# Supplementary material for: Synthesis and crystal structure of catena-poly[[bis[(2,2′;6′,2′′-terpyridine)­manganese(II)]-μ4-penta­thio­dianti­monato] tetra­hydrate] showing a 1D MnSbS network
Source: Acta Crystallogr E Crystallogr Commun. 2020 Jan 1;76(Pt 1):32–7. doi: 10.1107/S2056989019016268 (PMC6944084; doi:10.1107/S2056989019016268)
Supplement: Supplementary file 1 [file e-76-00032-sup1.cif]

##############################################################################
#                                                                            #
# This CIF contains the data in a paper accepted for publication in          #
# Acta Crystallographica Section E. It conforms to the requirements of       #
# Notes for Authors for Acta Crystallographica Section E, and has been       #
# peer reviewed under the auspices of the IUCr Commission on Journals.       #
#                                                                            #
# Full details of the Crystallographic Information File format               #
# are given in the paper "The Crystallographic Information File (CIF):       #
# a New Standard Archive File for Crystallography" by S. R. Hall, F. H.      #
# Allen and I. D. Brown [Acta Cryst. (1991), A47, 655-685].                  #
#                                                                            #
# The current version of the core CIF dictionary is obtainable from          #
# ftp://ftp.iucr.org/pub/cif_core.dic.                                       #
#                                                                            #
# Software is freely available for graphical display of the structure(s)     #
# in this CIF. For information consult the CIF software page                 #
# http://www.iucr.org/resources/cif/software.                                #
#                                                                            #
# This file may be used for bona fide research purposes within the           #
# scientific community so long as proper attribution is given to the journal # 
# article from which it was obtained.                                        #
#                                                                            #
##############################################################################
data_I
_audit_creation_method     'SHELXL-2018/3'
_journal_date_recd_electronic     2019-11-21
_journal_date_accepted     2019-12-03
_journal_name_full     'Acta Crystallographica, Section E'
_journal_year     2020
_journal_volume     76
_journal_issue      1
_journal_page_first     32
_journal_page_last     37
_journal_paper_category     GM
_journal_paper_doi     10.1107/S2056989019016268
_journal_coeditor_code     LH5938
_publ_contact_author_name     'Carsten Wellm'
_publ_contact_author_address
;
Institut f\"ur Anorganische Chemie
Christian-Albrechts-Universit\"at Kiel
Max-Eyth Str. 2
D-24118 Kiel
Germany
;
_publ_contact_author_email     wbensch@ac.uni-kiel.de
_publ_contact_author_fax     +431-880-1520
_publ_contact_author_phone     +431-880-2183
_publ_section_title
;\
Synthesis and crystal structure of
<i>catena</i>-poly[[bis[(2,2';6',2''-terpyridine)manganese(II)]-\m~4~-\
pentathiodiantimonato] tetrahydrate] showing a 1D MnSbS network
;
_publ_section_title_footnote     .
loop_
    _publ_author_name
    _publ_author_footnote
    _publ_author_address
    'Danker, Felix' .
;
Institut f\"ur Anorganische Chemie
Universit\"at Kiel
Max-Eyth. Str. 2
241128 Kiel
Germany
;
    'N\"ather, Christian' .
;
Institut f\"ur Anorganische Chemie
Universit\"at Kiel
Max-Eyth. Str. 2
241128 Kiel
Germany
;
    'Bensch, Wolfgang' .
;
Institut f\"ur Anorganische Chemie
Universit\"at Kiel
Max-Eyth. Str. 2
241128 Kiel
Germany
;
_publ_section_synopsis
;
In the crystal structure of the title compound, two [Sb~2~S~5~[ anions built up
of two SbS~3~ units sharing common corners with each linked by two
[Mn(terpyridine)]^2+^ cations into chains that are further linked into a 3D
network by intermolecular O---H...O and O---H...S hydrogen bonding.
;
_chemical_name_systematic
;\
<i>catena</i>-Poly[[bis[(2,2';6',2''-terpyridine)manganese(II)]-\m~4~-\
pentathiodiantimonato] tetrahydrate]
;
_chemical_name_common     ?
_chemical_formula_moiety     ?
_chemical_formula_sum     'C30 H30 Mn2 N6 O4 S5 Sb2'
_chemical_formula_iupac     '[Mn2 Sb2 S5 (C15 H11 N3 )2] , 4H2 O'
_chemical_formula_weight     1052.28
_chemical_melting_point     ?
_space_group_crystal_system     triclinic
_space_group_name_H-M_alt     'P -1'
_space_group_name_Hall     '-P 1'
loop_
    _space_group_symop_operation_xyz
    'x, y, z'
    '-x, -y, -z'
_cell_length_a     11.9227(5)
_cell_length_b     12.1592(6)
_cell_length_c     14.9217(7)
_cell_angle_alpha     104.293(3)
_cell_angle_beta     101.701(3)
_cell_angle_gamma     112.585(3)
_cell_volume     1825.27(15)
_cell_formula_units_Z     2
_cell_measurement_reflns_used     12925
_cell_measurement_theta_min     1.493
_cell_measurement_theta_max     26.183
_cell_measurement_temperature     200(2)
_exptl_crystal_description     block
_exptl_crystal_colour     red
_exptl_crystal_size_max     0.13
_exptl_crystal_size_mid     0.08
_exptl_crystal_size_min     0.06
_exptl_crystal_density_diffrn     1.915
_exptl_crystal_density_meas     ?
_exptl_crystal_density_method     ?
_exptl_crystal_F_000     1032
_exptl_absorpt_coefficient_mu     2.471
_exptl_absorpt_correction_type     numerical
_exptl_absorpt_process_details
;
(X-Red and X-Shape; Stoe & Cie, 2008)
;
_exptl_absorpt_correction_T_min     0.6242
_exptl_absorpt_correction_T_max     0.7476
_diffrn_ambient_temperature     200(2)
_diffrn_source     ?
_diffrn_radiation_type     MoK\a
_diffrn_radiation_wavelength     0.71073
_diffrn_measurement_device_type     'Stoe IPDS-2'
_diffrn_measurement_method     'Omega scans'
_diffrn_detector_area_resol_mean     ?
_diffrn_reflns_number     7084
_diffrn_reflns_av_R_equivalents     ?
_diffrn_reflns_av_unetI/netI     0.0274
_diffrn_reflns_theta_min     1.493
_diffrn_reflns_theta_max     26.183
_diffrn_reflns_theta_full     25.242
_diffrn_measured_fraction_theta_max     0.988
_diffrn_measured_fraction_theta_full     0.988
_diffrn_reflns_limit_h_min     -14
_diffrn_reflns_limit_h_max     14
_diffrn_reflns_limit_k_min     -14
_diffrn_reflns_limit_k_max     14
_diffrn_reflns_limit_l_min     -9
_diffrn_reflns_limit_l_max     18
_refine_special_details
;
 Refined as a two-component twin.
;
_reflns_number_total     7084
_reflns_number_gt     5834
_reflns_threshold_expression     'I > 2\s(I)'
_refine_ls_structure_factor_coef     Fsqd
_refine_ls_matrix_type     full
_refine_ls_R_factor_all     0.0655
_refine_ls_R_factor_gt     0.0540
_refine_ls_wR_factor_gt     0.1729
_refine_ls_wR_factor_ref     0.1823
_refine_ls_goodness_of_fit_ref     1.067
_refine_ls_restrained_S_all     1.067
_refine_ls_number_reflns     7084
_refine_ls_number_parameters     444
_refine_ls_number_restraints     0
_refine_ls_hydrogen_treatment     constr
_refine_ls_weighting_scheme     calc
_refine_ls_weighting_details
              'w=1/[\s^2^(Fo^2^)+(0.1094P)^2^+7.9201P] where P=(Fo^2^+2Fc^2^)/3'
_atom_sites_solution_hydrogens     mixed
_atom_sites_solution_primary     ?
_atom_sites_solution_secondary     ?
_refine_ls_shift/su_max     0.000
_refine_ls_shift/su_mean     0.000
_refine_diff_density_max     1.083
_refine_diff_density_min     -0.984
_refine_ls_extinction_method
;
SHELXL2018 (Sheldrick, 2015)
;
_refine_ls_extinction_coef     0.0156(14)
_refine_ls_extinction_expression
                                  'Fc^*^=kFc[1+0.001xFc^2^\l^3^/sin(2\q)]^-1/4^'
loop_
    _atom_type_symbol
    _atom_type_description
    _atom_type_scat_dispersion_real
    _atom_type_scat_dispersion_imag
    _atom_type_scat_source
    'C' 'C' 0.0033 0.0016
                         'International Tables Vol C Tables 4.2.6.8 and 6.1.1.4'
    'H' 'H' 0.0000 0.0000
                         'International Tables Vol C Tables 4.2.6.8 and 6.1.1.4'
    'N' 'N' 0.0061 0.0033
                         'International Tables Vol C Tables 4.2.6.8 and 6.1.1.4'
    'O' 'O' 0.0106 0.0060
                         'International Tables Vol C Tables 4.2.6.8 and 6.1.1.4'
    'S' 'S' 0.1246 0.1234
                         'International Tables Vol C Tables 4.2.6.8 and 6.1.1.4'
    'Mn' 'Mn' 0.3368 0.7283
                         'International Tables Vol C Tables 4.2.6.8 and 6.1.1.4'
    'Sb' 'Sb' -0.5866 1.5461
                         'International Tables Vol C Tables 4.2.6.8 and 6.1.1.4'
_computing_data_collection
;
X-Area (Stoe & Cie, 2008)
;
_computing_cell_refinement
;
X-Area (Stoe & Cie, 2008)
;
_computing_data_reduction
;
X-Area (Stoe & Cie, 2008)
;
_computing_structure_solution
;
SHELXS97 (Sheldrick, 2008)
;
_computing_structure_refinement
;
SHELXL2018 (Sheldrick, 2015)
;
_computing_molecular_graphics
;
DIAMOND  (Brandenburg, 1999)
;
_computing_publication_material
;
publCIF  (Westrip, 2010)
;
loop_
    _atom_site_type_symbol
    _atom_site_label
    _atom_site_fract_x
    _atom_site_fract_y
    _atom_site_fract_z
    _atom_site_U_iso_or_equiv
    _atom_site_adp_type
    _atom_site_calc_flag
    _atom_site_occupancy
    _atom_site_disorder_assembly
    _atom_site_disorder_group
    Sb Sb1 0.37778(6) 0.39853(6) 0.56716(4) 0.0362(2) Uani d 1 . .
    Sb Sb2 0.43666(6) 0.42290(5) 0.83131(4) 0.0347(2) Uani d 1 . .
    S S1 0.5789(2) 0.3987(2) 0.63453(17) 0.0391(5) Uani d 1 . .
    S S2 0.4300(3) 0.6161(2) 0.64977(18) 0.0409(5) Uani d 1 . .
    S S3 0.2644(2) 0.3063(2) 0.67019(19) 0.0410(5) Uani d 1 . .
    S S4 0.3019(2) 0.4485(2) 0.9261(2) 0.0460(6) Uani d 1 . .
    S S5 0.4355(2) 0.2315(2) 0.84793(19) 0.0428(5) Uani d 1 . .
    Mn Mn1 0.62903(13) 0.32502(12) 0.48902(10) 0.0347(3) Uani d 1 . .
    N N1 0.8453(8) 0.4535(7) 0.5649(6) 0.0404(17) Uani d 1 . .
    N N2 0.7276(8) 0.2017(7) 0.4772(6) 0.0368(16) Uani d 1 . .
    N N3 0.4774(7) 0.1195(7) 0.4132(6) 0.0364(16) Uani d 1 . .
    C C1 0.8982(10) 0.5779(9) 0.6095(7) 0.043(2) Uani d 1 . .
    H H1 0.843905 0.618064 0.606305 0.052 Uiso calc 1 . .
    C C2 1.0295(11) 0.6544(10) 0.6615(9) 0.053(3) Uani d 1 . .
    H H2 1.063976 0.744043 0.692727 0.064 Uiso calc 1 . .
    C C3 1.1084(12) 0.5942(11) 0.6657(10) 0.057(3) Uani d 1 . .
    H H3 1.198416 0.642938 0.699585 0.068 Uiso calc 1 . .
    C C4 1.0541(10) 0.4624(11) 0.6200(9) 0.052(3) Uani d 1 . .
    H H4 1.105988 0.419606 0.623773 0.063 Uiso calc 1 . .
    C C5 0.9220(10) 0.3942(9) 0.5685(8) 0.041(2) Uani d 1 . .
    C C6 0.8559(9) 0.2540(9) 0.5134(8) 0.041(2) Uani d 1 . .
    C C7 0.9208(11) 0.1819(10) 0.4992(10) 0.054(3) Uani d 1 . .
    H H7 1.012020 0.220266 0.526538 0.065 Uiso calc 1 . .
    C C8 0.8517(12) 0.0550(11) 0.4452(9) 0.057(3) Uani d 1 . .
    H H8 0.895377 0.005087 0.432484 0.069 Uiso calc 1 . .
    C C9 0.7186(11) -0.0023(10) 0.4085(8) 0.049(2) Uani d 1 . .
    H H9 0.669897 -0.091173 0.371658 0.059 Uiso calc 1 . .
    C C10 0.6575(9) 0.0760(8) 0.4277(7) 0.0361(19) Uani d 1 . .
    C C11 0.5173(10) 0.0297(8) 0.3953(6) 0.0357(18) Uani d 1 . .
    C C12 0.4295(11) -0.1001(9) 0.3504(7) 0.044(2) Uani d 1 . .
    H H12 0.459932 -0.162278 0.340345 0.052 Uiso calc 1 . .
    C C13 0.3003(11) -0.1376(9) 0.3211(7) 0.045(2) Uani d 1 . .
    H H13 0.240224 -0.225324 0.289009 0.054 Uiso calc 1 . .
    C C14 0.2583(11) -0.0453(10) 0.3390(8) 0.050(2) Uani d 1 . .
    H H14 0.169008 -0.068183 0.320257 0.060 Uiso calc 1 . .
    C C15 0.3504(10) 0.0818(9) 0.3851(7) 0.043(2) Uani d 1 . .
    H H15 0.321825 0.145279 0.397316 0.052 Uiso calc 1 . .
    Mn Mn2 0.37319(16) 0.67226(14) 1.01113(11) 0.0413(4) Uani d 1 . .
    N N21 0.4598(13) 0.7905(9) 0.9250(7) 0.062(3) Uani d 1 . .
    N N22 0.2544(11) 0.7693(9) 0.9747(6) 0.054(2) Uani d 1 . .
    N N23 0.2195(9) 0.6283(8) 1.0844(6) 0.0436(18) Uani d 1 . .
    C C21 0.5691(16) 0.8057(11) 0.9108(9) 0.069(4) Uani d 1 . .
    H H21 0.608757 0.757593 0.931466 0.083 Uiso calc 1 . .
    C C22 0.630(2) 0.8900(13) 0.8665(10) 0.090(6) Uani d 1 . .
    H H22 0.709957 0.900042 0.858841 0.109 Uiso calc 1 . .
    C C23 0.573(3) 0.9559(12) 0.8351(10) 0.105(8) Uani d 1 . .
    H H23 0.611734 1.012190 0.803711 0.126 Uiso calc 1 . .
    C C24 0.460(2) 0.9413(13) 0.8487(9) 0.091(7) Uani d 1 . .
    H H24 0.417808 0.986953 0.826740 0.110 Uiso calc 1 . .
    C C25 0.4057(19) 0.8587(11) 0.8951(8) 0.074(5) Uani d 1 . .
    C C26 0.2881(17) 0.8444(11) 0.9202(8) 0.070(4) Uani d 1 . .
    C C27 0.209(3) 0.9006(17) 0.8945(10) 0.113(9) Uani d 1 . .
    H H27 0.228365 0.950793 0.854799 0.135 Uiso calc 1 . .
    C C28 0.105(3) 0.8844(19) 0.9258(12) 0.109(8) Uani d 1 . .
    H H28 0.054054 0.924278 0.908344 0.131 Uiso calc 1 . .
    C C29 0.0757(17) 0.8124(17) 0.9811(11) 0.086(5) Uani d 1 . .
    H H29 0.003705 0.800505 1.002708 0.103 Uiso calc 1 . .
    C C30 0.1548(13) 0.7546(11) 1.0064(9) 0.057(3) Uani d 1 . .
    C C31 0.1317(10) 0.6736(11) 1.0656(8) 0.051(3) Uani d 1 . .
    C C32 0.0314(12) 0.6440(12) 1.0990(10) 0.064(3) Uani d 1 . .
    H H32 -0.028291 0.676671 1.085717 0.076 Uiso calc 1 . .
    C C33 0.0169(11) 0.5651(14) 1.1530(10) 0.070(4) Uani d 1 . .
    H H33 -0.054269 0.542127 1.176270 0.085 Uiso calc 1 . .
    C C34 0.1030(12) 0.5205(12) 1.1730(9) 0.058(3) Uani d 1 . .
    H H34 0.094179 0.466582 1.210361 0.069 Uiso calc 1 . .
    C C35 0.2051(11) 0.5563(12) 1.1371(8) 0.051(2) Uani d 1 . .
    H H35 0.267249 0.526746 1.151685 0.061 Uiso calc 1 . .
    O O1 0.7367(10) 0.7040(9) 0.7526(8) 0.087(3) Uani d 1 . .
    H H1A 0.747033 0.638528 0.734270 0.131 Uiso d 1 . .
    H H1B 0.658273 0.681508 0.726219 0.131 Uiso d 1 . .
    O O2 0.9205(14) 0.8717(13) 0.6860(10) 0.102(4) Uani d 1 . .
    H H2A 0.848835 0.842934 0.694566 0.153 Uiso d 1 . .
    H H2B 0.981845 0.944124 0.720865 0.153 Uiso d 1 . .
    O O3 1.1152(14) 1.1177(13) 0.8230(13) 0.124(5) Uani d 1 . .
    H H3A 1.150095 1.194473 0.827743 0.186 Uiso d 1 . .
    H H3B 1.178715 1.104813 0.842072 0.186 Uiso d 1 . .
    O O4 0.8058(16) 0.7512(19) 0.9728(15) 0.146(7) Uani d 1 . .
    H H4A 0.787124 0.738460 0.912575 0.219 Uiso d 1 . .
    H H4B 0.777494 0.698331 0.999835 0.219 Uiso d 1 . .
loop_
    _atom_site_aniso_label
    _atom_site_aniso_U_11
    _atom_site_aniso_U_22
    _atom_site_aniso_U_33
    _atom_site_aniso_U_12
    _atom_site_aniso_U_13
    _atom_site_aniso_U_23
    Sb1 0.0422(4) 0.0341(3) 0.0340(3) 0.0206(3) 0.0104(3) 0.0116(2)
    Sb2 0.0375(3) 0.0307(3) 0.0394(3) 0.0173(2) 0.0150(3) 0.0136(2)
    S1 0.0417(12) 0.0417(12) 0.0393(12) 0.0262(10) 0.0118(10) 0.0127(10)
    S2 0.0495(13) 0.0332(11) 0.0444(12) 0.0229(10) 0.0145(10) 0.0154(9)
    S3 0.0427(12) 0.0335(11) 0.0476(13) 0.0167(10) 0.0142(10) 0.0179(10)
    S4 0.0438(13) 0.0386(12) 0.0571(15) 0.0202(10) 0.0247(12) 0.0106(11)
    S5 0.0453(13) 0.0337(11) 0.0514(13) 0.0215(10) 0.0121(11) 0.0160(10)
    Mn1 0.0358(7) 0.0303(7) 0.0394(7) 0.0173(6) 0.0120(6) 0.0116(6)
    N1 0.034(4) 0.033(4) 0.048(4) 0.014(3) 0.010(3) 0.012(3)
    N2 0.043(4) 0.034(4) 0.046(4) 0.026(3) 0.020(4) 0.016(3)
    N3 0.035(4) 0.028(4) 0.039(4) 0.012(3) 0.009(3) 0.008(3)
    C1 0.038(5) 0.035(5) 0.047(5) 0.015(4) 0.010(4) 0.005(4)
    C2 0.043(6) 0.038(5) 0.062(7) 0.008(4) 0.014(5) 0.011(5)
    C3 0.043(6) 0.045(6) 0.068(7) 0.016(5) 0.013(5) 0.007(5)
    C4 0.035(5) 0.048(6) 0.064(7) 0.017(5) 0.011(5) 0.013(5)
    C5 0.040(5) 0.036(5) 0.054(6) 0.023(4) 0.018(4) 0.014(4)
    C6 0.036(5) 0.034(5) 0.054(6) 0.020(4) 0.014(4) 0.009(4)
    C7 0.038(5) 0.038(5) 0.080(8) 0.021(4) 0.008(5) 0.012(5)
    C8 0.055(7) 0.039(5) 0.066(7) 0.028(5) 0.006(6) 0.003(5)
    C9 0.058(6) 0.032(5) 0.058(6) 0.030(5) 0.013(5) 0.006(4)
    C10 0.040(5) 0.026(4) 0.044(5) 0.020(4) 0.011(4) 0.009(4)
    C11 0.051(5) 0.027(4) 0.032(4) 0.020(4) 0.013(4) 0.011(3)
    C12 0.061(6) 0.032(4) 0.037(5) 0.020(4) 0.013(4) 0.014(4)
    C13 0.053(6) 0.024(4) 0.043(5) 0.010(4) 0.012(4) 0.005(4)
    C14 0.040(5) 0.045(6) 0.052(6) 0.014(4) 0.010(5) 0.008(5)
    C15 0.052(6) 0.035(5) 0.042(5) 0.022(4) 0.018(4) 0.009(4)
    Mn2 0.0557(9) 0.0386(8) 0.0376(7) 0.0287(7) 0.0152(7) 0.0150(6)
    N21 0.106(9) 0.040(5) 0.042(5) 0.031(5) 0.032(5) 0.020(4)
    N22 0.070(6) 0.048(5) 0.038(4) 0.038(5) -0.004(4) 0.005(4)
    N23 0.050(5) 0.046(4) 0.043(4) 0.032(4) 0.014(4) 0.013(4)
    C21 0.110(11) 0.034(5) 0.048(6) 0.017(6) 0.039(7) 0.007(5)
    C22 0.142(16) 0.051(7) 0.051(7) 0.011(9) 0.050(9) 0.015(6)
    C23 0.21(2) 0.034(6) 0.038(7) 0.022(10) 0.041(11) 0.014(5)
    C24 0.19(2) 0.040(6) 0.034(6) 0.042(9) 0.030(9) 0.012(5)
    C25 0.145(14) 0.036(6) 0.029(5) 0.038(7) 0.017(7) 0.010(4)
    C26 0.127(13) 0.045(6) 0.034(5) 0.049(7) 0.001(7) 0.009(5)
    C27 0.23(3) 0.085(11) 0.036(6) 0.113(15) 0.001(10) 0.011(7)
    C28 0.19(2) 0.106(13) 0.061(9) 0.122(16) 0.006(11) 0.017(9)
    C29 0.091(11) 0.097(11) 0.070(9) 0.073(10) -0.006(8) 0.007(8)
    C30 0.065(7) 0.045(6) 0.052(6) 0.038(6) -0.006(5) -0.001(5)
    C31 0.040(5) 0.055(6) 0.048(6) 0.032(5) 0.001(4) -0.002(5)
    C32 0.040(6) 0.052(6) 0.077(8) 0.020(5) 0.001(6) 0.007(6)
    C33 0.032(6) 0.073(8) 0.067(8) 0.012(5) 0.008(5) -0.013(7)
    C34 0.057(7) 0.059(7) 0.049(6) 0.022(6) 0.021(5) 0.012(5)
    C35 0.044(6) 0.066(7) 0.043(5) 0.027(5) 0.015(4) 0.018(5)
    O1 0.068(6) 0.054(5) 0.090(7) 0.022(5) -0.012(5) -0.011(5)
    O2 0.109(10) 0.092(8) 0.107(9) 0.055(8) 0.033(8) 0.026(7)
    O3 0.096(10) 0.078(8) 0.200(16) 0.028(7) 0.071(10) 0.056(9)
    O4 0.109(12) 0.157(16) 0.190(18) 0.066(11) 0.034(12) 0.096(14)
_geom_special_details
;
 All esds (except the esd in the dihedral angle between two l.s. planes)
 are estimated using the full covariance matrix.  The cell esds are taken
 into account individually in the estimation of esds in distances, angles
 and torsion angles; correlations between esds in cell parameters are only
 used when they are defined by crystal symmetry.  An approximate (isotropic)
 treatment of cell esds is used for estimating esds involving l.s. planes.
;
loop_
    _geom_bond_atom_site_label_1
    _geom_bond_atom_site_label_2
    _geom_bond_site_symmetry_2
    _geom_bond_distance
    _geom_bond_publ_flag
    Sb1 S2 . 2.391(2) y
    Sb1 S1 . 2.404(2) y
    Sb1 S3 . 2.445(2) y
    Sb2 S5 . 2.396(2) y
    Sb2 S4 . 2.402(2) y
    Sb2 S3 . 2.467(3) y
    S1 Mn1 . 2.419(3) y
    S2 Mn1 2_666 2.414(3) y
    S4 Mn2 . 2.411(3) y
    S5 Mn2 2_667 2.405(3) y
    Mn1 N2 . 2.228(7) y
    Mn1 N3 . 2.258(7) y
    Mn1 N1 . 2.285(8) y
    N1 C1 . 1.315(13) ?
    N1 C5 . 1.366(13) ?
    N2 C6 . 1.336(13) ?
    N2 C10 . 1.339(12) ?
    N3 C15 . 1.339(13) ?
    N3 C11 . 1.341(12) ?
    C1 C2 . 1.397(15) ?
    C1 H1 . 0.9500 ?
    C2 C3 . 1.396(17) ?
    C2 H2 . 0.9500 ?
    C3 C4 . 1.393(16) ?
    C3 H3 . 0.9500 ?
    C4 C5 . 1.397(15) ?
    C4 H4 . 0.9500 ?
    C5 C6 . 1.488(13) ?
    C6 C7 . 1.382(14) ?
    C7 C8 . 1.360(15) ?
    C7 H7 . 0.9500 ?
    C8 C9 . 1.383(17) ?
    C8 H8 . 0.9500 ?
    C9 C10 . 1.415(13) ?
    C9 H9 . 0.9500 ?
    C10 C11 . 1.469(14) ?
    C11 C12 . 1.400(13) ?
    C12 C13 . 1.364(16) ?
    C12 H12 . 0.9500 ?
    C13 C14 . 1.385(16) ?
    C13 H13 . 0.9500 ?
    C14 C15 . 1.390(14) ?
    C14 H14 . 0.9500 ?
    C15 H15 . 0.9500 ?
    Mn2 N22 . 2.233(9) ?
    Mn2 N21 . 2.257(9) ?
    Mn2 N23 . 2.278(9) ?
    N21 C21 . 1.31(2) ?
    N21 C25 . 1.334(18) ?
    N22 C30 . 1.331(17) ?
    N22 C26 . 1.368(17) ?
    N23 C35 . 1.301(14) ?
    N23 C31 . 1.371(13) ?
    C21 C22 . 1.405(17) ?
    C21 H21 . 0.9500 ?
    C22 C23 . 1.34(3) ?
    C22 H22 . 0.9500 ?
    C23 C24 . 1.36(3) ?
    C23 H23 . 0.9500 ?
    C24 C25 . 1.39(2) ?
    C24 H24 . 0.9500 ?
    C25 C26 . 1.48(2) ?
    C26 C27 . 1.40(2) ?
    C27 C28 . 1.37(3) ?
    C27 H27 . 0.9500 ?
    C28 C29 . 1.34(3) ?
    C28 H28 . 0.9500 ?
    C29 C30 . 1.422(17) ?
    C29 H29 . 0.9500 ?
    C30 C31 . 1.465(18) ?
    C31 C32 . 1.344(18) ?
    C32 C33 . 1.38(2) ?
    C32 H32 . 0.9500 ?
    C33 C34 . 1.35(2) ?
    C33 H33 . 0.9500 ?
    C34 C35 . 1.390(16) ?
    C34 H34 . 0.9500 ?
    C35 H35 . 0.9500 ?
    O1 H1A . 0.8400 ?
    O1 H1B . 0.8401 ?
    O2 H2A . 0.8400 ?
    O2 H2B . 0.8400 ?
    O3 H3A . 0.8400 ?
    O3 H3B . 0.8400 ?
    O4 H4A . 0.8399 ?
    O4 H4B . 0.8401 ?
loop_
    _geom_angle_atom_site_label_1
    _geom_angle_atom_site_label_2
    _geom_angle_atom_site_label_3
    _geom_angle_site_symmetry_1
    _geom_angle_site_symmetry_3
    _geom_angle
    _geom_angle_publ_flag
    S2 Sb1 S1 . . 100.84(9) y
    S2 Sb1 S3 . . 97.77(8) y
    S1 Sb1 S3 . . 98.41(8) y
    S5 Sb2 S4 . . 99.08(9) y
    S5 Sb2 S3 . . 93.00(8) y
    S4 Sb2 S3 . . 96.64(9) y
    Sb1 S1 Mn1 . . 102.22(9) y
    Sb1 S2 Mn1 . 2_666 100.17(10) y
    Sb1 S3 Sb2 . . 100.47(9) y
    Sb2 S4 Mn2 . . 109.95(10) y
    Sb2 S5 Mn2 . 2_667 98.38(10) y
    N2 Mn1 N3 . . 71.6(3) y
    N2 Mn1 N1 . . 71.9(3) y
    N3 Mn1 N1 . . 143.5(3) y
    N2 Mn1 S2 . 2_666 118.1(2) y
    N3 Mn1 S2 . 2_666 93.7(2) y
    N1 Mn1 S2 . 2_666 105.6(2) y
    N2 Mn1 S1 . . 122.2(2) y
    N3 Mn1 S1 . . 103.9(2) y
    N1 Mn1 S1 . . 93.1(2) y
    S2 Mn1 S1 2_666 . 119.71(10) y
    C1 N1 C5 . . 118.9(9) ?
    C1 N1 Mn1 . . 124.3(7) ?
    C5 N1 Mn1 . . 116.7(6) ?
    C6 N2 C10 . . 120.5(8) ?
    C6 N2 Mn1 . . 120.2(6) ?
    C10 N2 Mn1 . . 119.2(6) ?
    C15 N3 C11 . . 118.1(8) ?
    C15 N3 Mn1 . . 124.1(6) ?
    C11 N3 Mn1 . . 117.8(6) ?
    N1 C1 C2 . . 123.8(10) ?
    N1 C1 H1 . . 118.1 ?
    C2 C1 H1 . . 118.1 ?
    C3 C2 C1 . . 117.6(10) ?
    C3 C2 H2 . . 121.2 ?
    C1 C2 H2 . . 121.2 ?
    C4 C3 C2 . . 119.6(11) ?
    C4 C3 H3 . . 120.2 ?
    C2 C3 H3 . . 120.2 ?
    C3 C4 C5 . . 118.7(11) ?
    C3 C4 H4 . . 120.7 ?
    C5 C4 H4 . . 120.7 ?
    N1 C5 C4 . . 121.5(9) ?
    N1 C5 C6 . . 115.7(9) ?
    C4 C5 C6 . . 122.9(9) ?
    N2 C6 C7 . . 121.7(9) ?
    N2 C6 C5 . . 115.1(8) ?
    C7 C6 C5 . . 123.2(9) ?
    C8 C7 C6 . . 118.7(10) ?
    C8 C7 H7 . . 120.7 ?
    C6 C7 H7 . . 120.7 ?
    C7 C8 C9 . . 120.9(10) ?
    C7 C8 H8 . . 119.5 ?
    C9 C8 H8 . . 119.5 ?
    C8 C9 C10 . . 117.7(9) ?
    C8 C9 H9 . . 121.2 ?
    C10 C9 H9 . . 121.2 ?
    N2 C10 C9 . . 120.4(9) ?
    N2 C10 C11 . . 115.1(8) ?
    C9 C10 C11 . . 124.4(9) ?
    N3 C11 C12 . . 121.3(10) ?
    N3 C11 C10 . . 115.9(8) ?
    C12 C11 C10 . . 122.8(9) ?
    C13 C12 C11 . . 120.2(10) ?
    C13 C12 H12 . . 119.9 ?
    C11 C12 H12 . . 119.9 ?
    C12 C13 C14 . . 118.8(9) ?
    C12 C13 H13 . . 120.6 ?
    C14 C13 H13 . . 120.6 ?
    C13 C14 C15 . . 118.2(10) ?
    C13 C14 H14 . . 120.9 ?
    C15 C14 H14 . . 120.9 ?
    N3 C15 C14 . . 123.4(10) ?
    N3 C15 H15 . . 118.3 ?
    C14 C15 H15 . . 118.3 ?
    N22 Mn2 N21 . . 72.0(4) ?
    N22 Mn2 N23 . . 71.3(4) ?
    N21 Mn2 N23 . . 143.0(4) ?
    N22 Mn2 S5 . 2_667 123.9(3) ?
    N21 Mn2 S5 . 2_667 96.5(3) ?
    N23 Mn2 S5 . 2_667 100.3(2) ?
    N22 Mn2 S4 . . 122.1(3) ?
    N21 Mn2 S4 . . 111.3(3) ?
    N23 Mn2 S4 . . 91.9(2) ?
    S5 Mn2 S4 2_667 . 113.34(10) ?
    C21 N21 C25 . . 117.5(12) ?
    C21 N21 Mn2 . . 122.8(9) ?
    C25 N21 Mn2 . . 119.3(11) ?
    C30 N22 C26 . . 121.8(11) ?
    C30 N22 Mn2 . . 120.2(8) ?
    C26 N22 Mn2 . . 118.0(10) ?
    C35 N23 C31 . . 118.4(10) ?
    C35 N23 Mn2 . . 124.1(7) ?
    C31 N23 Mn2 . . 117.3(7) ?
    N21 C21 C22 . . 122.8(16) ?
    N21 C21 H21 . . 118.6 ?
    C22 C21 H21 . . 118.6 ?
    C23 C22 C21 . . 119(2) ?
    C23 C22 H22 . . 120.5 ?
    C21 C22 H22 . . 120.5 ?
    C22 C23 C24 . . 119.1(14) ?
    C22 C23 H23 . . 120.5 ?
    C24 C23 H23 . . 120.5 ?
    C23 C24 C25 . . 119.3(17) ?
    C23 C24 H24 . . 120.4 ?
    C25 C24 H24 . . 120.4 ?
    N21 C25 C24 . . 122.3(18) ?
    N21 C25 C26 . . 114.6(11) ?
    C24 C25 C26 . . 123.1(15) ?
    N22 C26 C27 . . 117.3(18) ?
    N22 C26 C25 . . 116.1(11) ?
    C27 C26 C25 . . 126.6(15) ?
    C28 C27 C26 . . 121.2(17) ?
    C28 C27 H27 . . 119.4 ?
    C26 C27 H27 . . 119.4 ?
    C29 C28 C27 . . 120.4(15) ?
    C29 C28 H28 . . 119.8 ?
    C27 C28 H28 . . 119.8 ?
    C28 C29 C30 . . 118.4(18) ?
    C28 C29 H29 . . 120.8 ?
    C30 C29 H29 . . 120.8 ?
    N22 C30 C29 . . 120.8(14) ?
    N22 C30 C31 . . 115.7(9) ?
    C29 C30 C31 . . 123.4(14) ?
    C32 C31 N23 . . 121.6(12) ?
    C32 C31 C30 . . 123.1(11) ?
    N23 C31 C30 . . 115.3(10) ?
    C31 C32 C33 . . 118.7(12) ?
    C31 C32 H32 . . 120.6 ?
    C33 C32 H32 . . 120.6 ?
    C34 C33 C32 . . 120.5(12) ?
    C34 C33 H33 . . 119.8 ?
    C32 C33 H33 . . 119.8 ?
    C33 C34 C35 . . 117.7(13) ?
    C33 C34 H34 . . 121.2 ?
    C35 C34 H34 . . 121.2 ?
    N23 C35 C34 . . 123.1(12) ?
    N23 C35 H35 . . 118.5 ?
    C34 C35 H35 . . 118.5 ?
    H1A O1 H1B . . 106.5 ?
    H2A O2 H2B . . 123.6 ?
    H3A O3 H3B . . 102.7 ?
    H4A O4 H4B . . 127.9 ?
loop_
    _geom_hbond_atom_site_label_D
    _geom_hbond_atom_site_label_H
    _geom_hbond_atom_site_label_A
    _geom_hbond_site_symmetry_A
    _geom_hbond_distance_DH
    _geom_hbond_distance_HA
    _geom_hbond_distance_DA
    _geom_hbond_angle_DHA
    _geom_hbond_publ_flag
    O1 H1A S1 . 0.84 2.63 3.239(10) 130.9 yes
    O1 H1B S2 . 0.84 2.44 3.283(11) 179.9 yes
    O2 H2A O1 . 0.84 2.20 2.897(19) 140.2 yes
    O2 H2B O3 . 0.84 2.04 2.87(2) 170.1 yes
    O3 H3A S4 1_665 0.84 2.71 3.490(14) 154.4 yes
    O3 H3B S5 1_665 0.84 2.82 3.427(14) 130.6 yes
    O4 H4A O1 . 0.84 2.23 3.07(2) 179.8 yes
    O4 H4B S4 2_667 0.84 2.33 3.165(17) 179.7 yes
    C4 H4 S3 1_655 0.95 2.81 3.747(12) 169.9 yes
    C7 H7 S3 1_655 0.95 2.93 3.831(12) 158.1 yes
    C9 H9 S3 2_656 0.95 2.97 3.690(10) 133.7 yes
    C9 H9 S5 2_656 0.95 3.02 3.706(11) 129.8 yes
    C12 H12 S1 2_656 0.95 2.86 3.657(10) 141.8 yes
    C21 H21 O4 . 0.95 2.34 3.15(2) 143.1 yes
    C24 H24 S5 1_565 0.95 2.83 3.652(15) 145.3 yes
    C29 H29 O4 1_455 0.95 2.12 2.98(3) 150.4 yes
    C32 H32 S4 2_567 0.95 2.97 3.599(13) 125.1 yes
_shelx_space_group_comment
;
The symmetry employed for this shelxl refinement is uniquely defined
by the following loop, which should always be used as a source of
symmetry information in preference to the above space-group names.
They are only intended as comments.
;
_shelx_estimated_absorpt_T_min     ?
_shelx_estimated_absorpt_T_max     ?
_shelx_hkl_file
;
   0  -2   0  591.11   17.96  -2
   2   0   0  591.11   17.96   1
   0  -3   0  630.04   14.49  -2
   3   0   0  630.04   14.49   1
   0  -4   0 3028.80   20.74  -2
   4   0   0 3028.80   20.74   1
   0  -5   0 1111.44   13.44  -2
   5   0   0 1111.44   13.44   1
   0  -6   0 1361.91   13.61  -2
   6   0   0 1361.91   13.61   1
   7   0   0  270.66    8.29   1
   8   0   0  130.81    7.01   1
   9   0   0   23.27    6.41   1
  10   0   0   63.73    5.86   1
  11   0   0  140.85    6.18   1
  12   0   0   45.86    5.44   1
 -13   1   0   -5.45    5.40   1
 -12   1   0  110.60    5.81   1
 -11   1   0   29.90    6.53   1
 -10   1   0    0.59    5.38   1
  -9   1   0   85.74    6.20   1
  -8   1   0  415.14    9.21   1
  -1   7   0  480.56    9.72  -2
  -7   1   0  480.56    9.72   1
  -1   6   0  192.15    8.72  -2
  -6   1   0  192.15    8.72   1
  -1   5   0  449.00   10.90  -2
  -5   1   0  449.00   10.90   1
  -1   4   0  467.69   12.15  -2
  -4   1   0  467.69   12.15   1
  -1   3   0  747.08   17.19  -2
  -3   1   0  747.08   17.19   1
  -1   2   0 1884.31   23.71  -2
  -2   1   0 1884.31   23.71   1
  -1   1   0  344.32   17.88  -2
  -1   1   0  344.32   17.88   1
  -1  -1   0 2325.38   27.01  -2
   1   1   0 2325.38   27.01   1
  -1  -2   0   36.35   11.87  -2
   2   1   0   36.35   11.87   1
  -1  -3   0  493.10   11.96  -2
   3   1   0  493.10   11.96   1
  -1  -4   0 1794.60   15.89  -2
   4   1   0 1794.60   15.89   1
  -1  -5   0 2781.67   16.33  -2
   5   1   0 2781.67   16.33   1
   6   1   0 1050.34   11.06   1
   7   1   0   78.19    6.84   1
   8   1   0    8.65    6.81   1
   9   1   0    0.05    6.15   1
  10   1   0  -11.53    5.49   1
  11   1   0    3.37    5.57   1
  12   1   0   14.84    5.45   1
 -13   2   0   23.57    5.61   1
 -12   2   0    4.56    5.20   1
 -11   2   0   14.40    5.27   1
 -10   2   0  101.48    5.92   1
  -9   2   0  121.98    7.44   1
  -2   8   0  522.88    9.52  -2
  -8   2   0  522.88    9.52   1
  -2   7   0  634.85   10.28  -2
  -7   2   0  634.85   10.28   1
  -2   6   0  789.45   11.01  -2
  -6   2   0  789.45   11.01   1
  -2   5   0  434.99   10.20  -2
  -5   2   0  434.99   10.20   1
  -2   4   0  536.42   12.03  -2
  -4   2   0  536.42   12.03   1
  -2   3   0 1261.07   17.29  -2
  -3   2   0 1261.07   17.29   1
  -2   2   0 3279.12   25.05  -2
  -2   2   0 3279.12   25.05   1
  -2  -1   0   95.78   10.22  -2
   1   2   0   95.78   10.22   1
  -2  -2   0   36.92    8.14  -2
   2   2   0   36.92    8.14   1
  -2  -3   0  254.58    8.64  -2
   3   2   0  254.58    8.64   1
  -2  -4   0  373.44    9.07  -2
   4   2   0  373.44    9.07   1
   5   2   0  271.57    7.82   1
   6   2   0  141.60    6.96   1
   7   2   0   26.47    6.42   1
   8   2   0  109.38    6.57   1
   9   2   0   24.66    7.25   1
  10   2   0   -0.58    7.14   1
  11   2   0   18.71    5.37   1
 -13   3   0   77.11    5.76   1
 -12   3   0   24.52    5.31   1
 -11   3   0  158.93    6.09   1
 -10   3   0  225.34    9.09   1
  -3   9   0   40.28    5.56  -2
  -9   3   0   40.28    5.56   1
  -3   8   0  689.79    9.16  -2
  -8   3   0  689.79    9.16   1
  -3   7   0  988.21   10.58  -2
  -7   3   0  988.21   10.58   1
  -3   6   0  548.39    9.27  -2
  -6   3   0  548.39    9.27   1
  -3   5   0  608.57    9.06  -2
  -5   3   0  608.57    9.06   1
  -3   4   0 3510.76   18.97  -2
  -4   3   0 3510.76   18.97   1
  -3  -1   0 1676.44   14.53  -2
   1   3   0 1676.44   14.53   1
  -3  -2   0  581.29    9.92  -2
   2   3   0  581.29    9.92   1
  -3  -3   0   75.72    6.80  -2
   3   3   0   75.72    6.80   1
   4   3   0  226.24    7.54   1
   5   3   0  717.67    9.52   1
   6   3   0   32.57    6.02   1
   7   3   0   12.66    6.61   1
   8   3   0  338.74    8.02   1
   9   3   0  121.01    7.11   1
  10   3   0    9.13    7.04   1
  11   3   0    5.80    7.94   1
 -14   4   0  143.14    6.32   1
 -13   4   0  116.99    5.98   1
 -12   4   0  -14.40    6.01   1
 -11   4   0  583.38    9.52   1
  -4  10   0  571.18    8.80  -2
 -10   4   0  571.18    8.80   1
  -4   9   0  214.24    7.27  -2
  -9   4   0  214.24    7.27   1
  -4   8   0   70.16    6.62  -2
  -8   4   0   70.16    6.62   1
  -4   7   0  151.24    7.17  -2
  -7   4   0  151.24    7.17   1
  -4   6   0   12.30    6.03  -2
  -6   4   0   12.30    6.03   1
  -4   5   0  248.95    8.52  -2
  -5   4   0  248.95    8.52   1
  -4  -1   0 2912.02   16.25  -2
   1   4   0 2912.02   16.25   1
  -4  -2   0 3620.60   17.71  -2
   2   4   0 3620.60   17.71   1
   3   4   0  564.08    8.41   1
   4   4   0  110.25    6.73   1
   5   4   0  545.44    8.78   1
   6   4   0  200.64    6.97   1
   7   4   0   21.38    5.87   1
   8   4   0   25.98    5.96   1
   9   4   0    5.21    6.67   1
  10   4   0   -1.31    7.45   1
 -14   5   0  144.68    6.14   1
 -13   5   0  109.49    4.48   1
 -12   5   0   55.69    8.43   1
  -5  11   0  825.39    8.51  -2
 -11   5   0  825.39    8.51   1
  -5  10   0  885.16    9.92  -2
 -10   5   0  885.16    9.92   1
  -5   9   0  148.30    5.59  -2
  -9   5   0  148.30    5.59   1
  -5   8   0  381.32    7.56  -2
  -8   5   0  381.32    7.56   1
  -5   7   0  793.55    9.00  -2
  -7   5   0  793.55    9.00   1
  -5   6   0 2239.28   13.07  -2
  -6   5   0 2239.28   13.07   1
  -5   5   0 2183.83   13.48  -2
  -5   5   0 2183.83   13.48   1
  -5   4   0  276.39    8.23  -2
  -4   5   0  276.39    8.23   1
  -5  -1   0 2706.44   14.74  -2
   1   5   0 2706.44   14.74   1
   2   5   0 3010.02   15.15   1
   3   5   0  730.22    8.77   1
   4   5   0   14.92    5.36   1
   5   5   0   36.53    5.57   1
   6   5   0  203.39    7.46   1
   7   5   0   43.23    5.94   1
   8   5   0   91.43    6.15   1
   9   5   0   58.67    6.50   1
 -14   6   0    2.13    5.35   1
 -13   6   0    2.36    6.83   1
  -6  12   0   90.70    7.15  -2
 -12   6   0   90.70    7.15   1
  -6  11   0  706.25    9.28  -2
 -11   6   0  706.25    9.28   1
  -6  10   0 1014.28    9.65  -2
 -10   6   0 1014.28    9.65   1
  -6   9   0  208.81    6.79  -2
  -9   6   0  208.81    6.79   1
  -6   8   0  800.23    8.73  -2
  -8   6   0  800.23    8.73   1
  -6   7   0 2424.02   12.75  -2
  -7   6   0 2424.02   12.75   1
  -6   6   0 3200.59   14.49  -2
  -6   6   0 3200.59   14.49   1
  -6   5   0 3279.58   14.96  -2
  -5   6   0 3279.58   14.96   1
  -6   4   0   16.16    6.43  -2
  -4   6   0   16.16    6.43   1
  -6   0   0 1365.65   11.05  -2
   0   6   0 1365.65   11.05   1
   1   6   0  946.07   10.82   1
   2   6   0   54.73    6.26   1
   3   6   0   18.08    5.77   1
   4   6   0   64.14    5.42   1
   5   6   0   69.69    5.46   1
   6   6   0   17.88    5.53   1
   7   6   0   56.48    5.49   1
   8   6   0  106.43    7.11   1
 -14   7   0   42.23    8.06   1
  -7  13   0   75.08    6.85  -2
 -13   7   0   75.08    6.85   1
  -7  12   0    8.14    5.59  -2
 -12   7   0    8.14    5.59   1
  -7  11   0  154.72    6.63  -2
 -11   7   0  154.72    6.63   1
  -7  10   0  677.90    8.43  -2
 -10   7   0  677.90    8.43   1
  -7   9   0  366.50    7.55  -2
  -9   7   0  366.50    7.55   1
  -7   8   0  211.29    6.46  -2
  -8   7   0  211.29    6.46   1
  -7   7   0 1667.89   10.82  -2
  -7   7   0 1667.89   10.82   1
  -7   6   0 2764.16   12.94  -2
  -6   7   0 2764.16   12.94   1
  -7   5   0  866.71    8.93  -2
  -5   7   0  866.71    8.93   1
  -7   4   0   91.75    6.42  -2
  -4   7   0   91.75    6.42   1
  -7   1   0  867.81    7.67  -2
  -1   7   0  867.81    7.67   1
   0   7   0  303.82    7.41   1
   1   7   0   23.16    6.16   1
   2   7   0  307.10    7.20   1
   3   7   0  304.45    7.24   1
   4   7   0    4.85    5.10   1
   5   7   0  186.31    6.12   1
   6   7   0   54.41    6.14   1
   7   7   0    6.23    5.65   1
   8   7   0   48.13    6.33   1
  -8  14   0   36.19    7.20  -2
 -14   8   0   36.19    7.20   1
  -8  13   0   47.89    6.74  -2
 -13   8   0   47.89    6.74   1
  -8  12   0   64.38    5.96  -2
 -12   8   0   64.38    5.96   1
  -8  11   0   54.34    5.47  -2
 -11   8   0   54.34    5.47   1
  -8  10   0  114.09    5.74  -2
 -10   8   0  114.09    5.74   1
  -8   9   0  362.51    6.86  -2
  -9   8   0  362.51    6.86   1
  -8   8   0   -0.70    5.42  -2
  -8   8   0   -0.70    5.42   1
  -8   7   0  398.97    7.03  -2
  -7   8   0  398.97    7.03   1
  -8   6   0  828.52    8.72  -2
  -6   8   0  828.52    8.72   1
  -8   5   0  274.41    6.93  -2
  -5   8   0  274.41    6.93   1
  -8   4   0   99.69    6.23  -2
  -4   8   0   99.69    6.23   1
  -1   8   0  799.09    7.94   1
   0   8   0  209.69    6.10   1
   1   8   0   61.87    5.47   1
   2   8   0  334.89    7.18   1
   3   8   0  239.23    6.41   1
   4   8   0   15.64    5.56   1
   5   8   0   20.62    5.51   1
   6   8   0   30.10    5.08   1
   7   8   0    3.77    5.52   1
  -9  14   0   48.42    6.75  -2
 -14   9   0   48.42    6.75   1
  -9  13   0   29.52    5.70  -2
 -13   9   0   29.52    5.70   1
  -9  12   0  146.97    6.00  -2
 -12   9   0  146.97    6.00   1
  -9  11   0  404.75    7.51  -2
 -11   9   0  404.75    7.51   1
  -9  10   0  400.01    6.93  -2
 -10   9   0  400.01    6.93   1
  -9   9   0    8.81    5.36  -2
  -9   9   0    8.81    5.36   1
  -9   8   0  263.33    6.50  -2
  -8   9   0  263.33    6.50   1
  -9   7   0  234.55    6.50  -2
  -7   9   0  234.55    6.50   1
  -9   6   0  258.08    6.31  -2
  -6   9   0  258.08    6.31   1
  -9   5   0  281.81    6.35  -2
  -5   9   0  281.81    6.35   1
  -9   4   0  338.23    6.56  -2
  -4   9   0  338.23    6.56   1
  -2   9   0   86.41    5.92   1
  -1   9   0  152.18    5.86   1
   0   9   0   72.13    5.46   1
   1   9   0   78.51    5.46   1
   2   9   0   63.51    5.67   1
   3   9   0   30.31    5.75   1
   4   9   0   16.58    5.74   1
   5   9   0   11.48    5.40   1
 -10  13   0   13.80    5.72  -2
 -13  10   0   13.80    5.72   1
 -10  12   0   61.06    6.01  -2
 -12  10   0   61.06    6.01   1
 -10  11   0  178.27    6.46  -2
 -11  10   0  178.27    6.46   1
 -10  10   0  690.05    7.86  -2
 -10  10   0  690.05    7.86   1
 -10   9   0  600.50    7.74  -2
  -9  10   0  600.50    7.74   1
 -10   8   0  137.81    5.90  -2
  -8  10   0  137.81    5.90   1
 -10   7   0  391.32    6.89  -2
  -7  10   0  391.32    6.89   1
 -10   6   0 1819.17   10.24  -2
  -6  10   0 1819.17   10.24   1
 -10   5   0 1573.49    9.72  -2
  -5  10   0 1573.49    9.72   1
 -10   4   0  961.22    8.15  -2
  -4  10   0  961.22    8.15   1
  -3  10   0  295.67    7.00   1
  -2  10   0   28.72    5.39   1
  -1  10   0  159.01    5.81   1
   0  10   0  164.51    5.60   1
   1  10   0  160.67    5.79   1
   2  10   0   13.75    5.78   1
   3  10   0   12.44    5.26   1
   4  10   0   13.84    5.24   1
 -11  13   0    5.00    5.57  -2
 -13  11   0    5.00    5.57   1
 -11  12   0   12.84    5.40  -2
 -12  11   0   12.84    5.40   1
 -11  11   0   12.71    5.66  -2
 -11  11   0   12.71    5.66   1
 -11  10   0  230.22    6.50  -2
 -10  11   0  230.22    6.50   1
 -11   9   0  629.79    7.82  -2
  -9  11   0  629.79    7.82   1
 -11   8   0   89.42    6.28  -2
  -8  11   0   89.42    6.28   1
 -11   7   0  173.80    5.97  -2
  -7  11   0  173.80    5.97   1
 -11   6   0 1236.47    9.00  -2
  -6  11   0 1236.47    9.00   1
 -11   5   0 1502.77    9.14  -2
  -5  11   0 1502.77    9.14   1
  -4  11   0 1004.42    8.14   1
  -3  11   0  100.28    6.00   1
  -2  11   0   78.73    5.41   1
  -1  11   0  629.70    7.21   1
   0  11   0  465.85    6.93   1
   1  11   0  136.57    5.74   1
   2  11   0   22.66    5.46   1
   3  11   0    5.26    5.52   1
 -12  12   0   10.35    6.06  -2
 -12  12   0   10.35    6.06   1
 -12  11   0    5.68    5.26  -2
 -11  12   0    5.68    5.26   1
 -12  10   0   45.75    5.45  -2
 -10  12   0   45.75    5.45   1
 -12   9   0   81.02    5.68  -2
  -9  12   0   81.02    5.68   1
 -12   8   0   33.70    5.42  -2
  -8  12   0   33.70    5.42   1
 -12   7   0   24.13    4.13  -2
  -7  12   0   24.13    4.13   1
 -12   6   0  193.84    5.92  -2
  -6  12   0  193.84    5.92   1
  -5  12   0  229.74    6.11   1
  -4  12   0  309.46    6.08   1
  -3  12   0   43.81    5.11   1
  -2  12   0   23.70    5.08   1
  -1  12   0   70.83    5.34   1
   0  12   0   78.33    5.50   1
   1  12   0   43.95    5.86   1
 -13  11   0    9.93    5.70  -2
 -11  13   0    9.93    5.70   1
 -13  10   0    7.58    5.24  -2
 -10  13   0    7.58    5.24   1
 -13   9   0   54.45    5.51  -2
  -9  13   0   54.45    5.51   1
 -13   8   0   78.98    5.65  -2
  -8  13   0   78.98    5.65   1
 -13   7   0   25.56    5.36  -2
  -7  13   0   25.56    5.36   1
  -6  13   0   12.66    5.16   1
  -5  13   0   -9.43    4.29   1
  -4  13   0   20.09    5.19   1
  -3  13   0   36.38    5.14   1
  -2  13   0   71.97    5.38   1
  -1  13   0   -3.03    4.83   1
 -14   9   0  171.84    6.34  -2
  -9  14   0  171.84    6.34   1
 -14   8   0  159.09    6.19  -2
  -8  14   0  159.09    6.19   1
  -7  14   0  116.58    5.76   1
  -6  14   0   19.27    5.02   1
  -5  14   0   42.96    4.48   1
  -4  14   0  338.48    6.74   1
  -3  14   0  107.31    5.75   1
   3 -14   1   81.24    5.44   1
   4 -14   1  217.86    6.17   1
   5 -14   1  186.26    6.04   1
   6 -14   1  132.59    5.78   1
   7 -14   1   11.79    5.16   1
   8 -14   1    9.60    5.20   1
  14  -9  -1   16.55    5.30  -2
   9 -14   1   16.55    5.30   1
  14 -10  -1   11.68    5.78  -2
  10 -14   1   11.68    5.78   1
   0 -13   1   70.55    5.56   1
   1 -13   1   42.80    5.24   1
   2 -13   1    2.67    5.01   1
   3 -13   1   79.15    5.45   1
   4 -13   1  184.26    5.86   1
   5 -13   1   45.39    5.29   1
   6 -13   1   42.64    4.42   1
   7 -13   1    3.27    5.04   1
  13  -8  -1   17.83    5.06  -2
   8 -13   1   17.83    5.06   1
  13  -9  -1   17.22    5.44  -2
   9 -13   1   17.22    5.44   1
  13 -10  -1   70.87    5.83  -2
  10 -13   1   70.87    5.83   1
  13 -11  -1   53.94    5.78  -2
  11 -13   1   53.94    5.78   1
  -2 -12   1   67.51    5.79   1
  -1 -12   1   90.59    5.51   1
   0 -12   1   17.49    3.82   1
   1 -12   1   54.80    5.13   1
   2 -12   1  143.78    5.61   1
   3 -12   1   45.38    5.27   1
   4 -12   1   22.48    5.15   1
   5 -12   1   36.35    5.32   1
   6 -12   1    7.30    5.20   1
  12  -7  -1   29.94    5.37  -2
   7 -12   1   29.94    5.37   1
  12  -8  -1   36.30    5.50  -2
   8 -12   1   36.30    5.50   1
  12  -9  -1   98.81    5.70  -2
   9 -12   1   98.81    5.70   1
  12 -10  -1  145.98    6.45  -2
  10 -12   1  145.98    6.45   1
  12 -11  -1   18.14    5.96  -2
  11 -12   1   18.14    5.96   1
  12 -12  -1   17.59    5.40  -2
  12 -12   1   17.59    5.40   1
  -3 -11   1   73.83    6.14   1
  -2 -11   1   61.26    5.58   1
  -1 -11   1    5.36    5.12   1
   0 -11   1  103.64    5.50   1
   1 -11   1  387.15    6.45   1
   2 -11   1  313.80    6.03   1
   3 -11   1  130.53    5.55   1
   4 -11   1   89.13    5.52   1
   5 -11   1    5.45    5.11   1
  11  -6  -1  133.07    5.81  -2
   6 -11   1  133.07    5.81   1
  11  -7  -1  177.43    6.05  -2
   7 -11   1  177.43    6.05   1
  11  -8  -1   85.84    5.45  -2
   8 -11   1   85.84    5.45   1
  11  -9  -1   95.08    5.69  -2
   9 -11   1   95.08    5.69   1
  11 -10  -1   66.81    5.57  -2
  10 -11   1   66.81    5.57   1
  11 -11  -1   26.38    5.41  -2
  11 -11   1   26.38    5.41   1
  11 -12  -1  144.11    6.44  -2
  12 -11   1  144.11    6.44   1
  11 -13  -1  175.92    6.93  -2
  13 -11   1  175.92    6.93   1
  -5 -10   1   43.14    6.26   1
  -4 -10   1   51.96    5.83   1
  -3 -10   1   70.88    5.99   1
  -2 -10   1   15.88    5.10   1
  -1 -10   1  256.37    5.98   1
   0 -10   1 1035.68    8.28   1
   1 -10   1 1206.96    8.82   1
   2 -10   1  197.37    6.16   1
   3 -10   1  130.47    6.01   1
   4 -10   1    7.15    5.50   1
  10  -5  -1  164.44    6.59  -2
   5 -10   1  164.44    6.59   1
  10  -6  -1  545.95    7.76  -2
   6 -10   1  545.95    7.76   1
  10  -7  -1  528.48    7.67  -2
   7 -10   1  528.48    7.67   1
  10  -8  -1   70.08    5.68  -2
   8 -10   1   70.08    5.68   1
  10  -9  -1   44.73    5.29  -2
   9 -10   1   44.73    5.29   1
  10 -10  -1   19.23    5.16  -2
  10 -10   1   19.23    5.16   1
  10 -11  -1  227.12    6.57  -2
  11 -10   1  227.12    6.57   1
  10 -12  -1  306.93    7.57  -2
  12 -10   1  306.93    7.57   1
  10 -13  -1  116.44    6.40  -2
  13 -10   1  116.44    6.40   1
  -6  -9   1   24.91    6.01   1
  -5  -9   1   68.94    6.26   1
  -4  -9   1   71.75    5.67   1
  -3  -9   1   36.81    5.85   1
  -2  -9   1   93.84    5.73   1
  -1  -9   1  732.22    7.63   1
   0  -9   1 1230.49    9.00   1
   1  -9   1  617.02    7.66   1
   2  -9   1  145.00    6.72   1
   3  -9   1   56.36    5.43   1
   9  -4  -1  206.49    6.04  -2
   4  -9   1  206.49    6.04   1
   9  -5  -1  635.38    8.35  -2
   5  -9   1  635.38    8.35   1
   9  -6  -1  783.79    8.50  -2
   6  -9   1  783.79    8.50   1
   9  -7  -1  397.57    7.52  -2
   7  -9   1  397.57    7.52   1
   9  -8  -1   83.76    4.99  -2
   8  -9   1   83.76    4.99   1
   9  -9  -1   30.45    4.43  -2
   9  -9   1   30.45    4.43   1
   9 -10  -1  138.94    5.94  -2
  10  -9   1  138.94    5.94   1
   9 -11  -1  293.84    7.09  -2
  11  -9   1  293.84    7.09   1
   9 -12  -1  141.79    6.15  -2
  12  -9   1  141.79    6.15   1
   9 -13  -1   48.68    6.12  -2
  13  -9   1   48.68    6.12   1
  -7  -8   1   54.73    5.56   1
  -6  -8   1   34.76    6.49   1
  -5  -8   1   85.47    5.85   1
  -4  -8   1   54.98    5.55   1
  -3  -8   1    9.93    6.36   1
  -2  -8   1  594.93    7.50   1
  -1  -8   1 1110.48    8.74   1
   0  -8   1  377.49    7.13   1
   1  -8   1  188.61    6.99   1
   2  -8   1    8.67    5.63   1
   8  -3  -1   48.66    5.85  -2
   3  -8   1   48.66    5.85   1
   8  -6  -1  356.78    7.70  -2
   6  -8   1  356.78    7.70   1
   8  -7  -1  123.08    6.06  -2
   7  -8   1  123.08    6.06   1
   8  -8  -1   24.10    6.19  -2
   8  -8   1   24.10    6.19   1
   8  -9  -1   73.25    5.83  -2
   9  -8   1   73.25    5.83   1
   8 -10  -1  387.72    6.91  -2
  10  -8   1  387.72    6.91   1
   8 -11  -1  378.17    7.55  -2
  11  -8   1  378.17    7.55   1
   8 -12  -1   46.09    5.89  -2
  12  -8   1   46.09    5.89   1
   8 -13  -1    8.73    6.08  -2
  13  -8   1    8.73    6.08   1
   8 -14  -1   83.57    7.52  -2
  14  -8   1   83.57    7.52   1
  -8  -7   1   23.80    5.60   1
  -7  -7   1   52.44    6.05   1
  -6  -7   1   42.77    5.92   1
  -5  -7   1  127.59    5.72   1
  -4  -7   1   14.91    5.67   1
  -3  -7   1   51.17    5.47   1
  -2  -7   1  825.21    8.25   1
  -1  -7   1 1017.49    9.22   1
   0  -7   1  131.46    6.52   1
   1  -7   1   78.89    4.39   1
   7  -2  -1  258.46    7.34  -2
   2  -7   1  258.46    7.34   1
   7  -6  -1  293.18    7.05  -2
   6  -7   1  293.18    7.05   1
   7  -7  -1   14.37    5.60  -2
   7  -7   1   14.37    5.60   1
   7  -8  -1  208.16    6.35  -2
   8  -7   1  208.16    6.35   1
   7  -9  -1  584.89    8.33  -2
   9  -7   1  584.89    8.33   1
   7 -10  -1  813.55    8.90  -2
  10  -7   1  813.55    8.90   1
   7 -11  -1  292.35    6.73  -2
  11  -7   1  292.35    6.73   1
   7 -12  -1    8.58    5.90  -2
  12  -7   1    8.58    5.90   1
   7 -13  -1   53.16    7.47  -2
  13  -7   1   53.16    7.47   1
   7 -14  -1  188.07    6.47  -2
  14  -7   1  188.07    6.47   1
  -9  -6   1   12.89    5.94   1
  -8  -6   1   20.77    6.61   1
  -7  -6   1   -1.14    5.30   1
  -6  -6   1    8.65    5.75   1
  -5  -6   1   20.19    5.75   1
  -4  -6   1  423.50    7.79   1
  -3  -6   1  597.45    8.22   1
  -2  -6   1  521.34    7.27   1
  -1  -6   1  156.90    6.66   1
   0  -6   1  169.03    7.10   1
   6  -1  -1  895.65    9.90  -2
   1  -6   1  895.65    9.90   1
   6  -2  -1 1672.53   11.91  -2
   2  -6   1 1672.53   11.91   1
   6  -5  -1  158.46    6.80  -2
   5  -6   1  158.46    6.80   1
   6  -6  -1  201.77    7.86  -2
   6  -6   1  201.77    7.86   1
   6  -7  -1  469.35    7.25  -2
   7  -6   1  469.35    7.25   1
   6  -8  -1  488.85    7.97  -2
   8  -6   1  488.85    7.97   1
   6  -9  -1  322.22    7.50  -2
   9  -6   1  322.22    7.50   1
   6 -10  -1   48.57    6.06  -2
  10  -6   1   48.57    6.06   1
   6 -11  -1   29.97    6.64  -2
  11  -6   1   29.97    6.64   1
   6 -12  -1   35.27    6.98  -2
  12  -6   1   35.27    6.98   1
   6 -13  -1  178.21    6.26  -2
  13  -6   1  178.21    6.26   1
   6 -14  -1  165.80    6.43  -2
  14  -6   1  165.80    6.43   1
 -10  -5   1   21.70    6.17   1
  -9  -5   1   15.56    5.76   1
  -8  -5   1    2.20    5.87   1
  -7  -5   1   50.14    5.60   1
  -6  -5   1  385.27    7.60   1
  -5  -5   1  331.09    6.90   1
  -4  -5   1 1248.78   10.06   1
  -3  -5   1  988.95   10.17   1
  -2  -5   1  347.69    7.74   1
  -1  -5   1  134.86    7.57   1
   5   0  -1 1284.11   11.99  -2
   0  -5   1 1284.11   11.99   1
   5  -1  -1 3209.29   16.58  -2
   1  -5   1 3209.29   16.58   1
   5  -5  -1   78.30    6.92  -2
   5  -5   1   78.30    6.92   1
   5  -6  -1  907.12    9.81  -2
   6  -5   1  907.12    9.81   1
   5  -7  -1  903.10    9.86  -2
   7  -5   1  903.10    9.86   1
   5  -8  -1  719.84    8.95  -2
   8  -5   1  719.84    8.95   1
   5  -9  -1  220.80    7.21  -2
   9  -5   1  220.80    7.21   1
   5 -10  -1   28.63    6.54  -2
  10  -5   1   28.63    6.54   1
   5 -11  -1   83.83    7.94  -2
  11  -5   1   83.83    7.94   1
   5 -12  -1  102.48    5.76  -2
  12  -5   1  102.48    5.76   1
   5 -13  -1  143.42    4.86  -2
  13  -5   1  143.42    4.86   1
  14  -5   1   34.03    5.57   1
 -10  -4   1   33.99    6.45   1
  -9  -4   1   11.97    6.34   1
  -8  -4   1   11.78    5.23   1
  -7  -4   1   22.89    6.02   1
  -6  -4   1  529.38    8.43   1
  -5  -4   1  978.50    9.66   1
  -4  -4   1 1004.50   10.13   1
  -3  -4   1  237.45    7.16   1
  -2  -4   1  418.92    8.31   1
   4   1  -1 1649.66   13.14  -2
  -1  -4   1 1649.66   13.14   1
   4   0  -1 5162.79   21.72  -2
   0  -4   1 5162.79   21.72   1
   4  -1  -1 5564.73   22.92  -2
   1  -4   1 5564.73   22.92   1
   4  -5  -1 1093.51   10.27  -2
   5  -4   1 1093.51   10.27   1
   4  -6  -1 1965.84   13.21  -2
   6  -4   1 1965.84   13.21   1
   4  -7  -1  472.29    8.63  -2
   7  -4   1  472.29    8.63   1
   4  -8  -1  355.45    8.17  -2
   8  -4   1  355.45    8.17   1
   4  -9  -1  180.70    6.41  -2
   9  -4   1  180.70    6.41   1
   4 -10  -1  125.89    9.04  -2
  10  -4   1  125.89    9.04   1
   4 -11  -1  233.73    5.82  -2
  11  -4   1  233.73    5.82   1
   4 -12  -1  107.61    6.04  -2
  12  -4   1  107.61    6.04   1
  13  -4   1   32.23    5.38   1
 -11  -3   1    4.61    6.90   1
 -10  -3   1   27.19    6.48   1
  -9  -3   1   29.38    6.14   1
  -8  -3   1    2.58    5.79   1
  -7  -3   1  294.81    7.25   1
  -6  -3   1 1117.67   10.79   1
  -5  -3   1  948.62   10.08   1
  -4  -3   1  187.17    7.42   1
  -3  -3   1   46.19    6.75   1
   3   2  -1   78.75    7.44  -2
  -2  -3   1   78.75    7.44   1
   3   1  -1 1218.63   13.38  -2
  -1  -3   1 1218.63   13.38   1
   3   0  -1 5235.26   24.64  -2
   0  -3   1 5235.26   24.64   1
   3  -1  -1 2276.84   18.95  -2
   1  -3   1 2276.84   18.95   1
   3  -4  -1  305.46   10.07  -2
   4  -3   1  305.46   10.07   1
   3  -5  -1  792.75   11.28  -2
   5  -3   1  792.75   11.28   1
   3  -6  -1 1201.44   11.26  -2
   6  -3   1 1201.44   11.26   1
   3  -7  -1   55.02    7.17  -2
   7  -3   1   55.02    7.17   1
   3  -8  -1  124.04    7.60  -2
   8  -3   1  124.04    7.60   1
   3  -9  -1  134.40    6.23  -2
   9  -3   1  134.40    6.23   1
   3 -10  -1  166.79    6.11  -2
  10  -3   1  166.79    6.11   1
   3 -11  -1  250.00    7.20  -2
  11  -3   1  250.00    7.20   1
  12  -3   1   86.41    5.74   1
  13  -3   1    1.50    5.28   1
 -12  -2   1   11.54    5.26   1
 -11  -2   1    4.83    6.69   1
 -10  -2   1   16.70    6.35   1
  -9  -2   1   10.31    6.10   1
  -8  -2   1   53.71    6.76   1
  -7  -2   1  443.61    8.42   1
  -6  -2   1  817.33   10.12   1
  -5  -2   1  574.26    9.50   1
  -4  -2   1   16.50    6.66   1
   2   3  -1   39.16    7.88  -2
  -3  -2   1   39.16    7.88   1
   2   2  -1  573.82   11.61  -2
  -2  -2   1  573.82   11.61   1
   2   1  -1 1630.54   17.54  -2
  -1  -2   1 1630.54   17.54   1
   2   0  -1 1453.20   18.32  -2
   0  -2   1 1453.20   18.32   1
   2  -1  -1  704.44   16.26  -2
   1  -2   1  704.44   16.26   1
   2  -3  -1  310.83   11.23  -2
   3  -2   1  310.83   11.23   1
   2  -4  -1  280.44   10.74  -2
   4  -2   1  280.44   10.74   1
   2  -5  -1  872.19   12.89  -2
   5  -2   1  872.19   12.89   1
   2  -6  -1  147.79    7.97  -2
   6  -2   1  147.79    7.97   1
   2  -7  -1   50.63    6.32  -2
   7  -2   1   50.63    6.32   1
   2  -8  -1   65.18    6.05  -2
   8  -2   1   65.18    6.05   1
   2  -9  -1  258.73    6.56  -2
   9  -2   1  258.73    6.56   1
   2 -10  -1  189.61    6.25  -2
  10  -2   1  189.61    6.25   1
  11  -2   1  163.06    6.32   1
  12  -2   1   42.66    5.57   1
  13  -2   1    9.66    5.42   1
 -12  -1   1    0.07    5.43   1
 -11  -1   1    7.22    6.31   1
 -10  -1   1   -0.90    5.96   1
  -9  -1   1   14.97    6.43   1
  -8  -1   1  539.42    9.28   1
  -7  -1   1  922.19   10.65   1
  -6  -1   1  222.60    7.78   1
  -5  -1   1  139.11    7.82   1
   1   4  -1  738.64   11.18  -2
  -4  -1   1  738.64   11.18   1
   1   3  -1  598.73   12.46  -2
  -3  -1   1  598.73   12.46   1
   1   2  -1 1075.20   16.70  -2
  -2  -1   1 1075.20   16.70   1
   1   1  -1 1327.21   21.66  -2
  -1  -1   1 1327.21   21.66   1
   1   0  -1  175.16   13.23  -2
   0  -1   1  175.16   13.23   1
   1  -1  -1  194.77   19.44  -2
   1  -1   1  194.77   19.44   1
   1  -2  -1 3260.38   22.30  -2
   2  -1   1 3260.38   22.30   1
   1  -3  -1  105.20   10.01  -2
   3  -1   1  105.20   10.01   1
   1  -4  -1  649.19   10.54  -2
   4  -1   1  649.19   10.54   1
   1  -5  -1   48.08    7.13  -2
   5  -1   1   48.08    7.13   1
   1  -6  -1   68.71    6.47  -2
   6  -1   1   68.71    6.47   1
   1  -7  -1  272.52    7.26  -2
   7  -1   1  272.52    7.26   1
   1  -8  -1  333.27    7.04  -2
   8  -1   1  333.27    7.04   1
   1  -9  -1  502.46    7.40  -2
   9  -1   1  502.46    7.40   1
  10  -1   1  150.98    5.97   1
  11  -1   1    5.63    5.53   1
  12  -1   1    8.23    5.28   1
 -13   0   1   22.80    5.44   1
 -12   0   1   27.10    5.51   1
 -11   0   1    0.47    6.06   1
 -10   0   1  -10.12    6.14   1
  -9   0   1  336.21    8.48   1
  -8   0   1  716.04   10.09   1
  -7   0   1  244.67    7.27   1
  -6   0   1  160.11    7.77   1
   0   5  -1  577.93   10.53  -2
  -5   0   1  577.93   10.53   1
   0   4  -1 2819.47   19.08  -2
  -4   0   1 2819.47   19.08   1
   0   3  -1 3496.24   23.36  -2
  -3   0   1 3496.24   23.36   1
   0   2  -1 1481.14   20.71  -2
  -2   0   1 1481.14   20.71   1
   0   1  -1  300.75   18.15  -2
  -1   0   1  300.75   18.15   1
   0   0  -1  183.78   17.58  -2
   0   0   1  183.78   17.58   1
   0  -1  -1 1396.01   27.53  -2
   1   0   1 1396.01   27.53   1
   0  -2  -1 4427.51   27.12  -2
   2   0   1 4427.51   27.12   1
   0  -3  -1   50.53   10.51  -2
   3   0   1   50.53   10.51   1
   0  -4  -1   88.84    8.93  -2
   4   0   1   88.84    8.93   1
   0  -5  -1  226.68    8.71  -2
   5   0   1  226.68    8.71   1
   0  -6  -1  152.71    8.21  -2
   6   0   1  152.71    8.21   1
   0  -7  -1  324.88    7.70  -2
   7   0   1  324.88    7.70   1
   0  -8  -1  309.62    6.80  -2
   8   0   1  309.62    6.80   1
   9   0   1  251.06    6.64   1
  10   0   1    8.06    5.97   1
  11   0   1  118.33    5.78   1
  12   0   1   66.86    5.84   1
 -13   1   1   30.78    5.74   1
 -12   1   1   42.32    5.55   1
 -11   1   1   52.09    5.70   1
 -10   1   1   21.13    7.71   1
  -9   1   1  491.54    9.88   1
  -8   1   1  263.07    8.64   1
  -7   1   1  140.73    6.29   1
  -6   1   1 1625.25   13.93   1
  -1   5  -1 3505.58   19.77  -2
  -5   1   1 3505.58   19.77   1
  -1   4  -1 4233.84   22.46  -2
  -4   1   1 4233.84   22.46   1
  -1   3  -1 2021.79   20.78  -2
  -3   1   1 2021.79   20.78   1
  -1   2  -1 1186.18   19.31  -2
  -2   1   1 1186.18   19.31   1
  -1   1  -1  293.66   17.23  -2
  -1   1   1  293.66   17.23   1
  -1   0  -1 1497.64   22.29  -2
   0   1   1 1497.64   22.29   1
  -1  -1  -1 1079.76   22.22  -2
   1   1   1 1079.76   22.22   1
  -1  -2  -1 2681.69   21.60  -2
   2   1   1 2681.69   21.60   1
  -1  -3  -1  465.00   10.80  -2
   3   1   1  465.00   10.80   1
  -1  -4  -1   48.50    7.56  -2
   4   1   1   48.50    7.56   1
  -1  -5  -1   48.62    7.05  -2
   5   1   1   48.62    7.05   1
  -1  -6  -1   25.51    6.37  -2
   6   1   1   25.51    6.37   1
  -1  -7  -1  146.78    7.78  -2
   7   1   1  146.78    7.78   1
   8   1   1   60.45    7.74   1
   9   1   1    6.71    5.97   1
  10   1   1   86.91    5.89   1
  11   1   1  169.49    6.93   1
  12   1   1   71.27    5.97   1
 -13   2   1   10.04    5.20   1
 -12   2   1    7.86    5.10   1
 -11   2   1   70.59    6.56   1
 -10   2   1   88.25    7.18   1
  -9   2   1  375.35    8.65   1
  -8   2   1    4.26    6.51   1
  -7   2   1  407.82    8.77   1
  -2   6  -1 1850.55   14.27  -2
  -6   2   1 1850.55   14.27   1
  -2   5  -1 3466.71   19.42  -2
  -5   2   1 3466.71   19.42   1
  -2   4  -1 1906.60   16.29  -2
  -4   2   1 1906.60   16.29   1
  -2   3  -1  132.91   11.08  -2
  -3   2   1  132.91   11.08   1
  -2   2  -1  342.01   13.32  -2
  -2   2   1  342.01   13.32   1
  -2   1  -1 3233.02   22.93  -2
  -1   2   1 3233.02   22.93   1
  -2  -1  -1 1877.87   21.73  -2
   1   2   1 1877.87   21.73   1
  -2  -2  -1  577.31   11.97  -2
   2   2   1  577.31   11.97   1
  -2  -3  -1  141.31    8.22  -2
   3   2   1  141.31    8.22   1
  -2  -4  -1   17.72    6.46  -2
   4   2   1   17.72    6.46   1
  -2  -5  -1    8.31    6.06  -2
   5   2   1    8.31    6.06   1
  -2  -6  -1  250.95    7.56  -2
   6   2   1  250.95    7.56   1
   7   2   1  297.68    7.77   1
   8   2   1   31.63    7.63   1
   9   2   1   78.52    7.76   1
  10   2   1  146.15    6.31   1
  11   2   1   67.70    5.77   1
 -14   3   1    4.51    5.27   1
 -13   3   1   -0.82    3.75   1
 -12   3   1    5.67    6.07   1
 -11   3   1  364.36    7.72   1
 -10   3   1  303.99    7.35   1
  -9   3   1  119.92    6.63   1
  -8   3   1   51.91    6.56   1
  -3   7  -1  728.56    9.96  -2
  -7   3   1  728.56    9.96   1
  -3   6  -1 1912.00   13.77  -2
  -6   3   1 1912.00   13.77   1
  -3   5  -1 1730.94   13.67  -2
  -5   3   1 1730.94   13.67   1
  -3   4  -1  179.67    9.50  -2
  -4   3   1  179.67    9.50   1
  -3   3  -1  221.59   10.04  -2
  -3   3   1  221.59   10.04   1
  -3   2  -1  328.14   11.62  -2
  -2   3   1  328.14   11.62   1
  -3   1  -1   86.80   10.49  -2
  -1   3   1   86.80   10.49   1
  -3  -2  -1   71.02    6.72  -2
   2   3   1   71.02    6.72   1
  -3  -3  -1    6.28    6.72  -2
   3   3   1    6.28    6.72   1
  -3  -4  -1   96.05    7.33  -2
   4   3   1   96.05    7.33   1
  -3  -5  -1   79.44    5.92  -2
   5   3   1   79.44    5.92   1
   6   3   1  364.99    8.10   1
   7   3   1   37.72    6.06   1
   8   3   1  107.75    7.78   1
   9   3   1  185.83    8.20   1
  10   3   1  118.92    8.87   1
 -14   4   1    1.14    3.60   1
 -13   4   1   -4.27    4.14   1
 -12   4   1    1.35    6.05   1
 -11   4   1  225.38    7.28   1
 -10   4   1   24.27    6.23   1
  -9   4   1  131.77    6.47   1
  -4   8  -1  247.40    6.28  -2
  -8   4   1  247.40    6.28   1
  -4   7  -1 1259.11   11.15  -2
  -7   4   1 1259.11   11.15   1
  -4   6  -1  882.95   10.10  -2
  -6   4   1  882.95   10.10   1
  -4   5  -1  921.60   10.46  -2
  -5   4   1  921.60   10.46   1
  -4   4  -1  196.07    8.30  -2
  -4   4   1  196.07    8.30   1
  -4   3  -1  534.06    9.88  -2
  -3   4   1  534.06    9.88   1
  -4   2  -1  294.52    9.52  -2
  -2   4   1  294.52    9.52   1
  -4  -2  -1   34.40    5.79  -2
   2   4   1   34.40    5.79   1
  -4  -3  -1   50.76    7.00  -2
   3   4   1   50.76    7.00   1
  -4  -4  -1  118.44    6.82  -2
   4   4   1  118.44    6.82   1
   5   4   1  210.27    7.16   1
   6   4   1  316.12    7.37   1
   7   4   1    4.43    5.61   1
   8   4   1  230.41    7.89   1
   9   4   1  217.14    8.36   1
  10   4   1   61.17    8.88   1
 -14   5   1   -4.34    5.37   1
 -13   5   1   13.67    6.27   1
 -12   5   1   -4.17    4.72   1
 -11   5   1    3.99    5.96   1
 -10   5   1  177.59    6.73   1
  -5   9  -1  610.99    9.71  -2
  -9   5   1  610.99    9.71   1
  -5   8  -1  829.89    8.45  -2
  -8   5   1  829.89    8.45   1
  -5   7  -1  931.31    9.69  -2
  -7   5   1  931.31    9.69   1
  -5   6  -1  186.53    6.87  -2
  -6   5   1  186.53    6.87   1
  -5   5  -1   84.17    6.88  -2
  -5   5   1   84.17    6.88   1
  -5   4  -1 1657.51   12.31  -2
  -4   5   1 1657.51   12.31   1
  -5   3  -1 1410.56   11.38  -2
  -3   5   1 1410.56   11.38   1
  -5   2  -1 1229.81   10.71  -2
  -2   5   1 1229.81   10.71   1
  -5  -2  -1    4.65    5.88  -2
   2   5   1    4.65    5.88   1
  -5  -3  -1   45.93    6.78  -2
   3   5   1   45.93    6.78   1
   4   5   1  148.23    6.55   1
   5   5   1    6.67    5.60   1
   6   5   1   -0.67    5.66   1
   7   5   1  137.45    6.44   1
   8   5   1  277.16    8.48   1
   9   5   1   78.43    7.70   1
 -14   6   1   15.59    5.74   1
 -13   6   1    0.61    6.09   1
 -12   6   1   46.73    5.98   1
 -11   6   1  242.33    6.85   1
  -6  10  -1  450.64    8.58  -2
 -10   6   1  450.64    8.58   1
  -6   9  -1  784.18    8.71  -2
  -9   6   1  784.18    8.71   1
  -6   8  -1  609.80    8.06  -2
  -8   6   1  609.80    8.06   1
  -6   7  -1  481.30    7.86  -2
  -7   6   1  481.30    7.86   1
  -6   6  -1  363.58    7.80  -2
  -6   6   1  363.58    7.80   1
  -6   5  -1 1607.89   11.14  -2
  -5   6   1 1607.89   11.14   1
  -6   4  -1 3394.08   14.68  -2
  -4   6   1 3394.08   14.68   1
  -6   3  -1 1958.72   10.71  -2
  -3   6   1 1958.72   10.71   1
  -6   2  -1  101.69    6.13  -2
  -2   6   1  101.69    6.13   1
  -6  -1  -1   20.63    5.96  -2
   1   6   1   20.63    5.96   1
  -6  -2  -1   67.17    5.75  -2
   2   6   1   67.17    5.75   1
   3   6   1  147.99    5.98   1
   4   6   1   11.29    5.23   1
   5   6   1   58.57    6.01   1
   6   6   1  168.82    6.63   1
   7   6   1  163.37    7.26   1
   8   6   1   90.09    6.66   1
 -14   7   1   25.96    6.24   1
 -13   7   1    2.85    5.62   1
 -12   7   1   87.98    6.09   1
  -7  11  -1  337.08    7.15  -2
 -11   7   1  337.08    7.15   1
  -7  10  -1  676.65    8.89  -2
 -10   7   1  676.65    8.89   1
  -7   9  -1  559.90    7.75  -2
  -9   7   1  559.90    7.75   1
  -7   8  -1  214.36    6.39  -2
  -8   7   1  214.36    6.39   1
  -7   7  -1   12.81    5.70  -2
  -7   7   1   12.81    5.70   1
  -7   6  -1  852.81    8.70  -2
  -6   7   1  852.81    8.70   1
  -7   5  -1 1656.20   10.95  -2
  -5   7   1 1656.20   10.95   1
  -7   4  -1  861.00    8.64  -2
  -4   7   1  861.00    8.64   1
  -7   3  -1   77.69    6.17  -2
  -3   7   1   77.69    6.17   1
  -7   2  -1   95.31    6.15  -2
  -2   7   1   95.31    6.15   1
  -7  -1  -1   87.83    5.93  -2
   1   7   1   87.83    5.93   1
   2   7   1  101.20    6.02   1
   3   7   1   33.62    5.96   1
   4   7   1   16.16    5.39   1
   5   7   1   82.32    5.86   1
   6   7   1  104.32    6.55   1
   7   7   1   34.62    6.49   1
 -14   8   1   20.11    6.06   1
 -13   8   1    6.91    5.76   1
  -8  12  -1   80.91    5.93  -2
 -12   8   1   80.91    5.93   1
  -8  11  -1  161.55    6.42  -2
 -11   8   1  161.55    6.42   1
  -8  10  -1  101.72    6.29  -2
 -10   8   1  101.72    6.29   1
  -8   9  -1  139.97    6.02  -2
  -9   8   1  139.97    6.02   1
  -8   8  -1   19.12    6.10  -2
  -8   8   1   19.12    6.10   1
  -8   7  -1  180.34    6.31  -2
  -7   8   1  180.34    6.31   1
  -8   6  -1  671.04    7.96  -2
  -6   8   1  671.04    7.96   1
  -8   5  -1 1303.19    9.67  -2
  -5   8   1 1303.19    9.67   1
  -8   4  -1  315.80    6.67  -2
  -4   8   1  315.80    6.67   1
  -8   3  -1   80.26    5.84  -2
  -3   8   1   80.26    5.84   1
  -8   2  -1   37.11    5.57  -2
  -2   8   1   37.11    5.57   1
  -8   1  -1  176.82    6.11  -2
  -1   8   1  176.82    6.11   1
  -8   0  -1  158.11    5.71  -2
   0   8   1  158.11    5.71   1
   1   8   1   12.62    5.25   1
   2   8   1   76.38    5.71   1
   3   8   1   13.72    5.52   1
   4   8   1   32.35    5.19   1
   5   8   1   88.12    6.10   1
   6   8   1   82.64    6.17   1
 -14   9   1   -1.26    5.33   1
  -9  13  -1   76.48    6.28  -2
 -13   9   1   76.48    6.28   1
  -9  12  -1  200.24    6.34  -2
 -12   9   1  200.24    6.34   1
  -9  11  -1  148.51    6.18  -2
 -11   9   1  148.51    6.18   1
  -9  10  -1   77.10    5.69  -2
 -10   9   1   77.10    5.69   1
  -9   9  -1   46.02    5.48  -2
  -9   9   1   46.02    5.48   1
  -9   8  -1   75.23    5.69  -2
  -8   9   1   75.23    5.69   1
  -9   7  -1  572.52    7.60  -2
  -7   9   1  572.52    7.60   1
  -9   6  -1  486.33    7.05  -2
  -6   9   1  486.33    7.05   1
  -9   5  -1  382.87    6.82  -2
  -5   9   1  382.87    6.82   1
  -9   4  -1  127.15    6.10  -2
  -4   9   1  127.15    6.10   1
  -9   3  -1  105.78    5.82  -2
  -3   9   1  105.78    5.82   1
  -9   2  -1  160.51    6.17  -2
  -2   9   1  160.51    6.17   1
  -9   1  -1  249.13    6.32  -2
  -1   9   1  249.13    6.32   1
   0   9   1  127.11    6.09   1
   1   9   1    0.32    5.18   1
   2   9   1   30.08    6.10   1
   3   9   1   67.49    6.39   1
   4   9   1  103.07    5.87   1
   5   9   1   64.18    5.96   1
 -10  13  -1  126.91    6.30  -2
 -13  10   1  126.91    6.30   1
 -10  12  -1  145.28    6.27  -2
 -12  10   1  145.28    6.27   1
 -10  11  -1   81.96    6.22  -2
 -11  10   1   81.96    6.22   1
 -10  10  -1   39.09    5.54  -2
 -10  10   1   39.09    5.54   1
 -10   9  -1  214.31    6.38  -2
  -9  10   1  214.31    6.38   1
 -10   8  -1  540.26    7.51  -2
  -8  10   1  540.26    7.51   1
 -10   7  -1 1067.92    8.90  -2
  -7  10   1 1067.92    8.90   1
 -10   6  -1   94.11    5.71  -2
  -6  10   1   94.11    5.71   1
 -10   5  -1   44.03    5.54  -2
  -5  10   1   44.03    5.54   1
 -10   4  -1   84.60    5.76  -2
  -4  10   1   84.60    5.76   1
 -10   3  -1  156.75    6.16  -2
  -3  10   1  156.75    6.16   1
 -10   2  -1   98.00    5.69  -2
  -2  10   1   98.00    5.69   1
  -1  10   1   39.21    5.40   1
   0  10   1   27.86    4.98   1
   1  10   1    7.78    5.43   1
   2  10   1  112.31    5.97   1
   3  10   1  148.72    6.52   1
   4  10   1   41.11    6.15   1
 -11  13  -1   46.66    6.41  -2
 -13  11   1   46.66    6.41   1
 -11  12  -1    7.98    5.39  -2
 -12  11   1    7.98    5.39   1
 -11  11  -1   33.79    5.56  -2
 -11  11   1   33.79    5.56   1
 -11  10  -1  315.79    6.75  -2
 -10  11   1  315.79    6.75   1
 -11   9  -1  440.97    7.19  -2
  -9  11   1  440.97    7.19   1
 -11   8  -1  624.22    7.53  -2
  -8  11   1  624.22    7.53   1
 -11   7  -1  441.88    6.83  -2
  -7  11   1  441.88    6.83   1
 -11   6  -1   33.33    5.24  -2
  -6  11   1   33.33    5.24   1
 -11   5  -1   82.50    5.45  -2
  -5  11   1   82.50    5.45   1
 -11   4  -1  306.79    6.70  -2
  -4  11   1  306.79    6.70   1
 -11   3  -1  285.26    7.29  -2
  -3  11   1  285.26    7.29   1
  -2  11   1   88.83    5.75   1
  -1  11   1   15.69    5.04   1
   0  11   1   23.41    4.49   1
   1  11   1   41.13    5.71   1
   2  11   1   66.57    5.58   1
 -12  12  -1   20.78    5.86  -2
 -12  12   1   20.78    5.86   1
 -12  11  -1  138.18    6.08  -2
 -11  12   1  138.18    6.08   1
 -12  10  -1  414.19    7.46  -2
 -10  12   1  414.19    7.46   1
 -12   9  -1  236.90    6.78  -2
  -9  12   1  236.90    6.78   1
 -12   8  -1   55.80    5.99  -2
  -8  12   1   55.80    5.99   1
 -12   7  -1   17.11    5.09  -2
  -7  12   1   17.11    5.09   1
 -12   6  -1   25.81    4.02  -2
  -6  12   1   25.81    4.02   1
 -12   5  -1   94.68    5.80  -2
  -5  12   1   94.68    5.80   1
 -12   4  -1  160.46    6.05  -2
  -4  12   1  160.46    6.05   1
  -3  12   1  100.01    5.73   1
  -2  12   1    0.55    4.82   1
  -1  12   1    3.52    4.83   1
   0  12   1    0.62    4.99   1
   1  12   1   24.76    5.73   1
 -13  11  -1  180.97    6.53  -2
 -11  13   1  180.97    6.53   1
 -13  10  -1  188.28    6.37  -2
 -10  13   1  188.28    6.37   1
 -13   9  -1   95.26    5.65  -2
  -9  13   1   95.26    5.65   1
 -13   8  -1    7.01    5.19  -2
  -8  13   1    7.01    5.19   1
 -13   7  -1   62.38    5.40  -2
  -7  13   1   62.38    5.40   1
 -13   6  -1   77.49    5.97  -2
  -6  13   1   77.49    5.97   1
 -13   5  -1   53.93    5.80  -2
  -5  13   1   53.93    5.80   1
  -4  13   1   27.21    5.27   1
  -3  13   1    4.06    5.02   1
  -2  13   1   14.39    4.24   1
  -1  13   1   10.75    5.27   1
 -14   9  -1    7.69    5.38  -2
  -9  14   1    7.69    5.38   1
 -14   8  -1   32.36    5.54  -2
  -8  14   1   32.36    5.54   1
 -14   7  -1   82.97    5.90  -2
  -7  14   1   82.97    5.90   1
 -14   6  -1   74.88    5.82  -2
  -6  14   1   74.88    5.82   1
  -5  14   1   25.46    5.37   1
  -4  14   1   19.09    5.17   1
   2 -14   2  158.17    6.10   1
   3 -14   2   30.31    5.13   1
   4 -14   2   48.68    5.27   1
   5 -14   2   74.91    5.55   1
   6 -14   2    7.10    5.08   1
   7 -14   2   37.03    5.17   1
   8 -14   2   28.15    5.46   1
   9 -14   2    9.05    5.39   1
  10 -14   2    3.10    5.22   1
   0 -13   2  105.42    5.65   1
   1 -13   2  167.85    5.99   1
   2 -13   2   74.24    5.35   1
   3 -13   2   -2.11    5.02   1
   4 -13   2    8.32    4.99   1
   5 -13   2   51.59    5.22   1
   6 -13   2    4.27    4.94   1
   7 -13   2  -17.20    5.06   1
   8 -13   2   -3.58    5.47   1
   9 -13   2   15.27    5.24   1
  13 -10  -2   24.42    5.42  -2
  10 -13   2   24.42    5.42   1
  13 -11  -2   70.45    5.94  -2
  11 -13   2   70.45    5.94   1
  -2 -12   2    3.40    5.17   1
  -1 -12   2    8.70    5.19   1
   0 -12   2   64.36    5.19   1
   1 -12   2   63.42    5.27   1
   2 -12   2   63.51    5.08   1
   3 -12   2   21.82    5.21   1
   4 -12   2  301.00    6.16   1
   5 -12   2  172.95    5.62   1
   6 -12   2  -11.55    5.49   1
   7 -12   2    4.08    5.22   1
   8 -12   2   83.03    5.77   1
  12  -9  -2   29.45    5.32  -2
   9 -12   2   29.45    5.32   1
  12 -10  -2  107.96    6.10  -2
  10 -12   2  107.96    6.10   1
  12 -11  -2  204.73    7.27  -2
  11 -12   2  204.73    7.27   1
  12 -12  -2  131.23    6.55  -2
  12 -12   2  131.23    6.55   1
  -4 -11   2   13.22    5.22   1
  -3 -11   2   53.87    6.59   1
  -2 -11   2  141.64    5.91   1
  -1 -11   2  140.89    5.80   1
   0 -11   2  145.27    5.57   1
   1 -11   2    8.83    5.10   1
   2 -11   2   76.01    5.29   1
   3 -11   2   16.84    5.16   1
   4 -11   2   81.18    4.24   1
   5 -11   2  618.61    7.66   1
   6 -11   2   23.62    5.48   1
   7 -11   2   58.14    5.33   1
  11  -8  -2  405.05    7.09  -2
   8 -11   2  405.05    7.09   1
  11  -9  -2  816.35    8.58  -2
   9 -11   2  816.35    8.58   1
  11 -10  -2  464.91    7.31  -2
  10 -11   2  464.91    7.31   1
  11 -11  -2  301.45    7.56  -2
  11 -11   2  301.45    7.56   1
  11 -12  -2  121.97    6.15  -2
  12 -11   2  121.97    6.15   1
  11 -13  -2  104.01    6.57  -2
  13 -11   2  104.01    6.57   1
  -5 -10   2    3.13    5.28   1
  -4 -10   2   33.89    5.85   1
  -3 -10   2  280.68    6.48   1
  -2 -10   2  822.93    7.91   1
  -1 -10   2  589.67    7.18   1
   0 -10   2  112.63    5.46   1
   1 -10   2  308.43    6.30   1
   2 -10   2  531.49    6.99   1
   3 -10   2    6.54    5.59   1
   4 -10   2  -50.76    6.02   1
   5 -10   2   85.68    6.58   1
   6 -10   2   -0.42    5.04   1
  10  -7  -2  376.54    6.81  -2
   7 -10   2  376.54    6.81   1
  10  -8  -2  217.99    6.50  -2
   8 -10   2  217.99    6.50   1
  10  -9  -2  564.37    7.56  -2
   9 -10   2  564.37    7.56   1
  10 -10  -2  568.90    8.24  -2
  10 -10   2  568.90    8.24   1
  10 -11  -2  136.16    6.45  -2
  11 -10   2  136.16    6.45   1
  10 -12  -2  108.61    6.28  -2
  12 -10   2  108.61    6.28   1
  10 -13  -2  217.59    7.22  -2
  13 -10   2  217.59    7.22   1
  -6  -9   2   41.09    5.97   1
  -5  -9   2   68.14    6.17   1
  -4  -9   2   42.13    5.23   1
  -3  -9   2  124.92    5.89   1
  -2  -9   2  269.64    6.24   1
  -1  -9   2  362.36    6.45   1
   0  -9   2    7.80    5.42   1
   1  -9   2  125.70    5.68   1
   2  -9   2  463.22    6.68   1
   3  -9   2  239.31    7.54   1
   4  -9   2  507.14    8.38   1
   5  -9   2   78.89    6.02   1
   9  -6  -2   62.78    5.72  -2
   6  -9   2   62.78    5.72   1
   9  -7  -2  323.99    6.88  -2
   7  -9   2  323.99    6.88   1
   9  -8  -2  414.91    7.57  -2
   8  -9   2  414.91    7.57   1
   9  -9  -2  154.12    6.35  -2
   9  -9   2  154.12    6.35   1
   9 -10  -2   43.41    6.04  -2
  10  -9   2   43.41    6.04   1
   9 -11  -2   12.41    5.09  -2
  11  -9   2   12.41    5.09   1
   9 -12  -2   88.02    6.50  -2
  12  -9   2   88.02    6.50   1
   9 -13  -2  129.88    6.22  -2
  13  -9   2  129.88    6.22   1
  -7  -8   2   36.42    5.57   1
  -6  -8   2  148.64    6.08   1
  -5  -8   2  268.89    6.64   1
  -4  -8   2   54.90    5.83   1
  -3  -8   2   59.93    5.49   1
  -2  -8   2    6.26    5.36   1
  -1  -8   2  104.91    5.60   1
   0  -8   2   66.67    5.74   1
   1  -8   2  -18.15    5.75   1
   2  -8   2   87.48    6.76   1
   3  -8   2   54.53    5.99   1
   4  -8   2  183.43    6.25   1
   8  -5  -2  275.79    6.67  -2
   5  -8   2  275.79    6.67   1
   8  -6  -2  419.61    6.79  -2
   6  -8   2  419.61    6.79   1
   8  -7  -2  409.69    7.39  -2
   7  -8   2  409.69    7.39   1
   8  -8  -2  308.90    6.79  -2
   8  -8   2  308.90    6.79   1
   8  -9  -2  243.48    6.84  -2
   9  -8   2  243.48    6.84   1
   8 -10  -2  233.59    6.68  -2
  10  -8   2  233.59    6.68   1
   8 -11  -2  268.46    7.22  -2
  11  -8   2  268.46    7.22   1
   8 -12  -2  214.30    7.54  -2
  12  -8   2  214.30    7.54   1
   8 -13  -2   13.60    6.46  -2
  13  -8   2   13.60    6.46   1
  -8  -7   2    7.16    5.44   1
  -7  -7   2   86.31    5.92   1
  -6  -7   2  338.04    7.61   1
  -5  -7   2  568.79    7.98   1
  -4  -7   2  313.50    7.87   1
  -3  -7   2  110.77    5.86   1
  -2  -7   2  178.22    6.05   1
  -1  -7   2  442.50    7.30   1
   0  -7   2  256.81    8.76   1
   1  -7   2 1471.95   10.23   1
   2  -7   2  628.88    8.70   1
   3  -7   2  292.76    7.91   1
   7  -4  -2  212.48    6.48  -2
   4  -7   2  212.48    6.48   1
   7  -5  -2  303.71    6.70  -2
   5  -7   2  303.71    6.70   1
   7  -6  -2 1476.70   10.56  -2
   6  -7   2 1476.70   10.56   1
   7  -7  -2 1285.46    9.77  -2
   7  -7   2 1285.46    9.77   1
   7  -8  -2  133.49    6.17  -2
   8  -7   2  133.49    6.17   1
   7  -9  -2  321.44    7.75  -2
   9  -7   2  321.44    7.75   1
   7 -10  -2  834.56    9.45  -2
  10  -7   2  834.56    9.45   1
   7 -11  -2  475.76    8.90  -2
  11  -7   2  475.76    8.90   1
   7 -12  -2  148.61    7.82  -2
  12  -7   2  148.61    7.82   1
   7 -13  -2    4.75    5.12  -2
  13  -7   2    4.75    5.12   1
  -9  -6   2   19.50    6.61   1
  -8  -6   2    5.59    5.90   1
  -7  -6   2   99.31    6.44   1
  -6  -6   2  622.51    8.87   1
  -5  -6   2  861.99    9.17   1
  -4  -6   2  476.35    7.97   1
  -3  -6   2   81.44    7.19   1
  -2  -6   2  415.30    7.09   1
  -1  -6   2  585.16    8.15   1
   0  -6   2  409.38    9.27   1
   1  -6   2  737.40   10.88   1
   2  -6   2  330.23    8.72   1
   6  -3  -2   89.29    6.71  -2
   3  -6   2   89.29    6.71   1
   6  -4  -2  410.88    7.77  -2
   4  -6   2  410.88    7.77   1
   6  -5  -2 1228.68   10.46  -2
   5  -6   2 1228.68   10.46   1
   6  -6  -2  942.12   10.63  -2
   6  -6   2  942.12   10.63   1
   6  -7  -2  727.84    9.37  -2
   7  -6   2  727.84    9.37   1
   6  -8  -2   71.15    6.34  -2
   8  -6   2   71.15    6.34   1
   6  -9  -2  458.05    8.58  -2
   9  -6   2  458.05    8.58   1
   6 -10  -2  461.57    8.75  -2
  10  -6   2  461.57    8.75   1
   6 -11  -2  561.62   10.08  -2
  11  -6   2  561.62   10.08   1
   6 -12  -2  207.64    6.10  -2
  12  -6   2  207.64    6.10   1
   6 -13  -2   15.42    5.18  -2
  13  -6   2   15.42    5.18   1
 -10  -5   2    1.47    5.98   1
  -9  -5   2   81.48    6.31   1
  -8  -5   2  204.04    7.13   1
  -7  -5   2  111.36    6.41   1
  -6  -5   2   29.65    5.37   1
  -5  -5   2  132.22    6.58   1
  -4  -5   2   14.52    5.47   1
  -3  -5   2   19.28    5.78   1
  -2  -5   2   54.87    6.37   1
  -1  -5   2  595.76    8.69   1
   0  -5   2   62.98    7.26   1
   1  -5   2 1611.36   12.25   1
   5  -2  -2  599.89   10.14  -2
   2  -5   2  599.89   10.14   1
   5  -3  -2   45.53    7.18  -2
   3  -5   2   45.53    7.18   1
   5  -4  -2 1303.06   12.08  -2
   4  -5   2 1303.06   12.08   1
   5  -5  -2 1283.43   11.37  -2
   5  -5   2 1283.43   11.37   1
   5  -6  -2  454.23    7.69  -2
   6  -5   2  454.23    7.69   1
   5  -7  -2  625.70    9.36  -2
   7  -5   2  625.70    9.36   1
   5  -8  -2  569.56    9.20  -2
   8  -5   2  569.56    9.20   1
   5  -9  -2  803.68   10.66  -2
   9  -5   2  803.68   10.66   1
   5 -10  -2   67.30    7.96  -2
  10  -5   2   67.30    7.96   1
   5 -11  -2   93.13    5.60  -2
  11  -5   2   93.13    5.60   1
   5 -12  -2   41.62    5.37  -2
  12  -5   2   41.62    5.37   1
   5 -13  -2    2.73    5.44  -2
  13  -5   2    2.73    5.44   1
 -11  -4   2   13.71    6.49   1
 -10  -4   2   75.14    7.01   1
  -9  -4   2  291.24    7.89   1
  -8  -4   2  529.25    8.73   1
  -7  -4   2  446.25    7.75   1
  -6  -4   2   72.40    7.07   1
  -5  -4   2  611.74    8.35   1
  -4  -4   2 1628.18   11.72   1
  -3  -4   2  616.93    8.78   1
  -2  -4   2  257.95    8.06   1
  -1  -4   2  578.71    9.63   1
   0  -4   2   60.56    8.46   1
   4  -1  -2  388.28   10.39  -2
   1  -4   2  388.28   10.39   1
   4  -2  -2  190.95    9.08  -2
   2  -4   2  190.95    9.08   1
   4  -3  -2 1366.02   13.07  -2
   3  -4   2 1366.02   13.07   1
   4  -4  -2  736.60   11.80  -2
   4  -4   2  736.60   11.80   1
   4  -5  -2  691.81   10.22  -2
   5  -4   2  691.81   10.22   1
   4  -6  -2  983.57   11.57  -2
   6  -4   2  983.57   11.57   1
   4  -7  -2 3011.51   17.56  -2
   7  -4   2 3011.51   17.56   1
   4  -8  -2 1406.91   13.94  -2
   8  -4   2 1406.91   13.94   1
   4  -9  -2  356.24    6.56  -2
   9  -4   2  356.24    6.56   1
   4 -10  -2   42.45    5.40  -2
  10  -4   2   42.45    5.40   1
   4 -11  -2   64.61    4.15  -2
  11  -4   2   64.61    4.15   1
   4 -12  -2  113.14    6.05  -2
  12  -4   2  113.14    6.05   1
   4 -13  -2   76.36    6.05  -2
  13  -4   2   76.36    6.05   1
 -11  -3   2   10.95    6.44   1
 -10  -3   2   72.64    7.02   1
  -9  -3   2  360.36    8.01   1
  -8  -3   2  516.02    8.45   1
  -7  -3   2  238.40    7.51   1
  -6  -3   2   47.54    6.62   1
  -5  -3   2 1559.16   12.17   1
  -4  -3   2 3425.49   16.75   1
  -3  -3   2 1549.80   12.83   1
  -2  -3   2    8.61    7.39   1
  -1  -3   2  109.32    9.26   1
   3   0  -2   48.47   11.03  -2
   0  -3   2   48.47   11.03   1
   3  -1  -2 1984.79   17.18  -2
   1  -3   2 1984.79   17.18   1
   3  -2  -2  256.41   10.84  -2
   2  -3   2  256.41   10.84   1
   3  -3  -2  357.62   10.13  -2
   3  -3   2  357.62   10.13   1
   3  -4  -2 2217.76   19.12  -2
   4  -3   2 2217.76   19.12   1
   3  -5  -2  393.23   10.39  -2
   5  -3   2  393.23   10.39   1
   3  -6  -2  951.83   13.21  -2
   6  -3   2  951.83   13.21   1
   3  -7  -2 2211.16   12.12  -2
   7  -3   2 2211.16   12.12   1
   3  -8  -2 1245.38    9.30  -2
   8  -3   2 1245.38    9.30   1
   3  -9  -2  327.12    6.50  -2
   9  -3   2  327.12    6.50   1
   3 -10  -2  158.37    5.99  -2
  10  -3   2  158.37    5.99   1
   3 -11  -2  116.72    5.78  -2
  11  -3   2  116.72    5.78   1
   3 -12  -2  253.65    6.46  -2
  12  -3   2  253.65    6.46   1
   3 -13  -2  111.70    5.96  -2
  13  -3   2  111.70    5.96   1
 -12  -2   2    8.30    6.80   1
 -11  -2   2   26.80    6.46   1
 -10  -2   2   17.62    6.54   1
  -9  -2   2  148.62    7.05   1
  -8  -2   2  466.70    8.22   1
  -7  -2   2  273.93    7.53   1
  -6  -2   2   59.31    6.69   1
  -5  -2   2  374.56    8.54   1
  -4  -2   2 1765.18   13.30   1
  -3  -2   2   16.84    7.59   1
  -2  -2   2  433.63   11.90   1
   2   1  -2   91.79   11.56  -2
  -1  -2   2   91.79   11.56   1
   2   0  -2    5.61   11.99  -2
   0  -2   2    5.61   11.99   1
   2  -1  -2  250.89   14.15  -2
   1  -2   2  250.89   14.15   1
   2  -2  -2  585.49   14.87  -2
   2  -2   2  585.49   14.87   1
   2  -3  -2  586.79   16.21  -2
   3  -2   2  586.79   16.21   1
   2  -4  -2 1249.25   16.91  -2
   4  -2   2 1249.25   16.91   1
   2  -5  -2  232.62    7.92  -2
   5  -2   2  232.62    7.92   1
   2  -6  -2  302.94    7.18  -2
   6  -2   2  302.94    7.18   1
   2  -7  -2 1121.97    9.76  -2
   7  -2   2 1121.97    9.76   1
   2  -8  -2  602.73    7.81  -2
   8  -2   2  602.73    7.81   1
   2  -9  -2  309.08    6.45  -2
   9  -2   2  309.08    6.45   1
   2 -10  -2  242.71    6.60  -2
  10  -2   2  242.71    6.60   1
   2 -11  -2  210.84    6.76  -2
  11  -2   2  210.84    6.76   1
   2 -12  -2   70.37    5.67  -2
  12  -2   2   70.37    5.67   1
  13  -2   2   38.17    5.70   1
 -12  -1   2  134.28    7.25   1
 -11  -1   2  205.05    7.20   1
 -10  -1   2   19.25    6.25   1
  -9  -1   2   49.36    6.44   1
  -8  -1   2    8.99    6.27   1
  -7  -1   2  194.16    6.64   1
  -6  -1   2 1285.05   11.51   1
  -5  -1   2   59.21    6.84   1
  -4  -1   2   86.30    8.31   1
  -3  -1   2    6.50    9.07   1
   1   2  -2  623.01   14.59  -2
  -2  -1   2  623.01   14.59   1
   1   1  -2  628.74   15.70  -2
  -1  -1   2  628.74   15.70   1
   1   0  -2  299.66   15.57  -2
   0  -1   2  299.66   15.57   1
   1  -1  -2  711.99   19.28  -2
   1  -1   2  711.99   19.28   1
   1  -2  -2   16.48   16.29  -2
   2  -1   2   16.48   16.29   1
   1  -3  -2 1495.02   14.74  -2
   3  -1   2 1495.02   14.74   1
   1  -4  -2 1088.04   11.41  -2
   4  -1   2 1088.04   11.41   1
   1  -5  -2  508.71    8.66  -2
   5  -1   2  508.71    8.66   1
   1  -6  -2  422.18    7.73  -2
   6  -1   2  422.18    7.73   1
   1  -7  -2  280.57    6.96  -2
   7  -1   2  280.57    6.96   1
   1  -8  -2  214.17    6.39  -2
   8  -1   2  214.17    6.39   1
   1  -9  -2   41.26    5.90  -2
   9  -1   2   41.26    5.90   1
   1 -10  -2  115.04    6.06  -2
  10  -1   2  115.04    6.06   1
   1 -11  -2  188.72    6.89  -2
  11  -1   2  188.72    6.89   1
  12  -1   2   10.39    5.47   1
 -13   0   2  113.38    6.23   1
 -12   0   2  202.81    7.39   1
 -11   0   2  379.93    8.30   1
 -10   0   2  128.75    6.88   1
  -9   0   2   16.55    6.24   1
  -8   0   2  866.19    9.79   1
  -7   0   2 2197.53   14.13   1
  -6   0   2 3601.46   17.59   1
  -5   0   2  238.16    8.72   1
  -4   0   2  341.29   10.30   1
   0   3  -2  114.78   11.62  -2
  -3   0   2  114.78   11.62   1
   0   2  -2  307.88   12.96  -2
  -2   0   2  307.88   12.96   1
   0   1  -2   98.82   12.66  -2
  -1   0   2   98.82   12.66   1
   0   0  -2 3405.66   30.92  -2
   0   0   2 3405.66   30.92   1
   0  -1  -2  149.83   16.33  -2
   1   0   2  149.83   16.33   1
   0  -2  -2 2149.76   23.05  -2
   2   0   2 2149.76   23.05   1
   0  -3  -2 2340.46   17.23  -2
   3   0   2 2340.46   17.23   1
   0  -4  -2 4045.86   18.75  -2
   4   0   2 4045.86   18.75   1
   0  -5  -2 1597.20   11.67  -2
   5   0   2 1597.20   11.67   1
   0  -6  -2  362.15    7.09  -2
   6   0   2  362.15    7.09   1
   0  -7  -2   95.53    6.67  -2
   7   0   2   95.53    6.67   1
   0  -8  -2  553.69    7.81  -2
   8   0   2  553.69    7.81   1
   0  -9  -2 1121.03    9.68  -2
   9   0   2 1121.03    9.68   1
   0 -10  -2  240.65    6.98  -2
  10   0   2  240.65    6.98   1
  11   0   2   58.41    6.39   1
  12   0   2   10.30    6.81   1
 -13   1   2   61.15    5.68   1
 -12   1   2   35.44    5.97   1
 -11   1   2   76.13    6.65   1
 -10   1   2   53.28    6.49   1
  -9   1   2   68.43    6.80   1
  -8   1   2  930.57    9.95   1
  -7   1   2 2750.09   15.21   1
  -6   1   2 1144.14   11.64   1
  -5   1   2  104.65    8.67   1
  -1   4  -2  211.41   10.05  -2
  -4   1   2  211.41   10.05   1
  -1   3  -2 2992.41   21.29  -2
  -3   1   2 2992.41   21.29   1
  -1   2  -2  932.78   17.04  -2
  -2   1   2  932.78   17.04   1
  -1   1  -2 2244.16   25.50  -2
  -1   1   2 2244.16   25.50   1
  -1   0  -2  121.21   12.61  -2
   0   1   2  121.21   12.61   1
  -1  -1  -2 6774.01   33.40  -2
   1   1   2 6774.01   33.40   1
  -1  -2  -2 1298.16   15.72  -2
   2   1   2 1298.16   15.72   1
  -1  -3  -2 2193.01   17.17  -2
   3   1   2 2193.01   17.17   1
  -1  -4  -2 2407.08   17.55  -2
   4   1   2 2407.08   17.55   1
  -1  -5  -2  438.26   10.40  -2
   5   1   2  438.26   10.40   1
  -1  -6  -2  373.81    9.34  -2
   6   1   2  373.81    9.34   1
  -1  -7  -2  238.61    9.16  -2
   7   1   2  238.61    9.16   1
  -1  -8  -2  719.28    8.51  -2
   8   1   2  719.28    8.51   1
  -1  -9  -2 1359.61   10.51  -2
   9   1   2 1359.61   10.51   1
  10   1   2  228.14    6.91   1
  11   1   2   -2.68    5.60   1
 -13   2   2    4.41    5.21   1
 -12   2   2    1.44    6.36   1
 -11   2   2    3.19    6.11   1
 -10   2   2   14.09    6.15   1
  -9   2   2  249.77    8.35   1
  -8   2   2  243.46    7.71   1
  -7   2   2  556.23    9.18   1
  -6   2   2  531.93    9.28   1
  -2   5  -2  440.15    9.81  -2
  -5   2   2  440.15    9.81   1
  -2   4  -2  342.09   10.22  -2
  -4   2   2  342.09   10.22   1
  -2   3  -2  436.18   11.91  -2
  -3   2   2  436.18   11.91   1
  -2   2  -2 1802.18   19.48  -2
  -2   2   2 1802.18   19.48   1
  -2   1  -2   52.79   11.84  -2
  -1   2   2   52.79   11.84   1
  -2   0  -2 3179.63   20.60  -2
   0   2   2 3179.63   20.60   1
  -2  -1  -2  897.81   13.96  -2
   1   2   2  897.81   13.96   1
  -2  -2  -2  175.51    8.61  -2
   2   2   2  175.51    8.61   1
  -2  -3  -2  962.95   12.11  -2
   3   2   2  962.95   12.11   1
  -2  -4  -2  633.97   10.35  -2
   4   2   2  633.97   10.35   1
  -2  -5  -2   23.09    6.48  -2
   5   2   2   23.09    6.48   1
  -2  -6  -2  201.18    7.98  -2
   6   2   2  201.18    7.98   1
  -2  -7  -2  517.30    9.75  -2
   7   2   2  517.30    9.75   1
  -2  -8  -2  484.34   10.44  -2
   8   2   2  484.34   10.44   1
   9   2   2  279.39    7.48   1
  10   2   2   14.19    5.49   1
  11   2   2    6.12    5.36   1
 -14   3   2   66.47    5.74   1
 -13   3   2   17.51    6.10   1
 -12   3   2   69.98    6.08   1
 -11   3   2  382.72    7.94   1
 -10   3   2  465.58    7.30   1
  -9   3   2  983.38   10.05   1
  -8   3   2   48.35    6.81   1
  -7   3   2  360.30    8.46   1
  -3   6  -2  119.80    7.59  -2
  -6   3   2  119.80    7.59   1
  -3   5  -2   34.21    7.84  -2
  -5   3   2   34.21    7.84   1
  -3   4  -2  841.57   11.33  -2
  -4   3   2  841.57   11.33   1
  -3   3  -2  232.83    9.85  -2
  -3   3   2  232.83    9.85   1
  -3   2  -2  674.50   10.65  -2
  -2   3   2  674.50   10.65   1
  -3   1  -2 1917.02   15.06  -2
  -1   3   2 1917.02   15.06   1
  -3   0  -2 1827.00   14.03  -2
   0   3   2 1827.00   14.03   1
  -3  -1  -2 3227.12   20.24  -2
   1   3   2 3227.12   20.24   1
  -3  -2  -2 1503.32   13.31  -2
   2   3   2 1503.32   13.31   1
  -3  -3  -2   67.78    6.78  -2
   3   3   2   67.78    6.78   1
  -3  -4  -2  223.35    8.18  -2
   4   3   2  223.35    8.18   1
  -3  -5  -2  110.27    6.82  -2
   5   3   2  110.27    6.82   1
  -3  -6  -2  145.89    7.23  -2
   6   3   2  145.89    7.23   1
  -3  -7  -2  397.95    8.80  -2
   7   3   2  397.95    8.80   1
   8   3   2   60.13    7.86   1
   9   3   2   -5.36    7.17   1
  10   3   2   23.07    6.48   1
 -14   4   2   66.45    7.34   1
 -13   4   2   37.56    6.35   1
 -12   4   2   51.99    6.35   1
 -11   4   2 1031.33    9.44   1
 -10   4   2  512.11    8.16   1
  -9   4   2 1198.42   10.10   1
  -8   4   2   99.39    6.84   1
  -4   7  -2  393.32    7.31  -2
  -7   4   2  393.32    7.31   1
  -4   6  -2  774.74    9.44  -2
  -6   4   2  774.74    9.44   1
  -4   5  -2 1999.24   13.82  -2
  -5   4   2 1999.24   13.82   1
  -4   4  -2  637.81    9.86  -2
  -4   4   2  637.81    9.86   1
  -4   3  -2 1394.58   12.93  -2
  -3   4   2 1394.58   12.93   1
  -4   2  -2 2032.83   13.73  -2
  -2   4   2 2032.83   13.73   1
  -4   1  -2  580.45    9.40  -2
  -1   4   2  580.45    9.40   1
  -4   0  -2 2451.88   15.07  -2
   0   4   2 2451.88   15.07   1
  -4  -1  -2 2523.17   16.17  -2
   1   4   2 2523.17   16.17   1
  -4  -2  -2 1087.29   11.05  -2
   2   4   2 1087.29   11.05   1
  -4  -3  -2  131.08    6.94  -2
   3   4   2  131.08    6.94   1
  -4  -4  -2   61.44    6.01  -2
   4   4   2   61.44    6.01   1
  -4  -5  -2  841.45   10.58  -2
   5   4   2  841.45   10.58   1
  -4  -6  -2 1192.43   12.01  -2
   6   4   2 1192.43   12.01   1
   7   4   2  287.60    8.67   1
   8   4   2    5.76    6.49   1
   9   4   2   38.40    7.85   1
 -14   5   2   10.16    6.23   1
 -13   5   2    3.31    5.88   1
 -12   5   2  106.12    6.31   1
 -11   5   2 1123.70   10.29   1
 -10   5   2  363.45    7.44   1
  -9   5   2  106.37    6.65   1
  -5   8  -2  247.97    7.50  -2
  -8   5   2  247.97    7.50   1
  -5   7  -2  277.15    7.49  -2
  -7   5   2  277.15    7.49   1
  -5   6  -2 1259.42   10.78  -2
  -6   5   2 1259.42   10.78   1
  -5   5  -2 2456.49   13.76  -2
  -5   5   2 2456.49   13.76   1
  -5   4  -2 1315.34   11.57  -2
  -4   5   2 1315.34   11.57   1
  -5   3  -2  286.06    7.46  -2
  -3   5   2  286.06    7.46   1
  -5   2  -2  401.74    7.75  -2
  -2   5   2  401.74    7.75   1
  -5   1  -2  292.81    7.64  -2
  -1   5   2  292.81    7.64   1
  -5   0  -2 1074.77    9.69  -2
   0   5   2 1074.77    9.69   1
  -5  -1  -2  371.11    8.15  -2
   1   5   2  371.11    8.15   1
  -5  -2  -2   17.16    6.18  -2
   2   5   2   17.16    6.18   1
  -5  -3  -2   82.49    6.44  -2
   3   5   2   82.49    6.44   1
  -5  -4  -2  517.27    8.91  -2
   4   5   2  517.27    8.91   1
  -5  -5  -2  311.09    8.29  -2
   5   5   2  311.09    8.29   1
   6   5   2  608.47    9.13   1
   7   5   2  114.41    7.31   1
   8   5   2    2.87    6.75   1
   9   5   2   26.83    7.22   1
 -14   6   2   68.81    6.51   1
 -13   6   2  252.50    7.36   1
 -12   6   2  314.10    7.36   1
 -11   6   2  134.81    6.26   1
 -10   6   2   10.56    5.48   1
  -6   9  -2   90.39    6.10  -2
  -9   6   2   90.39    6.10   1
  -6   8  -2  266.96    6.85  -2
  -8   6   2  266.96    6.85   1
  -6   7  -2  863.28    8.93  -2
  -7   6   2  863.28    8.93   1
  -6   6  -2  889.73    9.62  -2
  -6   6   2  889.73    9.62   1
  -6   5  -2  827.12    9.29  -2
  -5   6   2  827.12    9.29   1
  -6   4  -2 1004.86    9.43  -2
  -4   6   2 1004.86    9.43   1
  -6   3  -2  992.30    9.10  -2
  -3   6   2  992.30    9.10   1
  -6   2  -2  220.73    6.84  -2
  -2   6   2  220.73    6.84   1
  -6   1  -2  314.42    7.11  -2
  -1   6   2  314.42    7.11   1
  -6   0  -2  210.31    7.05  -2
   0   6   2  210.31    7.05   1
  -6  -1  -2  509.51    8.64  -2
   1   6   2  509.51    8.64   1
  -6  -2  -2  388.29    7.31  -2
   2   6   2  388.29    7.31   1
  -6  -3  -2  400.53    7.14  -2
   3   6   2  400.53    7.14   1
  -6  -4  -2  797.64   10.11  -2
   4   6   2  797.64   10.11   1
   5   6   2  235.62    7.45   1
   6   6   2    8.35    6.26   1
   7   6   2   25.55    6.21   1
   8   6   2   33.05    6.64   1
 -14   7   2  159.60    6.94   1
 -13   7   2  431.94    8.10   1
 -12   7   2  234.83    6.39   1
 -11   7   2   37.35    5.76   1
  -7  10  -2  714.52    8.11  -2
 -10   7   2  714.52    8.11   1
  -7   9  -2  574.36    8.23  -2
  -9   7   2  574.36    8.23   1
  -7   8  -2  408.28    7.85  -2
  -8   7   2  408.28    7.85   1
  -7   7  -2  763.46    8.37  -2
  -7   7   2  763.46    8.37   1
  -7   6  -2  405.03    7.80  -2
  -6   7   2  405.03    7.80   1
  -7   5  -2  507.82    7.51  -2
  -5   7   2  507.82    7.51   1
  -7   4  -2 1767.77   10.61  -2
  -4   7   2 1767.77   10.61   1
  -7   3  -2 1369.26    8.76  -2
  -3   7   2 1369.26    8.76   1
  -7   2  -2 1047.15    8.89  -2
  -2   7   2 1047.15    8.89   1
  -7   1  -2  472.29    7.46  -2
  -1   7   2  472.29    7.46   1
  -7   0  -2   78.88    6.00  -2
   0   7   2   78.88    6.00   1
  -7  -1  -2  449.36    8.08  -2
   1   7   2  449.36    8.08   1
  -7  -2  -2  724.63    9.04  -2
   2   7   2  724.63    9.04   1
  -7  -3  -2  947.72    9.52  -2
   3   7   2  947.72    9.52   1
   4   7   2  280.84    6.89   1
   5   7   2   16.18    4.97   1
   6   7   2  109.26    6.67   1
   7   7   2   77.51    6.60   1
 -14   8   2  126.89    6.18   1
 -13   8   2  275.88    7.24   1
 -12   8   2  113.35    6.79   1
 -11   8   2  222.14    6.35   1
  -8  10  -2  328.13    7.19  -2
 -10   8   2  328.13    7.19   1
  -8   9  -2  717.54    7.62  -2
  -9   8   2  717.54    7.62   1
  -8   8  -2  440.62    7.42  -2
  -8   8   2  440.62    7.42   1
  -8   7  -2  116.45    6.03  -2
  -7   8   2  116.45    6.03   1
  -8   6  -2  132.70    6.09  -2
  -6   8   2  132.70    6.09   1
  -8   5  -2  548.85    7.40  -2
  -5   8   2  548.85    7.40   1
  -8   4  -2  956.70    8.43  -2
  -4   8   2  956.70    8.43   1
  -8   3  -2  718.37    7.78  -2
  -3   8   2  718.37    7.78   1
  -8   2  -2  523.45    5.93  -2
  -2   8   2  523.45    5.93   1
  -8   1  -2  351.86    6.61  -2
  -1   8   2  351.86    6.61   1
  -8   0  -2  368.29    6.78  -2
   0   8   2  368.29    6.78   1
  -8  -1  -2  421.58    7.76  -2
   1   8   2  421.58    7.76   1
  -8  -2  -2  560.51    8.72  -2
   2   8   2  560.51    8.72   1
   3   8   2  751.44    8.85   1
   4   8   2  193.70    6.43   1
   5   8   2   14.22    5.76   1
   6   8   2   65.88    6.13   1
 -14   9   2   79.39    6.43   1
 -13   9   2   19.71    5.39   1
 -12   9   2   -1.01    5.15   1
  -9  11  -2  457.47    7.08  -2
 -11   9   2  457.47    7.08   1
  -9  10  -2  340.75    6.83  -2
 -10   9   2  340.75    6.83   1
  -9   9  -2  267.02    6.51  -2
  -9   9   2  267.02    6.51   1
  -9   8  -2  338.22    6.77  -2
  -8   9   2  338.22    6.77   1
  -9   7  -2  212.30    5.58  -2
  -7   9   2  212.30    5.58   1
  -9   6  -2  259.33    6.43  -2
  -6   9   2  259.33    6.43   1
  -9   5  -2  482.29    7.17  -2
  -5   9   2  482.29    7.17   1
  -9   4  -2  261.78    6.40  -2
  -4   9   2  261.78    6.40   1
  -9   3  -2  184.44    6.21  -2
  -3   9   2  184.44    6.21   1
  -9   2  -2  185.41    6.32  -2
  -2   9   2  185.41    6.32   1
  -9   1  -2   33.72    5.34  -2
  -1   9   2   33.72    5.34   1
  -9   0  -2  634.40    7.58  -2
   0   9   2  634.40    7.58   1
  -9  -1  -2  391.73    8.00  -2
   1   9   2  391.73    8.00   1
   2   9   2  133.23    6.68   1
   3   9   2  127.37    5.99   1
   4   9   2    9.73    5.95   1
   5   9   2   18.15    5.86   1
 -13  10   2   57.53    5.84   1
 -10  12  -2  241.71    6.57  -2
 -12  10   2  241.71    6.57   1
 -10  11  -2  301.98    8.19  -2
 -11  10   2  301.98    8.19   1
 -10  10  -2  366.70    7.04  -2
 -10  10   2  366.70    7.04   1
 -10   9  -2   21.57    5.66  -2
  -9  10   2   21.57    5.66   1
 -10   8  -2  129.36    5.81  -2
  -8  10   2  129.36    5.81   1
 -10   7  -2  497.31    7.55  -2
  -7  10   2  497.31    7.55   1
 -10   6  -2  386.70    6.55  -2
  -6  10   2  386.70    6.55   1
 -10   5  -2   48.24    5.37  -2
  -5  10   2   48.24    5.37   1
 -10   4  -2   55.25    5.46  -2
  -4  10   2   55.25    5.46   1
 -10   3  -2  263.38    5.99  -2
  -3  10   2  263.38    5.99   1
 -10   2  -2  389.07    6.51  -2
  -2  10   2  389.07    6.51   1
 -10   1  -2  143.48    4.70  -2
  -1  10   2  143.48    4.70   1
 -10   0  -2  102.19    5.83  -2
   0  10   2  102.19    5.83   1
   1  10   2  134.64    6.38   1
   2  10   2   42.64    6.14   1
   3  10   2   67.53    5.87   1
 -11  13  -2  144.60    6.50  -2
 -13  11   2  144.60    6.50   1
 -11  12  -2  409.92    7.83  -2
 -12  11   2  409.92    7.83   1
 -11  11  -2  505.13    7.82  -2
 -11  11   2  505.13    7.82   1
 -11  10  -2  232.91    6.41  -2
 -10  11   2  232.91    6.41   1
 -11   9  -2   12.05    5.82  -2
  -9  11   2   12.05    5.82   1
 -11   8  -2  312.96    6.86  -2
  -8  11   2  312.96    6.86   1
 -11   7  -2  400.64    6.90  -2
  -7  11   2  400.64    6.90   1
 -11   6  -2  302.80    5.13  -2
  -6  11   2  302.80    5.13   1
 -11   5  -2  101.16    5.67  -2
  -5  11   2  101.16    5.67   1
 -11   4  -2   40.74    5.51  -2
  -4  11   2   40.74    5.51   1
 -11   3  -2   93.12    5.55  -2
  -3  11   2   93.12    5.55   1
 -11   2  -2  178.38    6.36  -2
  -2  11   2  178.38    6.36   1
 -11   1  -2  251.00    6.42  -2
  -1  11   2  251.00    6.42   1
   0  11   2  260.95    7.04   1
   1  11   2   35.07    6.00   1
   2  11   2   22.14    5.59   1
 -12  12  -2  220.56    7.04  -2
 -12  12   2  220.56    7.04   1
 -12  11  -2  228.43    6.77  -2
 -11  12   2  228.43    6.77   1
 -12  10  -2   90.61    5.66  -2
 -10  12   2   90.61    5.66   1
 -12   9  -2   90.21    6.23  -2
  -9  12   2   90.21    6.23   1
 -12   8  -2  331.39    6.62  -2
  -8  12   2  331.39    6.62   1
 -12   7  -2  178.95    6.11  -2
  -7  12   2  178.95    6.11   1
 -12   6  -2  119.62    5.60  -2
  -6  12   2  119.62    5.60   1
 -12   5  -2   27.69    5.30  -2
  -5  12   2   27.69    5.30   1
 -12   4  -2   66.95    5.42  -2
  -4  12   2   66.95    5.42   1
 -12   3  -2  133.82    4.94  -2
  -3  12   2  133.82    4.94   1
 -12   2  -2   10.70    5.49  -2
  -2  12   2   10.70    5.49   1
  -1  12   2   45.87    4.41   1
   0  12   2  111.96    6.31   1
 -13  11  -2   69.92    5.84  -2
 -11  13   2   69.92    5.84   1
 -13  10  -2  116.36    6.62  -2
 -10  13   2  116.36    6.62   1
 -13   9  -2   84.47    6.03  -2
  -9  13   2   84.47    6.03   1
 -13   8  -2   13.10    5.58  -2
  -8  13   2   13.10    5.58   1
 -13   7  -2    9.17    5.20  -2
  -7  13   2    9.17    5.20   1
 -13   6  -2    8.67    3.60  -2
  -6  13   2    8.67    3.60   1
 -13   5  -2   42.63    5.37  -2
  -5  13   2   42.63    5.37   1
 -13   4  -2   46.62    5.54  -2
  -4  13   2   46.62    5.54   1
 -13   3  -2   43.11    4.61  -2
  -3  13   2   43.11    4.61   1
  -2  13   2   -2.72    4.93   1
 -14   7  -2   33.87    5.89  -2
  -7  14   2   33.87    5.89   1
 -14   6  -2   13.26    5.31  -2
  -6  14   2   13.26    5.31   1
   2 -14   3    9.73    4.99   1
   3 -14   3   15.87    4.98   1
   4 -14   3   43.41    5.22   1
   5 -14   3   31.16    5.14   1
   6 -14   3    7.08    4.89   1
   7 -14   3  145.99    6.15   1
   8 -14   3  292.06    6.77   1
   9 -14   3  163.91    6.22   1
  10 -14   3   50.74    5.77   1
  -1 -13   3   15.19    5.35   1
   0 -13   3   15.32    5.20   1
   1 -13   3   -4.35    4.99   1
   2 -13   3   24.32    5.11   1
   3 -13   3   49.31    5.17   1
   4 -13   3  263.18    5.92   1
   5 -13   3   38.14    5.09   1
   6 -13   3   40.64    5.07   1
   7 -13   3  285.51    6.29   1
   8 -13   3  328.86    6.51   1
   9 -13   3  175.37    6.11   1
  10 -13   3   56.05    5.58   1
  11 -13   3    1.30    5.24   1
  -2 -12   3    3.68    5.11   1
  -1 -12   3   11.74    5.01   1
   0 -12   3   11.13    4.94   1
   1 -12   3   18.99    5.01   1
   2 -12   3   22.35    5.20   1
   3 -12   3   43.90    5.34   1
   4 -12   3  207.13    5.94   1
   5 -12   3    3.71    4.94   1
   6 -12   3  200.55    5.72   1
   7 -12   3  437.71    6.64   1
   8 -12   3  411.05    6.75   1
   9 -12   3  184.38    5.99   1
  10 -12   3   47.74    5.82   1
  12 -11  -3   20.55    5.48  -2
  11 -12   3   20.55    5.48   1
  12 -12  -3   52.10    5.96  -2
  12 -12   3   52.10    5.96   1
  -4 -11   3    8.57    5.20   1
  -3 -11   3    9.67    5.68   1
  -2 -11   3   34.79    6.61   1
  -1 -11   3   41.13    5.37   1
   0 -11   3    5.68    3.58   1
   1 -11   3  110.47    5.48   1
   2 -11   3  316.00    6.06   1
   3 -11   3  240.72    5.93   1
   4 -11   3   39.94    5.25   1
   5 -11   3  319.19    6.22   1
   6 -11   3  383.00    6.48   1
   7 -11   3  373.03    6.87   1
   8 -11   3  175.84    6.27   1
   9 -11   3   12.78    5.18   1
  11 -10  -3   10.23    5.17  -2
  10 -11   3   10.23    5.17   1
  11 -11  -3   86.89    5.44  -2
  11 -11   3   86.89    5.44   1
  11 -12  -3   39.37    5.81  -2
  12 -11   3   39.37    5.81   1
  -5 -10   3   98.20    6.07   1
  -4 -10   3   16.35    5.36   1
  -3 -10   3    8.38    5.81   1
  -2 -10   3    9.70    4.87   1
  -1 -10   3   -2.05    5.15   1
   0 -10   3   21.69    5.09   1
   1 -10   3   13.83    5.32   1
   2 -10   3   31.69    5.59   1
   3 -10   3  292.76    6.20   1
   4 -10   3  292.23    6.56   1
   5 -10   3  514.55    7.14   1
   6 -10   3  406.40    6.75   1
   7 -10   3   85.69    6.24   1
   8 -10   3    0.49    5.16   1
  10  -9  -3  292.45    6.58  -2
   9 -10   3  292.45    6.58   1
  10 -10  -3  352.18    7.06  -2
  10 -10   3  352.18    7.06   1
  10 -11  -3  203.97    6.17  -2
  11 -10   3  203.97    6.17   1
  10 -12  -3   30.76    5.70  -2
  12 -10   3   30.76    5.70   1
  10 -13  -3    6.84    5.86  -2
  13 -10   3    6.84    5.86   1
  -6  -9   3  149.83    6.34   1
  -5  -9   3   88.06    5.63   1
  -4  -9   3   22.60    6.01   1
  -3  -9   3    4.47    5.24   1
  -2  -9   3   31.77    5.39   1
  -1  -9   3   51.14    5.60   1
   0  -9   3   18.93    5.40   1
   1  -9   3   15.66    5.27   1
   2  -9   3   15.11    5.26   1
   3  -9   3  407.54    6.59   1
   4  -9   3  400.16    6.67   1
   5  -9   3  346.34    6.74   1
   6  -9   3   91.58    6.08   1
   7  -9   3   20.10    5.25   1
   9  -8  -3  396.48    6.95  -2
   8  -9   3  396.48    6.95   1
   9  -9  -3 1452.50   10.81  -2
   9  -9   3 1452.50   10.81   1
   9 -10  -3  617.70    8.28  -2
  10  -9   3  617.70    8.28   1
   9 -11  -3   94.06    6.23  -2
  11  -9   3   94.06    6.23   1
   9 -12  -3   33.20    6.29  -2
  12  -9   3   33.20    6.29   1
   9 -13  -3   15.07    6.60  -2
  13  -9   3   15.07    6.60   1
  -7  -8   3  125.18    6.68   1
  -6  -8   3   22.83    5.98   1
  -5  -8   3   20.97    5.48   1
  -4  -8   3   22.57    5.49   1
  -3  -8   3   47.98    5.45   1
  -2  -8   3    6.49    5.28   1
  -1  -8   3   20.24    5.52   1
   0  -8   3    0.87    5.40   1
   1  -8   3   78.50    5.87   1
   2  -8   3  525.92    7.27   1
   3  -8   3  523.17    7.29   1
   4  -8   3  471.05    7.33   1
   5  -8   3  238.50    6.34   1
   6  -8   3   40.67    5.20   1
   8  -7  -3  201.86    6.65  -2
   7  -8   3  201.86    6.65   1
   8  -8  -3  905.50    9.13  -2
   8  -8   3  905.50    9.13   1
   8  -9  -3  632.75    7.99  -2
   9  -8   3  632.75    7.99   1
   8 -10  -3  139.79    6.61  -2
  10  -8   3  139.79    6.61   1
   8 -11  -3   10.83    5.84  -2
  11  -8   3   10.83    5.84   1
   8 -12  -3   30.89    6.71  -2
  12  -8   3   30.89    6.71   1
   8 -13  -3   27.17    7.87  -2
  13  -8   3   27.17    7.87   1
  -8  -7   3   52.16    5.94   1
  -7  -7   3   40.24    6.72   1
  -6  -7   3    1.46    5.72   1
  -5  -7   3   17.60    5.41   1
  -4  -7   3   23.37    5.50   1
  -3  -7   3    1.12    5.22   1
  -2  -7   3  179.13    6.39   1
  -1  -7   3  454.88    7.44   1
   0  -7   3    0.54    4.09   1
   1  -7   3  570.70    7.79   1
   2  -7   3 1064.93    9.18   1
   3  -7   3  758.92    7.69   1
   4  -7   3  296.43    7.17   1
   5  -7   3  110.31    6.01   1
   7  -6  -3    4.65    5.30  -2
   6  -7   3    4.65    5.30   1
   7  -7  -3  807.11    9.83  -2
   7  -7   3  807.11    9.83   1
   7  -8  -3 1115.73   10.45  -2
   8  -7   3 1115.73   10.45   1
   7  -9  -3  568.71    9.00  -2
   9  -7   3  568.71    9.00   1
   7 -10  -3  199.19    7.11  -2
  10  -7   3  199.19    7.11   1
   7 -11  -3   13.83    6.48  -2
  11  -7   3   13.83    6.48   1
   7 -12  -3    2.70    3.63  -2
  12  -7   3    2.70    3.63   1
   7 -13  -3   58.77    5.40  -2
  13  -7   3   58.77    5.40   1
  -9  -6   3   81.96    6.10   1
  -8  -6   3   64.49    5.77   1
  -7  -6   3   68.36    6.27   1
  -6  -6   3   20.44    5.36   1
  -5  -6   3   25.62    5.52   1
  -4  -6   3   82.62    6.21   1
  -3  -6   3    4.21    5.76   1
  -2  -6   3  122.26    6.39   1
  -1  -6   3   33.74    6.18   1
   0  -6   3  389.27    7.43   1
   1  -6   3 1180.62    8.77   1
   2  -6   3  954.17    9.55   1
   3  -6   3  611.98    8.81   1
   4  -6   3  524.52    8.06   1
   6  -5  -3   63.41    5.90  -2
   5  -6   3   63.41    5.90   1
   6  -6  -3  504.56    9.08  -2
   6  -6   3  504.56    9.08   1
   6  -7  -3 1615.53   11.95  -2
   7  -6   3 1615.53   11.95   1
   6  -8  -3  691.62    9.59  -2
   8  -6   3  691.62    9.59   1
   6  -9  -3  192.21    7.50  -2
   9  -6   3  192.21    7.50   1
   6 -10  -3   46.30    6.84  -2
  10  -6   3   46.30    6.84   1
   6 -11  -3   21.60    5.29  -2
  11  -6   3   21.60    5.29   1
   6 -12  -3   58.72    5.14  -2
  12  -6   3   58.72    5.14   1
   6 -13  -3   80.57    5.66  -2
  13  -6   3   80.57    5.66   1
 -10  -5   3  100.29    6.69   1
  -9  -5   3   42.15    5.63   1
  -8  -5   3   36.15    5.42   1
  -7  -5   3   26.15    5.50   1
  -6  -5   3   53.12    5.48   1
  -5  -5   3  393.41    7.06   1
  -4  -5   3  287.83    6.70   1
  -3  -5   3   43.58    5.46   1
  -2  -5   3   54.91    6.25   1
  -1  -5   3   85.34    6.94   1
   0  -5   3  583.37    8.90   1
   1  -5   3  928.58   10.16   1
   2  -5   3  186.94    8.05   1
   3  -5   3  113.34    7.26   1
   5  -4  -3   65.17    6.34  -2
   4  -5   3   65.17    6.34   1
   5  -5  -3 1140.77   12.62  -2
   5  -5   3 1140.77   12.62   1
   5  -6  -3 1001.70   10.28  -2
   6  -5   3 1001.70   10.28   1
   5  -7  -3  763.56    9.50  -2
   7  -5   3  763.56    9.50   1
   5  -8  -3  377.29    8.83  -2
   8  -5   3  377.29    8.83   1
   5  -9  -3  332.39    9.65  -2
   9  -5   3  332.39    9.65   1
   5 -10  -3   96.99    5.62  -2
  10  -5   3   96.99    5.62   1
   5 -11  -3  267.42    6.25  -2
  11  -5   3  267.42    6.25   1
   5 -12  -3   88.36    5.43  -2
  12  -5   3   88.36    5.43   1
   5 -13  -3   24.41    5.67  -2
  13  -5   3   24.41    5.67   1
 -11  -4   3  103.54    7.43   1
 -10  -4   3   60.41    6.43   1
  -9  -4   3    5.77    5.33   1
  -8  -4   3   49.21    5.62   1
  -7  -4   3  286.15    6.65   1
  -6  -4   3  851.40    8.78   1
  -5  -4   3  472.88    7.67   1
  -4  -4   3   79.11    6.08   1
  -3  -4   3    0.13    6.46   1
  -2  -4   3    9.32    6.76   1
  -1  -4   3  311.08    8.57   1
   0  -4   3  224.28    9.19   1
   1  -4   3   12.26    8.05   1
   2  -4   3  997.01   11.93   1
   4  -3  -3  901.92   11.92  -2
   3  -4   3  901.92   11.92   1
   4  -4  -3 1484.20   13.35  -2
   4  -4   3 1484.20   13.35   1
   4  -5  -3 2488.02   18.26  -2
   5  -4   3 2488.02   18.26   1
   4  -6  -3  343.42    8.96  -2
   6  -4   3  343.42    8.96   1
   4  -7  -3   15.13    7.40  -2
   7  -4   3   15.13    7.40   1
   4  -8  -3  110.99    5.87  -2
   8  -4   3  110.99    5.87   1
   4  -9  -3  523.72    7.09  -2
   9  -4   3  523.72    7.09   1
   4 -10  -3  333.14    6.65  -2
  10  -4   3  333.14    6.65   1
   4 -11  -3  341.95    6.49  -2
  11  -4   3  341.95    6.49   1
   4 -12  -3   27.64    5.36  -2
  12  -4   3   27.64    5.36   1
   4 -13  -3    3.38    5.39  -2
  13  -4   3    3.38    5.39   1
 -11  -3   3   52.63    6.46   1
 -10  -3   3   13.04    5.87   1
  -9  -3   3   12.98    5.90   1
  -8  -3   3    8.00    6.12   1
  -7  -3   3  202.32    6.77   1
  -6  -3   3  407.15    8.26   1
  -5  -3   3   79.10    6.91   1
  -4  -3   3    2.32    6.07   1
  -3  -3   3    2.71    7.01   1
  -2  -3   3  380.59    9.00   1
  -1  -3   3  958.87   12.24   1
   0  -3   3   19.76   10.00   1
   1  -3   3  207.43   10.80   1
   3  -2  -3  688.32   11.86  -2
   2  -3   3  688.32   11.86   1
   3  -3  -3 2598.66   19.74  -2
   3  -3   3 2598.66   19.74   1
   3  -4  -3 2013.50   18.84  -2
   4  -3   3 2013.50   18.84   1
   3  -5  -3 1796.03   15.04  -2
   5  -3   3 1796.03   15.04   1
   3  -6  -3  142.43    9.85  -2
   6  -3   3  142.43    9.85   1
   3  -7  -3  486.12    7.71  -2
   7  -3   3  486.12    7.71   1
   3  -8  -3  429.00    7.02  -2
   8  -3   3  429.00    7.02   1
   3  -9  -3 1050.72    8.80  -2
   9  -3   3 1050.72    8.80   1
   3 -10  -3  554.53    7.89  -2
  10  -3   3  554.53    7.89   1
   3 -11  -3  116.14    5.79  -2
  11  -3   3  116.14    5.79   1
   3 -12  -3    3.48    5.16  -2
  12  -3   3    3.48    5.16   1
   3 -13  -3   15.05    5.57  -2
  13  -3   3   15.05    5.57   1
 -12  -2   3   49.36    6.40   1
 -11  -2   3    7.04    6.36   1
 -10  -2   3    3.73    6.00   1
  -9  -2   3   16.42    6.04   1
  -8  -2   3   80.10    6.75   1
  -7  -2   3  213.94    7.47   1
  -6  -2   3   49.63    6.98   1
  -5  -2   3    9.06    6.35   1
  -4  -2   3    5.12    6.74   1
  -3  -2   3  387.86   10.16   1
  -2  -2   3  858.45   12.16   1
  -1  -2   3 1344.56   16.43   1
   0  -2   3 2718.11   20.37   1
   2  -1  -3   15.16   10.58  -2
   1  -2   3   15.16   10.58   1
   2  -2  -3 1697.83   18.18  -2
   2  -2   3 1697.83   18.18   1
   2  -4  -3 2951.10   20.44  -2
   4  -2   3 2951.10   20.44   1
   2  -5  -3  574.40    8.79  -2
   5  -2   3  574.40    8.79   1
   2  -6  -3   87.26    6.27  -2
   6  -2   3   87.26    6.27   1
   2  -7  -3  557.28    7.82  -2
   7  -2   3  557.28    7.82   1
   2  -8  -3  672.52    8.00  -2
   8  -2   3  672.52    8.00   1
   2  -9  -3  577.24    8.67  -2
   9  -2   3  577.24    8.67   1
   2 -10  -3  186.12    6.08  -2
  10  -2   3  186.12    6.08   1
   2 -11  -3   11.89    5.37  -2
  11  -2   3   11.89    5.37   1
   2 -12  -3   41.61    5.57  -2
  12  -2   3   41.61    5.57   1
 -12  -1   3    6.47    6.18   1
 -11  -1   3   43.84    6.38   1
 -10  -1   3   13.07    5.97   1
  -9  -1   3   64.81    6.43   1
  -8  -1   3   68.06    6.59   1
  -7  -1   3   17.40    6.07   1
  -6  -1   3    6.95    6.56   1
  -5  -1   3    3.80    7.05   1
  -4  -1   3   37.23    7.89   1
  -3  -1   3 1030.29   13.77   1
  -2  -1   3 2850.14   19.49   1
  -1  -1   3   32.98   12.28   1
   1   0  -3   46.59   12.14  -2
   0  -1   3   46.59   12.14   1
   1  -1  -3  702.04   16.28  -2
   1  -1   3  702.04   16.28   1
   1  -3  -3 3461.08   19.27  -2
   3  -1   3 3461.08   19.27   1
   1  -4  -3 1413.89   12.32  -2
   4  -1   3 1413.89   12.32   1
   1  -5  -3   29.21    6.25  -2
   5  -1   3   29.21    6.25   1
   1  -6  -3  474.67    7.59  -2
   6  -1   3  474.67    7.59   1
   1  -7  -3  757.28    8.44  -2
   7  -1   3  757.28    8.44   1
   1  -8  -3  667.80    8.07  -2
   8  -1   3  667.80    8.07   1
   1  -9  -3  328.56    7.01  -2
   9  -1   3  328.56    7.01   1
   1 -10  -3   76.18    5.78  -2
  10  -1   3   76.18    5.78   1
   1 -11  -3   16.10    5.33  -2
  11  -1   3   16.10    5.33   1
   1 -12  -3   20.23    5.62  -2
  12  -1   3   20.23    5.62   1
 -13   0   3    8.89    6.23   1
 -12   0   3   39.70    6.38   1
 -11   0   3  181.41    6.68   1
 -10   0   3  353.10    7.70   1
  -9   0   3  268.42    7.44   1
  -8   0   3   20.90    6.23   1
  -7   0   3    6.23    6.67   1
  -6   0   3   14.41    5.93   1
  -5   0   3   95.11    7.60   1
  -4   0   3    3.43    8.75   1
  -3   0   3   45.95   10.13   1
  -2   0   3  148.77   13.07   1
   0   1  -3   33.33   12.64  -2
  -1   0   3   33.33   12.64   1
   0   0  -3  381.60   13.73  -2
   0   0   3  381.60   13.73   1
   0  -1  -3 3605.32   26.08  -2
   1   0   3 3605.32   26.08   1
   0  -3  -3  992.68   14.92  -2
   3   0   3  992.68   14.92   1
   0  -4  -3  876.59   11.66  -2
   4   0   3  876.59   11.66   1
   0  -5  -3  548.99    8.87  -2
   5   0   3  548.99    8.87   1
   0  -6  -3  436.73    7.85  -2
   6   0   3  436.73    7.85   1
   0  -7  -3  446.00    8.09  -2
   7   0   3  446.00    8.09   1
   0  -8  -3  323.87    6.90  -2
   8   0   3  323.87    6.90   1
   0  -9  -3   66.38    6.31  -2
   9   0   3   66.38    6.31   1
   0 -10  -3   14.47    5.57  -2
  10   0   3   14.47    5.57   1
   0 -11  -3   31.30    5.63  -2
  11   0   3   31.30    5.63   1
 -13   1   3   19.52    6.34   1
 -12   1   3  187.36    7.28   1
 -11   1   3  442.01    8.02   1
 -10   1   3  661.65    8.81   1
  -9   1   3  193.31    7.11   1
  -8   1   3    3.34    6.37   1
  -7   1   3   88.79    6.81   1
  -6   1   3  268.03    8.97   1
  -5   1   3   30.61    7.65   1
  -4   1   3  739.06   11.21   1
  -3   1   3  381.87   11.38   1
  -1   2  -3   10.17   10.98  -2
  -2   1   3   10.17   10.98   1
  -1   1  -3  488.43   15.55  -2
  -1   1   3  488.43   15.55   1
  -1   0  -3 1939.32   18.66  -2
   0   1   3 1939.32   18.66   1
  -1  -1  -3   29.99   10.07  -2
   1   1   3   29.99   10.07   1
  -1  -2  -3  456.04   11.15  -2
   2   1   3  456.04   11.15   1
  -1  -3  -3  947.91   12.73  -2
   3   1   3  947.91   12.73   1
  -1  -4  -3 1504.87   14.37  -2
   4   1   3 1504.87   14.37   1
  -1  -5  -3 1419.32   13.63  -2
   5   1   3 1419.32   13.63   1
  -1  -6  -3  613.27   10.78  -2
   6   1   3  613.27   10.78   1
  -1  -7  -3  170.23    6.45  -2
   7   1   3  170.23    6.45   1
  -1  -8  -3   66.84    5.49  -2
   8   1   3   66.84    5.49   1
  -1  -9  -3   73.48    5.72  -2
   9   1   3   73.48    5.72   1
  -1 -10  -3  108.04    6.33  -2
  10   1   3  108.04    6.33   1
  11   1   3   87.00    5.86   1
 -14   2   3    9.57    6.04   1
 -13   2   3   68.48    6.66   1
 -12   2   3  290.45    7.53   1
 -11   2   3  396.25    7.75   1
 -10   2   3  170.29    7.00   1
  -9   2   3    2.06    5.93   1
  -8   2   3  107.96    7.00   1
  -7   2   3  183.98    6.44   1
  -6   2   3  328.83    8.27   1
  -5   2   3   51.09    7.74   1
  -4   2   3  572.92   10.75   1
  -2   3  -3  901.45   13.16  -2
  -3   2   3  901.45   13.16   1
  -2   2  -3 1037.20   15.70  -2
  -2   2   3 1037.20   15.70   1
  -2   1  -3 2977.24   22.14  -2
  -1   2   3 2977.24   22.14   1
  -2   0  -3 9999.99   31.68  -2
   0   2   3 9999.99   31.68   1
  -2  -1  -3  572.52   12.02  -2
   1   2   3  572.52   12.02   1
  -2  -2  -3  711.38   12.02  -2
   2   2   3  711.38   12.02   1
  -2  -3  -3 2184.06   16.09  -2
   3   2   3 2184.06   16.09   1
  -2  -4  -3 1926.45   15.39  -2
   4   2   3 1926.45   15.39   1
  -2  -5  -3 1412.19   13.12  -2
   5   2   3 1412.19   13.12   1
  -2  -6  -3  254.25    7.85  -2
   6   2   3  254.25    7.85   1
  -2  -7  -3   21.85    6.79  -2
   7   2   3   21.85    6.79   1
  -2  -8  -3   44.64    7.46  -2
   8   2   3   44.64    7.46   1
  -2  -9  -3   80.44    6.44  -2
   9   2   3   80.44    6.44   1
  10   2   3   33.65    5.89   1
 -14   3   3   12.32    4.95   1
 -13   3   3   78.09    6.65   1
 -12   3   3  212.14    7.05   1
 -11   3   3  143.78    6.48   1
 -10   3   3    7.04    6.05   1
  -9   3   3  102.08    6.51   1
  -8   3   3  131.47    6.80   1
  -7   3   3  316.75    8.22   1
  -6   3   3  351.62    8.34   1
  -5   3   3   91.42    7.96   1
  -3   4  -3 1186.30   12.88  -2
  -4   3   3 1186.30   12.88   1
  -3   3  -3 1788.63   15.48  -2
  -3   3   3 1788.63   15.48   1
  -3   2  -3 4160.82   22.04  -2
  -2   3   3 4160.82   22.04   1
  -3   1  -3 2658.58   15.89  -2
  -1   3   3 2658.58   15.89   1
  -3   0  -3 1566.69   16.28  -2
   0   3   3 1566.69   16.28   1
  -3  -1  -3  559.08   12.12  -2
   1   3   3  559.08   12.12   1
  -3  -2  -3 2213.21   15.70  -2
   2   3   3 2213.21   15.70   1
  -3  -3  -3 1851.57   14.22  -2
   3   3   3 1851.57   14.22   1
  -3  -4  -3 1276.68   12.30  -2
   4   3   3 1276.68   12.30   1
  -3  -5  -3  513.88    9.24  -2
   5   3   3  513.88    9.24   1
  -3  -6  -3  175.86    7.06  -2
   6   3   3  175.86    7.06   1
  -3  -7  -3  103.19    7.88  -2
   7   3   3  103.19    7.88   1
  -3  -8  -3   93.61    8.40  -2
   8   3   3   93.61    8.40   1
   9   3   3  114.96    5.90   1
  10   3   3   19.73    5.37   1
 -14   4   3   26.57    6.30   1
 -13   4   3  156.46    6.92   1
 -12   4   3  118.22    6.56   1
 -11   4   3   27.00    5.79   1
 -10   4   3   52.77    6.12   1
  -9   4   3   61.59    6.13   1
  -8   4   3  101.57    6.31   1
  -7   4   3  261.23    7.71   1
  -6   4   3  217.64    7.54   1
  -4   5  -3   71.73    7.14  -2
  -5   4   3   71.73    7.14   1
  -4   4  -3  794.15   10.51  -2
  -4   4   3  794.15   10.51   1
  -4   3  -3 1641.62   13.41  -2
  -3   4   3 1641.62   13.41   1
  -4   2  -3 3277.64   15.89  -2
  -2   4   3 3277.64   15.89   1
  -4   1  -3 1325.69   11.42  -2
  -1   4   3 1325.69   11.42   1
  -4   0  -3  760.74    9.51  -2
   0   4   3  760.74    9.51   1
  -4  -1  -3  908.94   10.94  -2
   1   4   3  908.94   10.94   1
  -4  -2  -3 1643.78   13.13  -2
   2   4   3 1643.78   13.13   1
  -4  -3  -3 1282.28   11.50  -2
   3   4   3 1282.28   11.50   1
  -4  -4  -3 1093.81   10.95  -2
   4   4   3 1093.81   10.95   1
  -4  -5  -3  109.38    6.93  -2
   5   4   3  109.38    6.93   1
  -4  -6  -3   35.55    6.11  -2
   6   4   3   35.55    6.11   1
  -4  -7  -3  209.72    8.07  -2
   7   4   3  209.72    8.07   1
   8   4   3   53.05    7.65   1
   9   4   3   -0.13    8.29   1
 -14   5   3   77.20    5.59   1
 -13   5   3  104.87    6.30   1
 -12   5   3   18.82    5.70   1
 -11   5   3   79.74    6.47   1
 -10   5   3  505.77    8.21   1
  -9   5   3  185.98    7.34   1
  -8   5   3  114.30    6.34   1
  -7   5   3  104.90    6.41   1
  -5   6  -3  117.20    6.50  -2
  -6   5   3  117.20    6.50   1
  -5   5  -3  839.70   10.06  -2
  -5   5   3  839.70   10.06   1
  -5   4  -3 1613.66   12.31  -2
  -4   5   3 1613.66   12.31   1
  -5   3  -3 1360.31   11.78  -2
  -3   5   3 1360.31   11.78   1
  -5   2  -3  906.05    9.18  -2
  -2   5   3  906.05    9.18   1
  -5   1  -3   19.96    6.17  -2
  -1   5   3   19.96    6.17   1
  -5   0  -3  421.23    7.51  -2
   0   5   3  421.23    7.51   1
  -5  -1  -3 1145.74   11.20  -2
   1   5   3 1145.74   11.20   1
  -5  -2  -3 1487.93   12.10  -2
   2   5   3 1487.93   12.10   1
  -5  -3  -3  479.90    8.27  -2
   3   5   3  479.90    8.27   1
  -5  -4  -3  176.07    6.93  -2
   4   5   3  176.07    6.93   1
  -5  -5  -3   20.63    6.21  -2
   5   5   3   20.63    6.21   1
  -5  -6  -3  146.08    7.62  -2
   6   5   3  146.08    7.62   1
  -5  -7  -3   64.28    7.09  -2
   7   5   3   64.28    7.09   1
   8   5   3   20.95    6.45   1
 -14   6   3   49.79    6.27   1
 -13   6   3    5.11    4.57   1
 -12   6   3  147.07    6.15   1
 -11   6   3  279.32    6.96   1
 -10   6   3  106.34    6.88   1
  -9   6   3  144.53    6.35   1
  -8   6   3   21.84    5.81   1
  -6   7  -3    8.10    5.94  -2
  -7   6   3    8.10    5.94   1
  -6   6  -3  301.20    7.12  -2
  -6   6   3  301.20    7.12   1
  -6   5  -3  600.67    8.50  -2
  -5   6   3  600.67    8.50   1
  -6   4  -3  263.86    7.66  -2
  -4   6   3  263.86    7.66   1
  -6   3  -3  133.18    6.71  -2
  -3   6   3  133.18    6.71   1
  -6   2  -3  135.80    6.44  -2
  -2   6   3  135.80    6.44   1
  -6   1  -3  781.37    8.75  -2
  -1   6   3  781.37    8.75   1
  -6   0  -3  634.09    7.84  -2
   0   6   3  634.09    7.84   1
  -6  -1  -3  560.00    8.75  -2
   1   6   3  560.00    8.75   1
  -6  -2  -3  339.97    8.42  -2
   2   6   3  339.97    8.42   1
  -6  -3  -3  102.92    6.21  -2
   3   6   3  102.92    6.21   1
  -6  -4  -3   58.96    5.41  -2
   4   6   3   58.96    5.41   1
  -6  -5  -3  380.22    7.60  -2
   5   6   3  380.22    7.60   1
  -6  -6  -3  117.72    6.99  -2
   6   6   3  117.72    6.99   1
   7   6   3    7.81    5.96   1
 -14   7   3   13.52    5.20   1
 -13   7   3   46.42    4.99   1
 -12   7   3  220.54    5.76   1
 -11   7   3  418.18    7.47   1
 -10   7   3  189.85    6.49   1
  -9   7   3   30.71    5.68   1
  -7   8  -3  112.17    6.02  -2
  -8   7   3  112.17    6.02   1
  -7   7  -3  462.87    7.41  -2
  -7   7   3  462.87    7.41   1
  -7   6  -3  916.82    9.06  -2
  -6   7   3  916.82    9.06   1
  -7   5  -3  671.20    8.37  -2
  -5   7   3  671.20    8.37   1
  -7   4  -3   17.36    5.80  -2
  -4   7   3   17.36    5.80   1
  -7   3  -3  407.43    7.08  -2
  -3   7   3  407.43    7.08   1
  -7   2  -3  850.23    8.29  -2
  -2   7   3  850.23    8.29   1
  -7   1  -3 1241.56    9.22  -2
  -1   7   3 1241.56    9.22   1
  -7   0  -3  563.60    7.47  -2
   0   7   3  563.60    7.47   1
  -7  -1  -3  202.26    8.23  -2
   1   7   3  202.26    8.23   1
  -7  -2  -3   41.04    5.56  -2
   2   7   3   41.04    5.56   1
  -7  -3  -3  185.32    6.60  -2
   3   7   3  185.32    6.60   1
  -7  -4  -3  364.66    7.80  -2
   4   7   3  364.66    7.80   1
  -7  -5  -3  350.10    8.24  -2
   5   7   3  350.10    8.24   1
   6   7   3   49.20    6.72   1
 -14   8   3    0.99    5.18   1
 -13   8   3   32.38    6.40   1
 -12   8   3   74.55    6.65   1
 -11   8   3   93.60    6.08   1
 -10   8   3   24.86    5.58   1
  -8   9  -3  211.67    6.58  -2
  -9   8   3  211.67    6.58   1
  -8   8  -3  523.91    7.66  -2
  -8   8   3  523.91    7.66   1
  -8   7  -3  651.62    7.90  -2
  -7   8   3  651.62    7.90   1
  -8   6  -3  512.69    7.51  -2
  -6   8   3  512.69    7.51   1
  -8   5  -3  444.84    7.21  -2
  -5   8   3  444.84    7.21   1
  -8   4  -3   61.99    5.63  -2
  -4   8   3   61.99    5.63   1
  -8   3  -3  458.10    7.04  -2
  -3   8   3  458.10    7.04   1
  -8   2  -3  869.62    7.05  -2
  -2   8   3  869.62    7.05   1
  -8   1  -3  921.01    8.24  -2
  -1   8   3  921.01    8.24   1
  -8   0  -3  470.53    7.11  -2
   0   8   3  470.53    7.11   1
  -8  -1  -3  111.98    6.09  -2
   1   8   3  111.98    6.09   1
  -8  -2  -3   32.34    5.57  -2
   2   8   3   32.34    5.57   1
  -8  -3  -3  206.04    6.51  -2
   3   8   3  206.04    6.51   1
  -8  -4  -3  232.54    7.66  -2
   4   8   3  232.54    7.66   1
   5   8   3   84.23    6.54   1
 -14   9   3   13.33    5.38   1
 -13   9   3    2.49    6.01   1
 -12   9   3   33.30    6.43   1
 -11   9   3    7.89    5.28   1
  -9  10  -3  160.02    6.13  -2
 -10   9   3  160.02    6.13   1
  -9   9  -3  816.77    8.40  -2
  -9   9   3  816.77    8.40   1
  -9   8  -3  370.79    7.30  -2
  -8   9   3  370.79    7.30   1
  -9   7  -3  464.79    7.25  -2
  -7   9   3  464.79    7.25   1
  -9   6  -3  331.57    6.85  -2
  -6   9   3  331.57    6.85   1
  -9   5  -3  348.05    5.46  -2
  -5   9   3  348.05    5.46   1
  -9   4  -3  437.42    5.83  -2
  -4   9   3  437.42    5.83   1
  -9   3  -3 1182.69    8.87  -2
  -3   9   3 1182.69    8.87   1
  -9   2  -3  613.04    7.38  -2
  -2   9   3  613.04    7.38   1
  -9   1  -3  368.47    6.69  -2
  -1   9   3  368.47    6.69   1
  -9   0  -3   91.90    6.47  -2
   0   9   3   91.90    6.47   1
  -9  -1  -3   58.73    6.01  -2
   1   9   3   58.73    6.01   1
  -9  -2  -3   51.40    6.01  -2
   2   9   3   51.40    6.01   1
  -9  -3  -3  184.42    7.26  -2
   3   9   3  184.42    7.26   1
   4   9   3  112.42    6.41   1
 -13  10   3    9.95    5.55   1
 -12  10   3    3.09    5.82   1
 -10  11  -3    4.86    5.22  -2
 -11  10   3    4.86    5.22   1
 -10  10  -3  199.21    6.22  -2
 -10  10   3  199.21    6.22   1
 -10   9  -3  361.08    6.64  -2
  -9  10   3  361.08    6.64   1
 -10   8  -3  110.73    6.14  -2
  -8  10   3  110.73    6.14   1
 -10   7  -3  279.38    6.96  -2
  -7  10   3  279.38    6.96   1
 -10   6  -3   71.02    5.61  -2
  -6  10   3   71.02    5.61   1
 -10   5  -3   68.41    5.32  -2
  -5  10   3   68.41    5.32   1
 -10   4  -3  360.34    5.20  -2
  -4  10   3  360.34    5.20   1
 -10   3  -3  610.85    7.14  -2
  -3  10   3  610.85    7.14   1
 -10   2  -3  223.02    5.97  -2
  -2  10   3  223.02    5.97   1
 -10   1  -3  105.44    5.50  -2
  -1  10   3  105.44    5.50   1
 -10   0  -3    8.19    5.53  -2
   0  10   3    8.19    5.53   1
 -10  -1  -3   56.63    6.46  -2
   1  10   3   56.63    6.46   1
 -10  -2  -3   56.28    6.45  -2
   2  10   3   56.28    6.45   1
   3  10   3   38.17    5.78   1
 -13  11   3    5.35    5.93   1
 -11  12  -3   -3.03    5.68  -2
 -12  11   3   -3.03    5.68   1
 -11  11  -3   47.82    5.69  -2
 -11  11   3   47.82    5.69   1
 -11  10  -3  138.94    6.44  -2
 -10  11   3  138.94    6.44   1
 -11   9  -3  105.44    5.91  -2
  -9  11   3  105.44    5.91   1
 -11   8  -3    5.32    5.17  -2
  -8  11   3    5.32    5.17   1
 -11   7  -3   28.33    5.79  -2
  -7  11   3   28.33    5.79   1
 -11   6  -3   14.74    5.70  -2
  -6  11   3   14.74    5.70   1
 -11   5  -3  344.88    6.45  -2
  -5  11   3  344.88    6.45   1
 -11   4  -3  470.62    6.65  -2
  -4  11   3  470.62    6.65   1
 -11   3  -3  173.12    5.65  -2
  -3  11   3  173.12    5.65   1
 -11   2  -3    9.03    4.96  -2
  -2  11   3    9.03    4.96   1
 -11   1  -3   43.51    5.36  -2
  -1  11   3   43.51    5.36   1
 -11   0  -3   90.45    6.16  -2
   0  11   3   90.45    6.16   1
 -11  -1  -3  137.62    6.77  -2
   1  11   3  137.62    6.77   1
 -12  12  -3   11.33    5.93  -2
 -12  12   3   11.33    5.93   1
 -12  11  -3   28.43    5.61  -2
 -11  12   3   28.43    5.61   1
 -12  10  -3   66.33    5.66  -2
 -10  12   3   66.33    5.66   1
 -12   9  -3   49.49    5.50  -2
  -9  12   3   49.49    5.50   1
 -12   8  -3   34.03    5.68  -2
  -8  12   3   34.03    5.68   1
 -12   7  -3   14.12    5.21  -2
  -7  12   3   14.12    5.21   1
 -12   6  -3   97.66    6.21  -2
  -6  12   3   97.66    6.21   1
 -12   5  -3  115.20    5.66  -2
  -5  12   3  115.20    5.66   1
 -12   4  -3   60.07    5.37  -2
  -4  12   3   60.07    5.37   1
 -12   3  -3    9.42    4.09  -2
  -3  12   3    9.42    4.09   1
 -12   2  -3   66.41    5.33  -2
  -2  12   3   66.41    5.33   1
 -12   1  -3  147.57    6.55  -2
  -1  12   3  147.57    6.55   1
 -13  10  -3   20.46    5.34  -2
 -10  13   3   20.46    5.34   1
 -13   9  -3   14.02    4.72  -2
  -9  13   3   14.02    4.72   1
 -13   8  -3   42.09    5.87  -2
  -8  13   3   42.09    5.87   1
 -13   7  -3  119.34    6.04  -2
  -7  13   3  119.34    6.04   1
 -13   6  -3  120.29    6.61  -2
  -6  13   3  120.29    6.61   1
 -13   5  -3   42.17    5.38  -2
  -5  13   3   42.17    5.38   1
 -13   4  -3   10.00    4.25  -2
  -4  13   3   10.00    4.25   1
 -13   3  -3   22.25    5.29  -2
  -3  13   3   22.25    5.29   1
   1 -14   4   48.94    5.48   1
   2 -14   4   16.80    5.04   1
   3 -14   4    2.86    5.06   1
   4 -14   4  104.89    5.60   1
   5 -14   4  275.17    4.95   1
   6 -14   4  282.63    6.31   1
   7 -14   4   24.92    5.27   1
   8 -14   4   35.09    5.42   1
   9 -14   4  101.82    6.27   1
  -1 -13   4    9.23    5.31   1
   0 -13   4   41.26    5.06   1
   1 -13   4   20.85    3.64   1
   2 -13   4   10.94    3.56   1
   3 -13   4    4.78    4.96   1
   4 -13   4  145.71    5.37   1
   5 -13   4  473.95    6.60   1
   6 -13   4  393.92    6.50   1
   7 -13   4   15.77    4.81   1
   8 -13   4  134.86    5.82   1
   9 -13   4  245.56    6.34   1
  10 -13   4  244.60    6.71   1
  11 -13   4   72.15    5.91   1
  -3 -12   4   40.73    5.51   1
  -2 -12   4  109.46    5.69   1
  -1 -12   4   56.64    5.15   1
   0 -12   4   -8.87    5.07   1
   1 -12   4   17.03    5.02   1
   2 -12   4   89.80    5.35   1
   3 -12   4  324.83    6.22   1
   4 -12   4  230.23    5.94   1
   5 -12   4  180.57    5.53   1
   6 -12   4  309.62    6.13   1
   7 -12   4   19.71    4.99   1
   8 -12   4    5.96    5.15   1
   9 -12   4  121.93    6.16   1
  10 -12   4  156.12    6.40   1
  11 -12   4   53.60    6.07   1
  12 -12   4   10.54    6.08   1
  -4 -11   4   24.59    5.48   1
  -3 -11   4  264.15    6.67   1
  -2 -11   4  405.37    6.81   1
  -1 -11   4  183.23    5.89   1
   0 -11   4    3.89    5.18   1
   1 -11   4  305.36    6.07   1
   2 -11   4  450.78    6.60   1
   3 -11   4  853.28    7.71   1
   4 -11   4  804.51    7.64   1
   5 -11   4   18.46    3.50   1
   6 -11   4   13.24    5.33   1
   7 -11   4   39.62    5.14   1
   8 -11   4   34.08    5.75   1
   9 -11   4   13.39    5.88   1
  10 -11   4   38.12    6.03   1
  11 -11   4   25.14    6.07   1
  11 -12  -4   44.57    5.80  -2
  12 -11   4   44.57    5.80   1
  -6 -10   4   10.66    5.98   1
  -5 -10   4   13.18    5.91   1
  -4 -10   4    6.21    5.76   1
  -3 -10   4  210.03    6.02   1
  -2 -10   4  399.75    6.55   1
  -1 -10   4  275.18    6.13   1
   0 -10   4    5.41    5.10   1
   1 -10   4  591.35    7.06   1
   2 -10   4 1888.03   10.04   1
   3 -10   4  943.81    8.18   1
   4 -10   4  456.48    6.91   1
   5 -10   4   54.25    5.46   1
   6 -10   4  369.83    6.42   1
   7 -10   4  374.74    6.43   1
   8 -10   4  426.89    7.31   1
   9 -10   4   41.35    5.75   1
  10 -10   4    7.10    5.75   1
  10 -11  -4   24.48    4.80  -2
  11 -10   4   24.48    4.80   1
  10 -12  -4   15.71    6.15  -2
  12 -10   4   15.71    6.15   1
  10 -13  -4   65.24    7.28  -2
  13 -10   4   65.24    7.28   1
  -7  -9   4    9.46    5.41   1
  -6  -9   4   18.01    5.35   1
  -5  -9   4   28.55    5.37   1
  -4  -9   4   50.48    6.09   1
  -3  -9   4   39.01    5.60   1
  -2  -9   4   -0.27    5.37   1
  -1  -9   4   53.27    5.64   1
   0  -9   4   10.94    5.32   1
   1  -9   4  382.76    5.42   1
   2  -9   4  872.81    6.86   1
   3  -9   4  262.30    6.27   1
   4  -9   4   15.21    5.48   1
   5  -9   4   92.38    5.70   1
   6  -9   4  354.24    6.77   1
   7  -9   4  389.75    7.66   1
   8  -9   4  316.77    7.39   1
   9  -9   4    7.35    5.65   1
   9 -10  -4  225.17    7.36  -2
  10  -9   4  225.17    7.36   1
   9 -11  -4  196.44    7.29  -2
  11  -9   4  196.44    7.29   1
   9 -12  -4   18.12    5.34  -2
  12  -9   4   18.12    5.34   1
   9 -13  -4   17.95    7.34  -2
  13  -9   4   17.95    7.34   1
  -8  -8   4    5.58    5.51   1
  -7  -8   4    6.41    5.34   1
  -6  -8   4    3.68    5.37   1
  -5  -8   4    9.16    5.26   1
  -4  -8   4   32.99    5.52   1
  -3  -8   4  183.88    5.98   1
  -2  -8   4  280.43    6.21   1
  -1  -8   4  201.76    6.06   1
   0  -8   4  178.81    5.98   1
   1  -8   4   52.43    5.61   1
   2  -8   4  243.11    6.39   1
   3  -8   4  594.73    7.66   1
   4  -8   4  462.35    7.11   1
   5  -8   4  133.84    6.08   1
   6  -8   4   17.75    5.42   1
   7  -8   4   31.98    5.42   1
   8  -8   4   24.64    5.90   1
   8  -9  -4   11.58    5.80  -2
   9  -8   4   11.58    5.80   1
   8 -10  -4  182.16    7.13  -2
  10  -8   4  182.16    7.13   1
   8 -11  -4  332.42    8.25  -2
  11  -8   4  332.42    8.25   1
   8 -12  -4   98.69    7.87  -2
  12  -8   4   98.69    7.87   1
   8 -13  -4    4.39    5.21  -2
  13  -8   4    4.39    5.21   1
  -9  -7   4    3.58    6.78   1
  -8  -7   4    8.45    5.23   1
  -7  -7   4   23.88    5.44   1
  -6  -7   4  152.92    6.64   1
  -5  -7   4    6.92    5.44   1
  -4  -7   4   25.63    5.50   1
  -3  -7   4  199.15    6.19   1
  -2  -7   4  553.80    7.72   1
  -1  -7   4 1199.41    9.26   1
   0  -7   4 2384.96   11.84   1
   1  -7   4  183.59    6.54   1
   2  -7   4  936.11    8.80   1
   3  -7   4 2541.73   12.62   1
   4  -7   4 1367.95   11.00   1
   5  -7   4  327.61   10.18   1
   6  -7   4   24.96    6.81   1
   7  -7   4   52.33    6.40   1
   7  -8  -4  161.07    6.96  -2
   8  -7   4  161.07    6.96   1
   7  -9  -4  209.39    7.17  -2
   9  -7   4  209.39    7.17   1
   7 -10  -4  108.13    5.82  -2
  10  -7   4  108.13    5.82   1
   7 -11  -4  299.55    9.40  -2
  11  -7   4  299.55    9.40   1
   7 -12  -4  111.73    5.50  -2
  12  -7   4  111.73    5.50   1
   7 -13  -4   22.57    5.24  -2
  13  -7   4   22.57    5.24   1
  -9  -6   4   10.08    6.03   1
  -8  -6   4   -0.42    5.37   1
  -7  -6   4    3.24    5.52   1
  -6  -6   4   83.58    6.29   1
  -5  -6   4   10.31    5.46   1
  -4  -6   4   14.12    5.58   1
  -3  -6   4   27.86    5.68   1
  -2  -6   4 1583.97   10.44   1
  -1  -6   4 3704.20   14.66   1
   0  -6   4 2547.08   12.49   1
   1  -6   4  987.19    9.21   1
   2  -6   4  640.10    8.73   1
   3  -6   4 3958.09   16.99   1
   4  -6   4 3416.76   18.67   1
   5  -6   4 1654.72   13.95   1
   6  -6   4  193.41    7.93   1
   6  -7  -4  271.43    6.49  -2
   7  -6   4  271.43    6.49   1
   6  -8  -4  304.79    8.27  -2
   8  -6   4  304.79    8.27   1
   6  -9  -4  132.14    7.33  -2
   9  -6   4  132.14    7.33   1
   6 -10  -4  175.15    5.83  -2
  10  -6   4  175.15    5.83   1
   6 -11  -4  192.35    5.96  -2
  11  -6   4  192.35    5.96   1
   6 -12  -4   24.78    5.25  -2
  12  -6   4   24.78    5.25   1
   6 -13  -4   26.51    5.42  -2
  13  -6   4   26.51    5.42   1
 -10  -5   4    4.99    5.92   1
  -9  -5   4    1.09    5.92   1
  -8  -5   4   40.54    5.51   1
  -7  -5   4    4.87    5.26   1
  -6  -5   4   59.83    5.84   1
  -5  -5   4  239.93    6.52   1
  -4  -5   4   83.55    6.03   1
  -3  -5   4   46.43    6.46   1
  -2  -5   4  783.43    8.67   1
  -1  -5   4 1239.08   10.01   1
   0  -5   4  208.31    7.33   1
   1  -5   4   20.74    6.97   1
   2  -5   4  536.48    8.80   1
   3  -5   4  995.18   11.13   1
   4  -5   4 3263.56   20.16   1
   5  -5   4 1458.38   14.50   1
   5  -6  -4  230.84    8.18  -2
   6  -5   4  230.84    8.18   1
   5  -7  -4  314.28    8.38  -2
   7  -5   4  314.28    8.38   1
   5  -8  -4  663.53   10.98  -2
   8  -5   4  663.53   10.98   1
   5  -9  -4  627.64    7.60  -2
   9  -5   4  627.64    7.60   1
   5 -10  -4  336.00    6.59  -2
  10  -5   4  336.00    6.59   1
   5 -11  -4   51.81    5.44  -2
  11  -5   4   51.81    5.44   1
   5 -12  -4   35.28    5.23  -2
  12  -5   4   35.28    5.23   1
   5 -13  -4   26.36    5.65  -2
  13  -5   4   26.36    5.65   1
 -11  -4   4   42.41    6.43   1
 -10  -4   4   30.04    6.04   1
  -9  -4   4   15.14    5.93   1
  -8  -4   4   68.25    6.36   1
  -7  -4   4    4.05    4.89   1
  -6  -4   4  279.01    7.10   1
  -5  -4   4  541.32    7.86   1
  -4  -4   4  305.07    7.30   1
  -3  -4   4  220.49    7.11   1
  -2  -4   4  110.14    7.19   1
  -1  -4   4  299.98    7.34   1
   0  -4   4 1607.78   13.07   1
   1  -4   4 2334.98   14.88   1
   2  -4   4  427.21    9.85   1
   3  -4   4   95.54    7.18   1
   4  -4   4  246.89    7.84   1
   4  -5  -4   41.13    7.22  -2
   5  -4   4   41.13    7.22   1
   4  -6  -4   10.68    6.80  -2
   6  -4   4   10.68    6.80   1
   4  -7  -4  592.23   11.54  -2
   7  -4   4  592.23   11.54   1
   4  -8  -4 1132.75    8.92  -2
   8  -4   4 1132.75    8.92   1
   4  -9  -4  298.66    6.47  -2
   9  -4   4  298.66    6.47   1
   4 -10  -4  197.38    6.15  -2
  10  -4   4  197.38    6.15   1
   4 -11  -4  223.64    6.21  -2
  11  -4   4  223.64    6.21   1
   4 -12  -4  177.57    6.02  -2
  12  -4   4  177.57    6.02   1
 -12  -3   4   66.36    7.29   1
 -11  -3   4  230.52    7.73   1
 -10  -3   4  129.73    6.68   1
  -9  -3   4    5.11    5.41   1
  -8  -3   4   17.14    6.18   1
  -7  -3   4   34.41    5.94   1
  -6  -3   4   18.30    6.09   1
  -5  -3   4   80.29    6.55   1
  -4  -3   4 1225.58   10.78   1
  -3  -3   4  478.81    8.85   1
  -2  -3   4   22.01    7.33   1
  -1  -3   4  901.94   11.74   1
   0  -3   4 3047.93   17.66   1
   1  -3   4 1421.17   13.93   1
   2  -3   4  628.74   10.82   1
   3  -3   4  290.44    9.64   1
   3  -4  -4 3633.38   24.19  -2
   4  -3   4 3633.38   24.19   1
   3  -5  -4 3012.16   18.24  -2
   5  -3   4 3012.16   18.24   1
   3  -6  -4  562.26    8.29  -2
   6  -3   4  562.26    8.29   1
   3  -7  -4  245.69    6.88  -2
   7  -3   4  245.69    6.88   1
   3  -8  -4  909.80    8.81  -2
   8  -3   4  909.80    8.81   1
   3  -9  -4  273.01    6.55  -2
   9  -3   4  273.01    6.55   1
   3 -10  -4    2.17    5.28  -2
  10  -3   4    2.17    5.28   1
   3 -11  -4  155.77    6.19  -2
  11  -3   4  155.77    6.19   1
   3 -12  -4  134.48    6.17  -2
  12  -3   4  134.48    6.17   1
 -12  -2   4   29.68    6.46   1
 -11  -2   4  178.92    7.29   1
 -10  -2   4  123.55    6.91   1
  -9  -2   4    4.90    6.13   1
  -8  -2   4    4.94    6.22   1
  -7  -2   4    8.85    6.11   1
  -6  -2   4   -0.59    6.35   1
  -5  -2   4    4.14    6.03   1
  -4  -2   4  306.75    8.67   1
  -3  -2   4  186.60    8.62   1
  -2  -2   4  175.26    9.34   1
  -1  -2   4 1924.67   16.18   1
   1  -2   4 2892.92   19.48   1
   2  -2   4  666.25   12.91   1
   2  -3  -4   43.27    9.08  -2
   3  -2   4   43.27    9.08   1
   2  -4  -4 2429.97   20.53  -2
   4  -2   4 2429.97   20.53   1
   2  -5  -4 3907.44   16.96  -2
   5  -2   4 3907.44   16.96   1
   2  -6  -4  793.75    8.52  -2
   6  -2   4  793.75    8.52   1
   2  -7  -4   16.37    6.72  -2
   7  -2   4   16.37    6.72   1
   2  -8  -4  171.74    7.44  -2
   8  -2   4  171.74    7.44   1
   2  -9  -4   59.53    5.73  -2
   9  -2   4   59.53    5.73   1
   2 -10  -4   34.57    5.23  -2
  10  -2   4   34.57    5.23   1
   2 -11  -4   97.58    5.69  -2
  11  -2   4   97.58    5.69   1
   2 -12  -4   64.95    6.74  -2
  12  -2   4   64.95    6.74   1
 -13  -1   4    5.56    6.47   1
 -12  -1   4    2.21    6.18   1
 -11  -1   4    7.53    6.02   1
 -10  -1   4   72.89    5.45   1
  -9  -1   4  277.68    7.14   1
  -8  -1   4  481.00    7.99   1
  -7  -1   4  253.15    7.36   1
  -6  -1   4 1216.05   10.90   1
  -5  -1   4   26.69    5.94   1
  -4  -1   4  437.64    9.70   1
  -3  -1   4  703.84   10.72   1
  -2  -1   4 4577.39   21.99   1
  -1  -1   4  705.62   13.80   1
   0  -1   4 1471.34   16.04   1
   1  -1   4  479.61   12.26   1
   1  -2  -4  301.01   11.42  -2
   2  -1   4  301.01   11.42   1
   1  -3  -4  166.60    9.45  -2
   3  -1   4  166.60    9.45   1
   1  -4  -4 2501.95   21.23  -2
   4  -1   4 2501.95   21.23   1
   1  -5  -4 2341.36   14.30  -2
   5  -1   4 2341.36   14.30   1
   1  -6  -4  352.54    7.06  -2
   6  -1   4  352.54    7.06   1
   1  -7  -4  444.20    7.54  -2
   7  -1   4  444.20    7.54   1
   1  -8  -4  899.68    8.74  -2
   8  -1   4  899.68    8.74   1
   1  -9  -4  251.03    6.29  -2
   9  -1   4  251.03    6.29   1
   1 -10  -4   37.75    5.70  -2
  10  -1   4   37.75    5.70   1
   1 -11  -4   -1.74    5.79  -2
  11  -1   4   -1.74    5.79   1
 -13   0   4   12.09    6.18   1
 -12   0   4    1.14    5.82   1
 -11   0   4    7.56    5.80   1
 -10   0   4   -0.24    5.83   1
  -9   0   4  163.06    6.92   1
  -8   0   4  618.47    8.47   1
  -7   0   4 1251.64   11.08   1
  -6   0   4 1233.33   10.83   1
  -5   0   4   52.47    7.33   1
  -4   0   4 2584.58   15.96   1
  -3   0   4 4527.46   21.44   1
  -1   0   4 2975.68   19.93   1
   0   0   4 2263.74   18.91   1
   0  -1  -4   59.93    9.68  -2
   1   0   4   59.93    9.68   1
   0  -2  -4  380.81   10.75  -2
   2   0   4  380.81   10.75   1
   0  -3  -4  725.40   13.13  -2
   3   0   4  725.40   13.13   1
   0  -4  -4 2601.46   15.29  -2
   4   0   4 2601.46   15.29   1
   0  -5  -4  587.66   13.21  -2
   5   0   4  587.66   13.21   1
   0  -6  -4  143.90    6.04  -2
   6   0   4  143.90    6.04   1
   0  -7  -4  371.19    7.04  -2
   7   0   4  371.19    7.04   1
   0  -8  -4  631.32    8.06  -2
   8   0   4  631.32    8.06   1
   0  -9  -4  321.43    7.90  -2
   9   0   4  321.43    7.90   1
   0 -10  -4   33.21    5.65  -2
  10   0   4   33.21    5.65   1
   0 -11  -4   14.04    5.52  -2
  11   0   4   14.04    5.52   1
 -13   1   4   70.54    6.43   1
 -12   1   4    3.57    5.66   1
 -11   1   4   14.88    5.90   1
 -10   1   4  239.64    6.93   1
  -9   1   4  165.93    6.98   1
  -8   1   4   33.16    5.71   1
  -7   1   4  915.62    9.60   1
  -6   1   4  810.01    9.45   1
  -5   1   4    3.48    7.64   1
  -4   1   4 2699.77   16.97   1
  -3   1   4 3188.89   19.01   1
  -2   1   4 2759.27   20.20   1
  -1   1   4   84.84   10.77   1
  -1   0  -4  384.27   10.69  -2
   0   1   4  384.27   10.69   1
  -1  -1  -4 2782.73   20.85  -2
   1   1   4 2782.73   20.85   1
  -1  -2  -4 4834.35   25.29  -2
   2   1   4 4834.35   25.29   1
  -1  -3  -4 1578.39   14.97  -2
   3   1   4 1578.39   14.97   1
  -1  -4  -4   51.10    7.17  -2
   4   1   4   51.10    7.17   1
  -1  -5  -4  317.70    9.23  -2
   5   1   4  317.70    9.23   1
  -1  -6  -4  204.58    9.05  -2
   6   1   4  204.58    9.05   1
  -1  -7  -4   12.12    6.50  -2
   7   1   4   12.12    6.50   1
  -1  -8  -4  123.22    6.42  -2
   8   1   4  123.22    6.42   1
  -1  -9  -4  247.36    7.13  -2
   9   1   4  247.36    7.13   1
  -1 -10  -4   70.92    7.09  -2
  10   1   4   70.92    7.09   1
 -14   2   4   17.36    6.41   1
 -13   2   4   42.33    6.07   1
 -12   2   4   27.85    5.92   1
 -11   2   4    2.90    5.38   1
 -10   2   4  281.56    7.15   1
  -9   2   4  405.03    7.45   1
  -8   2   4   86.32    6.56   1
  -7   2   4   84.40    6.47   1
  -6   2   4   23.65    6.20   1
  -5   2   4  423.17    9.08   1
  -4   2   4  352.30    9.37   1
  -3   2   4  144.31    9.79   1
  -2   2   4  157.87   10.68   1
  -2   1  -4  312.21    9.69  -2
  -1   2   4  312.21    9.69   1
  -2   0  -4  361.84    9.56  -2
   0   2   4  361.84    9.56   1
  -2  -1  -4 3586.12   18.70  -2
   1   2   4 3586.12   18.70   1
  -2  -2  -4 3328.57   20.97  -2
   2   2   4 3328.57   20.97   1
  -2  -3  -4  209.91    8.49  -2
   3   2   4  209.91    8.49   1
  -2  -4  -4   78.38    7.59  -2
   4   2   4   78.38    7.59   1
  -2  -5  -4  192.86    7.46  -2
   5   2   4  192.86    7.46   1
  -2  -6  -4   68.98    7.18  -2
   6   2   4   68.98    7.18   1
  -2  -7  -4  104.19    7.67  -2
   7   2   4  104.19    7.67   1
  -2  -8  -4    7.71    6.57  -2
   8   2   4    7.71    6.57   1
  -2  -9  -4   31.50    5.79  -2
   9   2   4   31.50    5.79   1
 -14   3   4    0.61    6.02   1
 -13   3   4   12.80    5.03   1
 -12   3   4   60.79    6.01   1
 -11   3   4    8.60    5.50   1
 -10   3   4    5.72    6.25   1
  -9   3   4    3.81    5.81   1
  -8   3   4   79.93    6.33   1
  -7   3   4  464.57    9.13   1
  -6   3   4 1288.17   12.62   1
  -5   3   4  660.94    9.81   1
  -4   3   4   42.41    7.50   1
  -3   3   4  227.97    8.19   1
  -3   2  -4  651.84   10.34  -2
  -2   3   4  651.84   10.34   1
  -3   1  -4  463.57    9.09  -2
  -1   3   4  463.57    9.09   1
  -3   0  -4  583.06    9.50  -2
   0   3   4  583.06    9.50   1
  -3  -1  -4 1079.87   13.06  -2
   1   3   4 1079.87   13.06   1
  -3  -2  -4  188.81    8.54  -2
   2   3   4  188.81    8.54   1
  -3  -3  -4    0.99    6.85  -2
   3   3   4    0.99    6.85   1
  -3  -4  -4   45.22    6.22  -2
   4   3   4   45.22    6.22   1
  -3  -5  -4    8.30    6.58  -2
   5   3   4    8.30    6.58   1
  -3  -6  -4   72.63    7.30  -2
   6   3   4   72.63    7.30   1
  -3  -7  -4   16.96    6.35  -2
   7   3   4   16.96    6.35   1
  -3  -8  -4   12.60    7.02  -2
   8   3   4   12.60    7.02   1
 -14   4   4    3.42    5.79   1
 -13   4   4    2.31    5.67   1
 -12   4   4   19.39    4.98   1
 -11   4   4   57.80    5.61   1
 -10   4   4    3.56    5.72   1
  -9   4   4   66.47    5.87   1
  -8   4   4   37.95    6.15   1
  -7   4   4 1867.11   12.77   1
  -6   4   4 3622.25   18.59   1
  -5   4   4 4494.90   19.30   1
  -4   4   4  416.74    9.32   1
  -4   3  -4 2539.14   15.98  -2
  -3   4   4 2539.14   15.98   1
  -4   2  -4 3381.75   18.36  -2
  -2   4   4 3381.75   18.36   1
  -4   1  -4 3498.08   20.75  -2
  -1   4   4 3498.08   20.75   1
  -4   0  -4 4532.04   17.09  -2
   0   4   4 4532.04   17.09   1
  -4  -1  -4   71.48    7.16  -2
   1   4   4   71.48    7.16   1
  -4  -2  -4  133.87    6.72  -2
   2   4   4  133.87    6.72   1
  -4  -3  -4   57.46    7.15  -2
   3   4   4   57.46    7.15   1
  -4  -4  -4  118.57    7.15  -2
   4   4   4  118.57    7.15   1
  -4  -5  -4  134.59    6.66  -2
   5   4   4  134.59    6.66   1
  -4  -6  -4  184.71    7.56  -2
   6   4   4  184.71    7.56   1
  -4  -7  -4    7.28    6.54  -2
   7   4   4    7.28    6.54   1
  -4  -8  -4    6.09    6.60  -2
   8   4   4    6.09    6.60   1
 -14   5   4    3.73    5.62   1
 -13   5   4    3.54    5.36   1
 -12   5   4   54.35    5.88   1
 -11   5   4   10.73    4.84   1
 -10   5   4  107.17    6.19   1
  -9   5   4    1.61    5.93   1
  -8   5   4   10.69    6.09   1
  -7   5   4 1166.45    9.94   1
  -6   5   4 1626.67   12.85   1
  -5   5   4 1879.91   13.07   1
  -5   4  -4   70.26    6.51  -2
  -4   5   4   70.26    6.51   1
  -5   3  -4 1752.08   12.75  -2
  -3   5   4 1752.08   12.75   1
  -5   2  -4 4278.28   20.16  -2
  -2   5   4 4278.28   20.16   1
  -5   1  -4 3153.39   14.14  -2
  -1   5   4 3153.39   14.14   1
  -5   0  -4 1027.19   11.31  -2
   0   5   4 1027.19   11.31   1
  -5  -1  -4  247.32    7.88  -2
   1   5   4  247.32    7.88   1
  -5  -2  -4  164.91    7.10  -2
   2   5   4  164.91    7.10   1
  -5  -3  -4   15.94    6.44  -2
   3   5   4   15.94    6.44   1
  -5  -4  -4  211.46    6.65  -2
   4   5   4  211.46    6.65   1
  -5  -5  -4  151.71    7.13  -2
   5   5   4  151.71    7.13   1
  -5  -6  -4   43.51    6.54  -2
   6   5   4   43.51    6.54   1
  -5  -7  -4    5.84    6.53  -2
   7   5   4    5.84    6.53   1
  -5  -8  -4    6.87    6.62  -2
   8   5   4    6.87    6.62   1
 -14   6   4   -1.48    5.65   1
 -13   6   4    1.08    4.32   1
 -12   6   4   26.58    5.99   1
 -11   6   4  150.18    6.34   1
 -10   6   4   48.60    5.65   1
  -9   6   4  253.69    7.61   1
  -8   6   4   94.20    6.51   1
  -7   6   4    3.58    6.00   1
  -6   6   4  158.95    7.10   1
  -6   5  -4  147.33    7.26  -2
  -5   6   4  147.33    7.26   1
  -6   4  -4   22.73    6.57  -2
  -4   6   4   22.73    6.57   1
  -6   3  -4  551.05    9.07  -2
  -3   6   4  551.05    9.07   1
  -6   2  -4 1076.72    9.33  -2
  -2   6   4 1076.72    9.33   1
  -6   1  -4  409.52    7.45  -2
  -1   6   4  409.52    7.45   1
  -6   0  -4  226.66    7.69  -2
   0   6   4  226.66    7.69   1
  -6  -1  -4  119.71    6.80  -2
   1   6   4  119.71    6.80   1
  -6  -2  -4   46.28    6.39  -2
   2   6   4   46.28    6.39   1
  -6  -3  -4   57.73    5.84  -2
   3   6   4   57.73    5.84   1
  -6  -4  -4  295.57    7.59  -2
   4   6   4  295.57    7.59   1
  -6  -5  -4  100.34    6.40  -2
   5   6   4  100.34    6.40   1
  -6  -6  -4    9.05    6.32  -2
   6   6   4    9.05    6.32   1
  -6  -7  -4    2.85    6.40  -2
   7   6   4    2.85    6.40   1
 -14   7   4   -0.77    5.63   1
 -13   7   4   11.69    5.36   1
 -12   7   4   14.96    5.30   1
 -11   7   4    9.57    5.26   1
 -10   7   4   68.84    6.41   1
  -9   7   4   95.25    6.81   1
  -8   7   4   88.18    6.13   1
  -7   7   4   34.75    6.41   1
  -7   6  -4  469.67    7.56  -2
  -6   7   4  469.67    7.56   1
  -7   5  -4  567.06    7.40  -2
  -5   7   4  567.06    7.40   1
  -7   4  -4 1039.08    9.76  -2
  -4   7   4 1039.08    9.76   1
  -7   3  -4  357.42    6.81  -2
  -3   7   4  357.42    6.81   1
  -7   2  -4   -0.41    5.54  -2
  -2   7   4   -0.41    5.54   1
  -7   1  -4  521.61    7.17  -2
  -1   7   4  521.61    7.17   1
  -7   0  -4  446.47    8.71  -2
   0   7   4  446.47    8.71   1
  -7  -1  -4   14.16    6.12  -2
   1   7   4   14.16    6.12   1
  -7  -2  -4   65.03    6.38  -2
   2   7   4   65.03    6.38   1
  -7  -3  -4   10.27    5.83  -2
   3   7   4   10.27    5.83   1
  -7  -4  -4    2.35    5.82  -2
   4   7   4    2.35    5.82   1
  -7  -5  -4    4.36    5.79  -2
   5   7   4    4.36    5.79   1
  -7  -6  -4    6.06    6.07  -2
   6   7   4    6.06    6.07   1
 -14   8   4   23.98    5.98   1
 -13   8   4   32.12    5.98   1
 -12   8   4   51.16    5.95   1
 -11   8   4    5.57    5.26   1
 -10   8   4  162.99    7.14   1
  -9   8   4  165.38    6.96   1
  -8   8   4   51.11    5.67   1
  -8   7  -4   88.34    5.30  -2
  -7   8   4   88.34    5.30   1
  -8   6  -4  429.99    7.93  -2
  -6   8   4  429.99    7.93   1
  -8   5  -4  945.07    9.26  -2
  -5   8   4  945.07    9.26   1
  -8   4  -4 2001.59   12.18  -2
  -4   8   4 2001.59   12.18   1
  -8   3  -4 1090.49    8.66  -2
  -3   8   4 1090.49    8.66   1
  -8   2  -4  205.74    6.23  -2
  -2   8   4  205.74    6.23   1
  -8   1  -4 1208.40    8.83  -2
  -1   8   4 1208.40    8.83   1
  -8   0  -4  739.11    9.56  -2
   0   8   4  739.11    9.56   1
  -8  -1  -4  139.01    7.71  -2
   1   8   4  139.01    7.71   1
  -8  -2  -4    9.42    5.35  -2
   2   8   4    9.42    5.35   1
  -8  -3  -4   27.38    6.15  -2
   3   8   4   27.38    6.15   1
  -8  -4  -4   31.77    6.27  -2
   4   8   4   31.77    6.27   1
  -8  -5  -4    9.08    6.19  -2
   5   8   4    9.08    6.19   1
 -14   9   4   11.38    5.91   1
 -13   9   4    5.99    5.33   1
 -12   9   4   33.02    5.48   1
 -11   9   4   31.72    5.44   1
 -10   9   4    7.39    5.54   1
  -9   9   4   34.40    5.32   1
  -9   8  -4    6.04    5.28  -2
  -8   9   4    6.04    5.28   1
  -9   7  -4  120.93    5.08  -2
  -7   9   4  120.93    5.08   1
  -9   6  -4  221.53    6.43  -2
  -6   9   4  221.53    6.43   1
  -9   5  -4 1054.34    8.58  -2
  -5   9   4 1054.34    8.58   1
  -9   4  -4  523.15    7.57  -2
  -4   9   4  523.15    7.57   1
  -9   3  -4  323.19    6.41  -2
  -3   9   4  323.19    6.41   1
  -9   2  -4   55.87    5.35  -2
  -2   9   4   55.87    5.35   1
  -9   1  -4  393.58    6.64  -2
  -1   9   4  393.58    6.64   1
  -9   0  -4  340.56    7.88  -2
   0   9   4  340.56    7.88   1
  -9  -1  -4  292.64    7.42  -2
   1   9   4  292.64    7.42   1
  -9  -2  -4   52.06    6.00  -2
   2   9   4   52.06    6.00   1
  -9  -3  -4    0.91    5.70  -2
   3   9   4    0.91    5.70   1
 -13  10   4   53.32    5.96   1
 -12  10   4  229.85    6.77   1
 -11  10   4  119.94    5.90   1
 -10  10   4    4.08    5.14   1
 -10   9  -4  310.30    6.87  -2
  -9  10   4  310.30    6.87   1
 -10   8  -4  363.03    6.90  -2
  -8  10   4  363.03    6.90   1
 -10   7  -4  192.25    6.60  -2
  -7  10   4  192.25    6.60   1
 -10   6  -4  307.39    6.88  -2
  -6  10   4  307.39    6.88   1
 -10   5  -4  460.06    7.60  -2
  -5  10   4  460.06    7.60   1
 -10   4  -4  226.38    6.83  -2
  -4  10   4  226.38    6.83   1
 -10   3  -4   13.51    5.06  -2
  -3  10   4   13.51    5.06   1
 -10   2  -4   46.10    5.33  -2
  -2  10   4   46.10    5.33   1
 -10   1  -4   45.20    6.26  -2
  -1  10   4   45.20    6.26   1
 -10   0  -4   57.41    6.06  -2
   0  10   4   57.41    6.06   1
 -10  -1  -4   84.91    6.31  -2
   1  10   4   84.91    6.31   1
 -10  -2  -4   27.75    6.17  -2
   2  10   4   27.75    6.17   1
 -12  11   4  203.26    7.38   1
 -11  11   4   82.77    6.05   1
 -11  10  -4   -5.07    5.57  -2
 -10  11   4   -5.07    5.57   1
 -11   9  -4  141.58    6.79  -2
  -9  11   4  141.58    6.79   1
 -11   8  -4  578.82    8.07  -2
  -8  11   4  578.82    8.07   1
 -11   7  -4  467.99    7.11  -2
  -7  11   4  467.99    7.11   1
 -11   6  -4  302.14    5.84  -2
  -6  11   4  302.14    5.84   1
 -11   5  -4   30.43    5.76  -2
  -5  11   4   30.43    5.76   1
 -11   4  -4  253.98    6.89  -2
  -4  11   4  253.98    6.89   1
 -11   3  -4  280.22    6.00  -2
  -3  11   4  280.22    6.00   1
 -11   2  -4  136.73    5.72  -2
  -2  11   4  136.73    5.72   1
 -11   1  -4   30.04    5.59  -2
  -1  11   4   30.04    5.59   1
 -11   0  -4    9.50    5.69  -2
   0  11   4    9.50    5.69   1
 -12  11  -4   14.82    5.59  -2
 -11  12   4   14.82    5.59   1
 -12  10  -4    4.06    5.25  -2
 -10  12   4    4.06    5.25   1
 -12   9  -4   43.20    5.52  -2
  -9  12   4   43.20    5.52   1
 -12   8  -4  177.61    6.34  -2
  -8  12   4  177.61    6.34   1
 -12   7  -4  176.50    6.18  -2
  -7  12   4  176.50    6.18   1
 -12   6  -4   30.81    4.68  -2
  -6  12   4   30.81    4.68   1
 -12   5  -4   54.60    5.91  -2
  -5  12   4   54.60    5.91   1
 -12   4  -4  286.15    7.44  -2
  -4  12   4  286.15    7.44   1
 -12   3  -4  191.35    6.17  -2
  -3  12   4  191.35    6.17   1
 -12   2  -4  102.09    5.74  -2
  -2  12   4  102.09    5.74   1
 -13   9  -4   14.75    5.95  -2
  -9  13   4   14.75    5.95   1
 -13   8  -4   10.30    5.34  -2
  -8  13   4   10.30    5.34   1
 -13   7  -4   14.83    5.26  -2
  -7  13   4   14.83    5.26   1
 -13   6  -4   20.59    5.83  -2
  -6  13   4   20.59    5.83   1
 -13   5  -4   21.37    5.81  -2
  -5  13   4   21.37    5.81   1
   1 -14   5   44.93    5.49   1
   2 -14   5  112.88    5.67   1
   3 -14   5   86.20    5.40   1
   4 -14   5   64.84    5.43   1
   5 -14   5   16.89    4.78   1
   6 -14   5   10.31    4.92   1
   7 -14   5   11.92    5.13   1
   8 -14   5    3.78    5.09   1
   9 -14   5    6.80    5.81   1
  -1 -13   5    6.32    5.01   1
   0 -13   5   62.68    3.89   1
   1 -13   5  120.02    5.55   1
   2 -13   5  107.81    5.57   1
   3 -13   5   52.80    5.12   1
   4 -13   5    7.14    5.08   1
   5 -13   5   72.53    5.33   1
   6 -13   5   37.63    5.19   1
   7 -13   5   -6.46    5.08   1
   8 -13   5   46.36    5.94   1
   9 -13   5   20.20    5.24   1
  10 -13   5    6.45    5.99   1
  -3 -12   5   16.98    5.44   1
  -2 -12   5   20.99    5.22   1
  -1 -12   5   66.58    5.30   1
   0 -12   5  199.73    5.82   1
   1 -12   5  250.57    6.10   1
   2 -12   5  219.52    5.81   1
   3 -12   5   14.49    5.23   1
   4 -12   5   74.68    5.36   1
   5 -12   5  184.07    5.68   1
   6 -12   5   47.33    5.27   1
   7 -12   5    9.36    4.99   1
   8 -12   5    6.37    6.21   1
   9 -12   5    5.40    5.66   1
  10 -12   5    5.00    4.59   1
  11 -12   5    8.54    5.72   1
  -4 -11   5   38.29    5.81   1
  -3 -11   5   15.13    4.87   1
  -2 -11   5  104.85    5.58   1
  -1 -11   5  298.18    6.13   1
   0 -11   5  340.58    6.35   1
   1 -11   5  323.80    6.14   1
   2 -11   5  136.85    5.37   1
   3 -11   5   16.75    5.05   1
   4 -11   5  167.19    5.71   1
   5 -11   5  233.18    5.86   1
   6 -11   5   29.08    5.11   1
   7 -11   5   11.06    5.57   1
   8 -11   5   23.46    5.03   1
   9 -11   5   73.71    6.00   1
  10 -11   5   13.02    5.63   1
  11 -11   5    7.80    5.81   1
  12 -11   5   25.86    5.90   1
  -6 -10   5   65.07    6.05   1
  -5 -10   5   70.13    5.95   1
  -4 -10   5   21.02    5.35   1
  -3 -10   5  268.12    6.13   1
  -2 -10   5  485.35    6.58   1
  -1 -10   5  623.44    7.15   1
   0 -10   5  673.76    7.33   1
   1 -10   5  296.27    6.20   1
   2 -10   5   26.75    5.42   1
   3 -10   5  706.82    7.56   1
   4 -10   5  408.30    6.78   1
   5 -10   5   84.28    5.60   1
   6 -10   5   63.23    5.34   1
   7 -10   5   97.72    5.43   1
   8 -10   5  122.03    5.68   1
   9 -10   5   71.53    6.07   1
  10 -10   5    5.59    5.68   1
  11 -10   5    1.21    6.55   1
  10 -12  -5    2.60    6.18  -2
  12 -10   5    2.60    6.18   1
  -7  -9   5   56.72    5.75   1
  -6  -9   5   37.50    5.59   1
  -5  -9   5   19.27    5.44   1
  -4  -9   5  133.93    5.88   1
  -3  -9   5  324.91    6.54   1
  -2  -9   5  352.71    6.67   1
  -1  -9   5  482.23    6.96   1
   0  -9   5  266.13    6.28   1
   1  -9   5    3.33    5.33   1
   2  -9   5  237.43    4.74   1
   3  -9   5  824.38    7.87   1
   4  -9   5  225.29    6.19   1
   5  -9   5    9.71    5.34   1
   6  -9   5    5.46    6.69   1
   7  -9   5   23.43    6.40   1
   8  -9   5   30.04    6.58   1
   9  -9   5  114.96    6.96   1
  10  -9   5   48.69    7.11   1
   9 -11  -5   18.25    6.44  -2
  11  -9   5   18.25    6.44   1
   9 -12  -5   30.51    6.98  -2
  12  -9   5   30.51    6.98   1
  -8  -8   5   11.67    5.56   1
  -7  -8   5   74.49    5.79   1
  -6  -8   5    7.79    5.39   1
  -5  -8   5   60.67    6.17   1
  -4  -8   5  299.72    6.70   1
  -3  -8   5  189.30    5.85   1
  -2  -8   5  113.50    5.80   1
  -1  -8   5   77.78    5.63   1
   0  -8   5   18.88    5.39   1
   1  -8   5  291.73    6.51   1
   2  -8   5 1053.43    7.74   1
   3  -8   5  210.60    6.42   1
   4  -8   5   78.77    6.10   1
   5  -8   5   93.37    5.51   1
   6  -8   5    3.53    5.27   1
   7  -8   5  -20.11    6.36   1
   8  -8   5   74.11    5.87   1
   9  -8   5    8.01    5.96   1
   8 -10  -5   41.58    6.59  -2
  10  -8   5   41.58    6.59   1
   8 -11  -5   14.60    6.73  -2
  11  -8   5   14.60    6.73   1
   8 -12  -5   67.12    5.56  -2
  12  -8   5   67.12    5.56   1
   8 -13  -5  113.13    6.00  -2
  13  -8   5  113.13    6.00   1
  -9  -7   5    7.78    5.55   1
  -8  -7   5   40.37    5.66   1
  -7  -7   5   31.40    5.49   1
  -6  -7   5  228.26    6.96   1
  -5  -7   5  233.75    6.27   1
  -4  -7   5  315.56    6.69   1
  -3  -7   5  134.19    5.72   1
  -2  -7   5   21.59    5.63   1
  -1  -7   5   23.85    5.66   1
   0  -7   5  426.34    7.29   1
   1  -7   5  586.00    7.75   1
   2  -7   5  231.19    6.68   1
   3  -7   5   12.17    5.72   1
   4  -7   5   34.54    5.55   1
   5  -7   5   54.38    5.46   1
   6  -7   5  -30.69    8.98   1
   7  -7   5  206.61    8.53   1
   8  -7   5  253.10    8.06   1
   7  -9  -5  176.17    8.00  -2
   9  -7   5  176.17    8.00   1
   7 -10  -5    6.65    6.77  -2
  10  -7   5    6.65    6.77   1
   7 -11  -5  157.87    6.16  -2
  11  -7   5  157.87    6.16   1
   7 -12  -5  161.42    6.44  -2
  12  -7   5  161.42    6.44   1
   7 -13  -5   65.31    5.91  -2
  13  -7   5   65.31    5.91   1
 -10  -6   5   -1.21    5.63   1
  -9  -6   5   13.74    6.00   1
  -8  -6   5   10.74    5.90   1
  -7  -6   5   12.94    5.26   1
  -6  -6   5  542.84    7.78   1
  -5  -6   5  766.42    8.40   1
  -4  -6   5  387.09    7.12   1
  -3  -6   5   81.14    6.12   1
  -2  -6   5  188.68    6.37   1
  -1  -6   5  520.17    6.97   1
   0  -6   5 1982.36   11.37   1
   1  -6   5  674.32    8.37   1
   2  -6   5  120.76    6.47   1
   3  -6   5   52.90    6.03   1
   4  -6   5   18.00    5.48   1
   5  -6   5  161.41    6.48   1
   6  -6   5  425.36    7.61   1
   7  -6   5  144.79    7.26   1
   6  -8  -5   56.74    6.99  -2
   8  -6   5   56.74    6.99   1
   6  -9  -5   67.67    7.45  -2
   9  -6   5   67.67    7.45   1
   6 -10  -5  171.68    6.03  -2
  10  -6   5  171.68    6.03   1
   6 -11  -5  353.93    7.03  -2
  11  -6   5  353.93    7.03   1
   6 -12  -5  202.54    6.55  -2
  12  -6   5  202.54    6.55   1
 -10  -5   5    4.57    5.98   1
  -9  -5   5    4.01    6.02   1
  -8  -5   5   84.55    5.64   1
  -7  -5   5  480.61    7.55   1
  -6  -5   5  906.83    8.98   1
  -5  -5   5  732.56    8.37   1
  -4  -5   5  134.72    6.32   1
  -3  -5   5    9.51    5.85   1
  -2  -5   5  479.52    7.79   1
  -1  -5   5  969.08    9.13   1
   0  -5   5 1963.84   11.53   1
   1  -5   5  262.02    7.91   1
   2  -5   5   73.54    6.85   1
   3  -5   5   76.52    6.30   1
   4  -5   5   16.12    5.88   1
   5  -5   5  326.99    9.09   1
   6  -5   5  282.51    7.91   1
   5  -7  -5  117.20    7.44  -2
   7  -5   5  117.20    7.44   1
   5  -8  -5   27.01    7.61  -2
   8  -5   5   27.01    7.61   1
   5  -9  -5  302.19    6.66  -2
   9  -5   5  302.19    6.66   1
   5 -10  -5  499.09    7.28  -2
  10  -5   5  499.09    7.28   1
   5 -11  -5  180.54    6.62  -2
  11  -5   5  180.54    6.62   1
   5 -12  -5   28.40    5.40  -2
  12  -5   5   28.40    5.40   1
 -11  -4   5   -0.57    6.04   1
 -10  -4   5    1.71    5.84   1
  -9  -4   5   65.30    5.95   1
  -8  -4   5  238.29    6.60   1
  -7  -4   5  457.67    8.02   1
  -6  -4   5  475.99    7.77   1
  -5  -4   5  226.34    6.62   1
  -4  -4   5   27.43    5.34   1
  -3  -4   5  923.33    9.22   1
  -2  -4   5 3875.48   16.17   1
  -1  -4   5 2378.05   13.49   1
   0  -4   5  171.27    7.88   1
   1  -4   5  209.70    7.97   1
   2  -4   5   67.63    7.72   1
   3  -4   5  121.14    7.23   1
   4  -4   5  285.27    8.86   1
   5  -4   5  647.47   11.80   1
   4  -6  -5  357.26    8.37  -2
   6  -4   5  357.26    8.37   1
   4  -7  -5   12.55    8.86  -2
   7  -4   5   12.55    8.86   1
   4  -8  -5  182.43    6.39  -2
   8  -4   5  182.43    6.39   1
   4  -9  -5  383.49    7.02  -2
   9  -4   5  383.49    7.02   1
   4 -10  -5  197.69    6.20  -2
  10  -4   5  197.69    6.20   1
   4 -11  -5    2.34    5.34  -2
  11  -4   5    2.34    5.34   1
   4 -12  -5    4.59    5.24  -2
  12  -4   5    4.59    5.24   1
 -12  -3   5    4.63    6.17   1
 -11  -3   5    8.21    5.94   1
 -10  -3   5    4.37    5.58   1
  -9  -3   5   46.12    5.86   1
  -8  -3   5  241.97    6.72   1
  -7  -3   5  410.16    7.25   1
  -6  -3   5  164.46    6.03   1
  -5  -3   5    9.80    5.25   1
  -4  -3   5  829.76    9.23   1
  -3  -3   5 1638.82   11.98   1
  -2  -3   5 1098.82   10.88   1
  -1  -3   5  217.17    8.89   1
   0  -3   5   65.96    7.91   1
   1  -3   5   11.02    7.55   1
   2  -3   5   53.72    7.34   1
   3  -3   5  261.69    8.68   1
   4  -3   5  250.27    9.90   1
   3  -5  -5  354.88    9.45  -2
   5  -3   5  354.88    9.45   1
   3  -6  -5  150.97    6.78  -2
   6  -3   5  150.97    6.78   1
   3  -7  -5  277.63    6.89  -2
   7  -3   5  277.63    6.89   1
   3  -8  -5  439.99    7.25  -2
   8  -3   5  439.99    7.25   1
   3  -9  -5  294.97    6.78  -2
   9  -3   5  294.97    6.78   1
   3 -10  -5   20.48    5.39  -2
  10  -3   5   20.48    5.39   1
   3 -11  -5   10.23    5.29  -2
  11  -3   5   10.23    5.29   1
   3 -12  -5   44.28    5.58  -2
  12  -3   5   44.28    5.58   1
 -12  -2   5    3.95    5.94   1
 -11  -2   5    5.46    6.02   1
 -10  -2   5   23.64    5.85   1
  -9  -2   5   70.10    6.53   1
  -8  -2   5   94.13    6.27   1
  -7  -2   5   39.00    6.05   1
  -6  -2   5   50.41    6.73   1
  -5  -2   5   41.63    6.23   1
  -4  -2   5 1746.19   12.47   1
  -3  -2   5 1424.05   11.92   1
  -2  -2   5    7.61    6.90   1
  -1  -2   5  631.12   10.91   1
   0  -2   5 2720.33   17.58   1
   1  -2   5   38.35    8.68   1
   2  -2   5   78.43    8.20   1
   3  -2   5  167.11    9.48   1
   2  -4  -5  169.59    9.07  -2
   4  -2   5  169.59    9.07   1
   2  -5  -5   27.37    9.01  -2
   5  -2   5   27.37    9.01   1
   2  -6  -5   63.79    5.57  -2
   6  -2   5   63.79    5.57   1
   2  -7  -5  396.76    7.32  -2
   7  -2   5  396.76    7.32   1
   2  -8  -5  454.39    7.36  -2
   8  -2   5  454.39    7.36   1
   2  -9  -5  106.38    6.03  -2
   9  -2   5  106.38    6.03   1
   2 -10  -5    4.68    5.15  -2
  10  -2   5    4.68    5.15   1
   2 -11  -5   20.83    5.41  -2
  11  -2   5   20.83    5.41   1
 -13  -1   5    2.41    6.06   1
 -12  -1   5   22.02    6.18   1
 -11  -1   5  139.35    6.77   1
 -10  -1   5  138.05    5.94   1
  -9  -1   5   59.68    6.51   1
  -8  -1   5   34.51    6.03   1
  -7  -1   5    6.88    5.82   1
  -6  -1   5  463.34    8.01   1
  -5  -1   5 1773.84   12.54   1
  -4  -1   5 3664.29   17.24   1
  -3  -1   5 1073.43   11.72   1
  -2  -1   5  356.25   10.30   1
  -1  -1   5  557.89   11.00   1
   0  -1   5   35.01    8.80   1
   1  -1   5  314.33    9.63   1
   2  -1   5  229.33    9.62   1
   1  -3  -5   66.93    8.36  -2
   3  -1   5   66.93    8.36   1
   1  -4  -5  285.72   10.07  -2
   4  -1   5  285.72   10.07   1
   1  -5  -5  157.90    9.16  -2
   5  -1   5  157.90    9.16   1
   1  -6  -5  327.97    8.01  -2
   6  -1   5  327.97    8.01   1
   1  -7  -5  382.55    7.45  -2
   7  -1   5  382.55    7.45   1
   1  -8  -5   89.29    5.66  -2
   8  -1   5   89.29    5.66   1
   1  -9  -5   19.71    6.41  -2
   9  -1   5   19.71    6.41   1
   1 -10  -5   46.71    5.57  -2
  10  -1   5   46.71    5.57   1
   1 -11  -5   75.47    5.85  -2
  11  -1   5   75.47    5.85   1
 -13   0   5    9.93    6.30   1
 -12   0   5   99.06    6.40   1
 -11   0   5  228.84    7.06   1
 -10   0   5  157.64    6.34   1
  -9   0   5   12.47    5.63   1
  -8   0   5   25.48    6.08   1
  -7   0   5  203.84    6.27   1
  -6   0   5 1169.47   10.37   1
  -5   0   5 2223.57   13.80   1
  -4   0   5 2710.13   15.51   1
  -3   0   5   23.62    8.41   1
  -2   0   5 1827.83   15.49   1
  -1   0   5 1312.19   13.36   1
   0   0   5  321.31    9.64   1
   1   0   5  241.62    9.63   1
   0  -2  -5   66.21    7.94  -2
   2   0   5   66.21    7.94   1
   0  -3  -5  270.69    9.55  -2
   3   0   5  270.69    9.55   1
   0  -4  -5   59.84    8.18  -2
   4   0   5   59.84    8.18   1
   0  -5  -5  284.20    9.81  -2
   5   0   5  284.20    9.81   1
   0  -6  -5  320.49    7.02  -2
   6   0   5  320.49    7.02   1
   0  -7  -5  116.54    6.84  -2
   7   0   5  116.54    6.84   1
   0  -8  -5   16.73    5.79  -2
   8   0   5   16.73    5.79   1
   0  -9  -5   45.26    5.68  -2
   9   0   5   45.26    5.68   1
   0 -10  -5  136.71    6.09  -2
  10   0   5  136.71    6.09   1
   0 -11  -5  114.62    6.46  -2
  11   0   5  114.62    6.46   1
 -13   1   5   21.91    6.13   1
 -12   1   5  141.93    6.61   1
 -11   1   5  200.41    6.11   1
 -10   1   5   11.08    5.77   1
  -9   1   5   16.87    5.68   1
  -8   1   5  201.20    6.55   1
  -7   1   5 1151.64   10.06   1
  -6   1   5 3422.35   15.57   1
  -5   1   5 1258.77   11.45   1
  -4   1   5    8.68    7.43   1
  -3   1   5  310.53    9.48   1
  -2   1   5  817.40   11.93   1
  -1   1   5  789.99   12.43   1
   0   1   5 1212.75   12.23   1
  -1  -1  -5  188.41    9.19  -2
   1   1   5  188.41    9.19   1
  -1  -2  -5    7.95    8.12  -2
   2   1   5    7.95    8.12   1
  -1  -3  -5  537.46   10.70  -2
   3   1   5  537.46   10.70   1
  -1  -4  -5   99.55    7.96  -2
   4   1   5   99.55    7.96   1
  -1  -5  -5  173.91    8.71  -2
   5   1   5  173.91    8.71   1
  -1  -6  -5   10.23    7.97  -2
   6   1   5   10.23    7.97   1
  -1  -7  -5   47.89    6.92  -2
   7   1   5   47.89    6.92   1
  -1  -8  -5  144.71    7.26  -2
   8   1   5  144.71    7.26   1
  -1  -9  -5  106.42    7.45  -2
   9   1   5  106.42    7.45   1
  -1 -10  -5  138.23    6.81  -2
  10   1   5  138.23    6.81   1
 -14   2   5    3.07    6.10   1
 -13   2   5   30.34    5.97   1
 -12   2   5   19.48    5.67   1
 -11   2   5    9.64    5.78   1
 -10   2   5  106.70    6.53   1
  -9   2   5   71.41    5.27   1
  -8   2   5  357.85    7.30   1
  -7   2   5  835.69    8.81   1
  -6   2   5 1245.67   10.53   1
  -5   2   5  108.93    7.34   1
  -4   2   5  484.03    9.27   1
  -3   2   5  854.30   11.13   1
  -2   2   5 1116.60   12.74   1
  -1   2   5 1110.53   11.70   1
  -2   0  -5   74.25    7.55  -2
   0   2   5   74.25    7.55   1
  -2  -1  -5   19.94    6.11  -2
   1   2   5   19.94    6.11   1
  -2  -2  -5   28.39    7.98  -2
   2   2   5   28.39    7.98   1
  -2  -3  -5   40.10    7.89  -2
   3   2   5   40.10    7.89   1
  -2  -4  -5  260.07    8.50  -2
   4   2   5  260.07    8.50   1
  -2  -5  -5   81.48    7.98  -2
   5   2   5   81.48    7.98   1
  -2  -6  -5    3.10    7.20  -2
   6   2   5    3.10    7.20   1
  -2  -7  -5   40.15    7.53  -2
   7   2   5   40.15    7.53   1
  -2  -8  -5   48.06    5.90  -2
   8   2   5   48.06    5.90   1
  -2  -9  -5   98.65    6.27  -2
   9   2   5   98.65    6.27   1
 -14   3   5    7.00    5.79   1
 -13   3   5   63.75    6.14   1
 -12   3   5   -4.62    5.92   1
 -11   3   5   25.70    5.50   1
 -10   3   5  213.13    7.07   1
  -9   3   5  415.85    7.37   1
  -8   3   5  286.69    7.03   1
  -7   3   5  544.51    8.15   1
  -6   3   5   21.29    6.51   1
  -5   3   5  295.57    7.87   1
  -4   3   5  427.17    8.42   1
  -3   3   5  808.00   10.48   1
  -2   3   5  514.03   10.30   1
  -3   1  -5   61.46    7.22  -2
  -1   3   5   61.46    7.22   1
  -3   0  -5  409.30    8.31  -2
   0   3   5  409.30    8.31   1
  -3  -1  -5 1101.66   10.29  -2
   1   3   5 1101.66   10.29   1
  -3  -2  -5   63.37    6.11  -2
   2   3   5   63.37    6.11   1
  -3  -3  -5  263.40    8.04  -2
   3   3   5  263.40    8.04   1
  -3  -4  -5  162.06    7.88  -2
   4   3   5  162.06    7.88   1
  -3  -5  -5   91.69    7.22  -2
   5   3   5   91.69    7.22   1
  -3  -6  -5   70.78    7.58  -2
   6   3   5   70.78    7.58   1
  -3  -7  -5   88.71    9.32  -2
   7   3   5   88.71    9.32   1
  -3  -8  -5   70.23   11.65  -2
   8   3   5   70.23   11.65   1
 -14   4   5   30.24    5.92   1
 -13   4   5   51.96    6.08   1
 -12   4   5   11.75    5.81   1
 -11   4   5   28.71    5.79   1
 -10   4   5  173.04    6.27   1
  -9   4   5  685.48    8.13   1
  -8   4   5  418.23    7.94   1
  -7   4   5   81.71    6.25   1
  -6   4   5  107.29    6.45   1
  -5   4   5  549.90    8.68   1
  -4   4   5  984.37   10.48   1
  -3   4   5  500.08    8.45   1
  -4   2  -5  276.63    8.84  -2
  -2   4   5  276.63    8.84   1
  -4   1  -5  171.37    7.12  -2
  -1   4   5  171.37    7.12   1
  -4   0  -5   35.70    5.96  -2
   0   4   5   35.70    5.96   1
  -4  -1  -5   63.15    5.75  -2
   1   4   5   63.15    5.75   1
  -4  -2  -5  328.93    8.63  -2
   2   4   5  328.93    8.63   1
  -4  -3  -5  167.52    7.17  -2
   3   4   5  167.52    7.17   1
  -4  -4  -5   31.43    6.76  -2
   4   4   5   31.43    6.76   1
  -4  -5  -5  224.69    7.78  -2
   5   4   5  224.69    7.78   1
  -4  -6  -5  189.43    8.58  -2
   6   4   5  189.43    8.58   1
  -4  -7  -5  122.08    8.92  -2
   7   4   5  122.08    8.92   1
  -4  -8  -5  123.41   11.06  -2
   8   4   5  123.41   11.06   1
 -14   5   5    1.62    5.87   1
 -13   5   5   -0.58    5.52   1
 -12   5   5   86.98    6.01   1
 -11   5   5  410.29    7.39   1
 -10   5   5  813.85    8.44   1
  -9   5   5 1061.07    9.45   1
  -8   5   5    2.80    5.86   1
  -7   5   5  154.42    6.55   1
  -6   5   5  324.11    7.26   1
  -5   5   5  307.02    8.06   1
  -4   5   5 1157.19   10.53   1
  -3   5   5  936.98   10.14   1
  -5   2  -5   48.23    7.67  -2
  -2   5   5   48.23    7.67   1
  -5   1  -5  302.90    7.31  -2
  -1   5   5  302.90    7.31   1
  -5   0  -5  175.92    6.57  -2
   0   5   5  175.92    6.57   1
  -5  -1  -5  122.62    7.80  -2
   1   5   5  122.62    7.80   1
  -5  -2  -5  101.94    7.69  -2
   2   5   5  101.94    7.69   1
  -5  -3  -5   67.77    7.00  -2
   3   5   5   67.77    7.00   1
  -5  -4  -5  175.73    6.71  -2
   4   5   5  175.73    6.71   1
  -5  -5  -5  261.39    8.03  -2
   5   5   5  261.39    8.03   1
  -5  -6  -5  161.63    7.98  -2
   6   5   5  161.63    7.98   1
  -5  -7  -5   67.96    7.96  -2
   7   5   5   67.96    7.96   1
 -14   6   5    1.79    5.24   1
 -13   6   5   40.42    5.88   1
 -12   6   5  183.34    6.35   1
 -11   6   5  371.21    7.39   1
 -10   6   5  147.88    6.09   1
  -9   6   5   77.12    6.30   1
  -8   6   5  331.85    6.83   1
  -7   6   5  856.96    8.81   1
  -6   6   5  865.52    8.88   1
  -5   6   5  641.27    8.42   1
  -4   6   5  672.35    9.14   1
  -6   3  -5  147.65    7.38  -2
  -3   6   5  147.65    7.38   1
  -6   2  -5   87.33    7.25  -2
  -2   6   5   87.33    7.25   1
  -6   1  -5  349.87   10.61  -2
  -1   6   5  349.87   10.61   1
  -6   0  -5  214.83    8.18  -2
   0   6   5  214.83    8.18   1
  -6  -1  -5   15.25    6.78  -2
   1   6   5   15.25    6.78   1
  -6  -2  -5    8.65    6.15  -2
   2   6   5    8.65    6.15   1
  -6  -3  -5   91.42    6.67  -2
   3   6   5   91.42    6.67   1
  -6  -4  -5  157.27    7.16  -2
   4   6   5  157.27    7.16   1
  -6  -5  -5  142.35    7.10  -2
   5   6   5  142.35    7.10   1
  -6  -6  -5  115.25    7.60  -2
   6   6   5  115.25    7.60   1
 -14   7   5   -7.42    5.62   1
 -13   7   5   67.60    5.65   1
 -12   7   5  192.19    6.21   1
 -11   7   5  599.92    7.82   1
 -10   7   5    6.58    5.33   1
  -9   7   5  298.17    6.72   1
  -8   7   5  585.65    7.91   1
  -7   7   5  737.62    8.22   1
  -6   7   5  273.35    7.04   1
  -5   7   5  190.85    5.76   1
  -7   4  -5   42.48    6.31  -2
  -4   7   5   42.48    6.31   1
  -7   3  -5  370.78    8.16  -2
  -3   7   5  370.78    8.16   1
  -7   2  -5  513.83    9.11  -2
  -2   7   5  513.83    9.11   1
  -7   1  -5  277.81    8.27  -2
  -1   7   5  277.81    8.27   1
  -7   0  -5   67.50    7.06  -2
   0   7   5   67.50    7.06   1
  -7  -1  -5   34.59    6.49  -2
   1   7   5   34.59    6.49   1
  -7  -2  -5   56.81    7.50  -2
   2   7   5   56.81    7.50   1
  -7  -3  -5  100.69    6.64  -2
   3   7   5  100.69    6.64   1
  -7  -4  -5  108.92    6.97  -2
   4   7   5  108.92    6.97   1
  -7  -5  -5   45.21    7.14  -2
   5   7   5   45.21    7.14   1
 -14   8   5    1.61    5.37   1
 -13   8   5   36.46    5.56   1
 -12   8   5  151.23    5.75   1
 -11   8   5  141.17    6.04   1
 -10   8   5   56.38    5.59   1
  -9   8   5  474.50    7.49   1
  -8   8   5  436.70    7.06   1
  -7   8   5  260.41    7.12   1
  -6   8   5   37.25    5.97   1
  -8   5  -5   44.80    5.17  -2
  -5   8   5   44.80    5.17   1
  -8   4  -5  124.12    7.19  -2
  -4   8   5  124.12    7.19   1
  -8   3  -5  317.68    8.09  -2
  -3   8   5  317.68    8.09   1
  -8   2  -5  294.82    7.69  -2
  -2   8   5  294.82    7.69   1
  -8   1  -5   51.60    6.86  -2
  -1   8   5   51.60    6.86   1
  -8   0  -5   34.65    6.82  -2
   0   8   5   34.65    6.82   1
  -8  -1  -5   95.22    6.82  -2
   1   8   5   95.22    6.82   1
  -8  -2  -5   36.19    6.33  -2
   2   8   5   36.19    6.33   1
  -8  -3  -5   58.72    6.14  -2
   3   8   5   58.72    6.14   1
  -8  -4  -5   75.21    7.24  -2
   4   8   5   75.21    7.24   1
 -13   9   5   60.00    5.78   1
 -12   9   5   37.41    5.49   1
 -11   9   5   -7.82    5.25   1
 -10   9   5  171.47    6.17   1
  -9   9   5  373.17    7.11   1
  -8   9   5  107.76    6.28   1
  -7   9   5  191.33    7.22   1
  -9   6  -5   36.24    5.81  -2
  -6   9   5   36.24    5.81   1
  -9   5  -5  182.02    6.65  -2
  -5   9   5  182.02    6.65   1
  -9   4  -5  302.01    7.52  -2
  -4   9   5  302.01    7.52   1
  -9   3  -5  193.81    5.87  -2
  -3   9   5  193.81    5.87   1
  -9   2  -5   65.04    6.27  -2
  -2   9   5   65.04    6.27   1
  -9   1  -5   17.06    6.34  -2
  -1   9   5   17.06    6.34   1
  -9   0  -5   39.05    6.54  -2
   0   9   5   39.05    6.54   1
  -9  -1  -5   79.45    6.78  -2
   1   9   5   79.45    6.78   1
  -9  -2  -5   77.65    6.25  -2
   2   9   5   77.65    6.25   1
  -9  -3  -5   72.32    7.17  -2
   3   9   5   72.32    7.17   1
 -13  10   5   20.38    5.96   1
 -12  10   5    7.08    5.24   1
 -11  10   5  147.02    6.09   1
 -10  10   5  437.89    7.33   1
  -9  10   5  411.50    7.55   1
  -8  10   5   81.38    6.25   1
 -10   7  -5   15.46    4.34  -2
  -7  10   5   15.46    4.34   1
 -10   6  -5  143.30    6.32  -2
  -6  10   5  143.30    6.32   1
 -10   5  -5  298.66    7.32  -2
  -5  10   5  298.66    7.32   1
 -10   4  -5  157.27    6.84  -2
  -4  10   5  157.27    6.84   1
 -10   3  -5   44.26    6.25  -2
  -3  10   5   44.26    6.25   1
 -10   2  -5   11.16    6.03  -2
  -2  10   5   11.16    6.03   1
 -10   1  -5   57.90    6.77  -2
  -1  10   5   57.90    6.77   1
 -10   0  -5  101.78    7.20  -2
   0  10   5  101.78    7.20   1
 -10  -1  -5  103.43    6.98  -2
   1  10   5  103.43    6.98   1
 -12  11   5  122.44    6.35   1
 -11  11   5  247.13    6.91   1
 -10  11   5  312.19    7.11   1
  -9  11   5  155.51    6.23   1
 -11   8  -5    2.74    5.68  -2
  -8  11   5    2.74    5.68   1
 -11   7  -5  133.32    6.52  -2
  -7  11   5  133.32    6.52   1
 -11   6  -5  380.50    7.74  -2
  -6  11   5  380.50    7.74   1
 -11   5  -5  176.14    6.82  -2
  -5  11   5  176.14    6.82   1
 -11   4  -5    4.56    6.04  -2
  -4  11   5    4.56    6.04   1
 -11   3  -5   12.29    5.94  -2
  -3  11   5   12.29    5.94   1
 -11   2  -5   21.70    6.77  -2
  -2  11   5   21.70    6.77   1
 -11   1  -5   51.02    6.75  -2
  -1  11   5   51.02    6.75   1
 -11   0  -5   77.49    6.61  -2
   0  11   5   77.49    6.61   1
 -11  12   5   82.32    6.21   1
 -10  12   5   68.42    5.82   1
 -12   9  -5    3.02    4.55  -2
  -9  12   5    3.02    4.55   1
 -12   8  -5   71.14    6.08  -2
  -8  12   5   71.14    6.08   1
 -12   7  -5  222.33    7.33  -2
  -7  12   5  222.33    7.33   1
 -12   6  -5  219.09    7.26  -2
  -6  12   5  219.09    7.26   1
 -12   5  -5   37.30    6.37  -2
  -5  12   5   37.30    6.37   1
 -12   4  -5   12.30    5.82  -2
  -4  12   5   12.30    5.82   1
 -12   3  -5   36.64    6.19  -2
  -3  12   5   36.64    6.19   1
   1 -14   6    5.09    4.98   1
   2 -14   6    7.17    3.57   1
   3 -14   6    3.44    4.95   1
   4 -14   6   14.70    5.19   1
   5 -14   6   12.03    5.06   1
   6 -14   6   45.98    5.15   1
   7 -14   6   10.58    4.97   1
   8 -14   6   35.35    5.28   1
   9 -14   6  166.05    6.49   1
  -1 -13   6  120.48    5.82   1
   0 -13   6   49.14    5.29   1
   1 -13   6   24.07    4.94   1
   2 -13   6  126.15    5.45   1
   3 -13   6  284.37    6.24   1
   4 -13   6   64.52    5.24   1
   5 -13   6   44.99    5.17   1
   6 -13   6  210.75    5.87   1
   7 -13   6   41.80    5.40   1
   8 -13   6   68.82    5.34   1
   9 -13   6  229.20    6.45   1
  10 -13   6  139.90    6.64   1
  -3 -12   6   62.23    5.61   1
  -2 -12   6  141.23    5.75   1
  -1 -12   6   36.59    4.94   1
   0 -12   6   65.96    5.35   1
   1 -12   6   21.08    5.00   1
   2 -12   6   -4.78    5.16   1
   3 -12   6   -2.31    5.25   1
   4 -12   6  107.08    5.39   1
   5 -12   6    4.33    4.82   1
   6 -12   6   63.78    5.30   1
   7 -12   6    8.41    5.17   1
   8 -12   6   44.43    6.38   1
   9 -12   6  123.19    6.30   1
  10 -12   6   48.99    5.43   1
  11 -12   6   10.40    5.30   1
  -5 -11   6   50.29    5.62   1
  -4 -11   6  106.72    5.86   1
  -3 -11   6   39.07    5.25   1
  -2 -11   6    0.27    5.08   1
  -1 -11   6   -0.32    5.00   1
   0 -11   6   96.61    5.58   1
   1 -11   6   82.09    5.33   1
   2 -11   6   39.25    5.14   1
   3 -11   6    4.45    5.11   1
   4 -11   6    9.29    5.02   1
   5 -11   6  177.78    5.86   1
   6 -11   6  335.86    6.66   1
   7 -11   6  408.32    7.62   1
   8 -11   6  176.03    5.85   1
   9 -11   6    4.90    6.62   1
  10 -11   6   10.89    6.06   1
  11 -11   6   52.57    5.76   1
  -6 -10   6   86.41    5.99   1
  -5 -10   6  407.82    7.57   1
  -4 -10   6  561.44    7.68   1
  -3 -10   6  175.26    5.87   1
  -2 -10   6   48.49    5.23   1
  -1 -10   6  184.63    5.78   1
   0 -10   6   80.45    5.28   1
   1 -10   6    5.69    5.15   1
   2 -10   6    3.97    5.56   1
   3 -10   6   -0.79    5.26   1
   4 -10   6    5.04    5.03   1
   5 -10   6  150.15    5.71   1
   6 -10   6 1057.02    8.58   1
   7 -10   6  765.13    7.98   1
   8 -10   6  231.84    6.21   1
   9 -10   6   35.52    5.94   1
  10 -10   6  259.22    6.90   1
  11 -10   6  442.89    8.97   1
  12 -10   6  201.94    8.40   1
  -7  -9   6    7.90    5.89   1
  -6  -9   6  205.77    6.55   1
  -5  -9   6  586.47    7.95   1
  -4  -9   6  288.48    6.70   1
  -3  -9   6   39.51    5.32   1
  -2  -9   6   24.52    5.33   1
  -1  -9   6  385.81    6.60   1
   0  -9   6  478.10    6.91   1
   1  -9   6  211.52    6.22   1
   2  -9   6    5.76    3.59   1
   3  -9   6  173.19    5.69   1
   4  -9   6   24.53    5.28   1
   5  -9   6   11.31    5.43   1
   6  -9   6  381.30    6.73   1
   7  -9   6  348.40    7.32   1
   8  -9   6  104.00    5.76   1
   9  -9   6    5.71    5.88   1
  10  -9   6  324.90    7.77   1
  11  -9   6  427.52    9.29   1
  12  -9   6  152.79    7.68   1
  -8  -8   6    4.72    5.47   1
  -7  -8   6   31.94    5.46   1
  -6  -8   6  144.89    6.18   1
  -5  -8   6  167.46    6.02   1
  -4  -8   6   31.44    5.16   1
  -3  -8   6    7.94    5.27   1
  -2  -8   6   15.82    5.20   1
  -1  -8   6   78.64    5.47   1
   0  -8   6  131.13    5.71   1
   1  -8   6  281.11    6.37   1
   2  -8   6  120.68    5.98   1
   3  -8   6   -1.08    5.85   1
   4  -8   6   15.26    6.58   1
   5  -8   6   14.01    5.26   1
   6  -8   6    5.22    6.46   1
   7  -8   6    5.61    5.10   1
   8  -8   6    0.04    6.06   1
   9  -8   6    3.97    6.00   1
  10  -8   6   50.03    6.28   1
  11  -8   6  125.27    8.18   1
   8 -12  -6    8.21    5.12  -2
  12  -8   6    8.21    5.12   1
  -9  -7   6   49.04    5.81   1
  -8  -7   6  171.39    7.00   1
  -7  -7   6  144.94    6.09   1
  -6  -7   6   24.26    6.18   1
  -5  -7   6    5.41    4.78   1
  -4  -7   6  324.11    6.47   1
  -3  -7   6  213.93    6.00   1
  -2  -7   6   69.85    5.61   1
  -1  -7   6   -0.35    5.65   1
   0  -7   6  136.93    6.15   1
   1  -7   6   20.27    5.79   1
   2  -7   6  140.67    6.45   1
   3  -7   6  668.68    8.08   1
   4  -7   6  181.87    6.09   1
   5  -7   6   45.86    6.64   1
   6  -7   6  135.04    6.74   1
   7  -7   6  249.06    7.75   1
   8  -7   6  223.39    7.67   1
   9  -7   6  448.49   10.36   1
  10  -7   6   38.71    7.93   1
   7 -11  -6   16.81    5.15  -2
  11  -7   6   16.81    5.15   1
   7 -12  -6   42.81    5.71  -2
  12  -7   6   42.81    5.71   1
 -10  -6   6   11.28    5.44   1
  -9  -6   6  111.93    6.27   1
  -8  -6   6  551.12    8.09   1
  -7  -6   6  943.50    8.80   1
  -6  -6   6   84.69    6.11   1
  -5  -6   6   41.33    5.90   1
  -4  -6   6  723.57    7.88   1
  -3  -6   6 1213.16    9.45   1
  -2  -6   6  127.79    6.14   1
  -1  -6   6    7.97    5.80   1
   0  -6   6  246.37    5.86   1
   1  -6   6  104.23    6.44   1
   2  -6   6  119.72    6.27   1
   3  -6   6 1364.89   10.67   1
   4  -6   6  874.75    9.08   1
   5  -6   6   52.30    5.78   1
   6  -6   6   94.15    6.74   1
   7  -6   6  863.24   11.23   1
   8  -6   6  804.30   10.52   1
   9  -6   6  725.09   12.35   1
   6 -10  -6   92.12    4.87  -2
  10  -6   6   92.12    4.87   1
   6 -11  -6  166.91    6.07  -2
  11  -6   6  166.91    6.07   1
   6 -12  -6  179.50    6.67  -2
  12  -6   6  179.50    6.67   1
 -10  -5   6   42.61    5.67   1
  -9  -5   6  167.96    6.67   1
  -8  -5   6  198.62    6.56   1
  -7  -5   6   99.54    6.15   1
  -6  -5   6    8.81    5.91   1
  -5  -5   6   77.38    6.24   1
  -4  -5   6  863.38    8.63   1
  -3  -5   6 1967.43   11.45   1
  -2  -5   6 1195.98    9.13   1
  -1  -5   6   18.62    5.78   1
   0  -5   6    8.01    6.19   1
   1  -5   6    0.65    6.19   1
   2  -5   6   74.89    7.06   1
   3  -5   6   22.48    5.80   1
   4  -5   6   44.91    6.70   1
   5  -5   6   32.86    7.50   1
   6  -5   6   97.41    7.81   1
   7  -5   6  806.39    9.86   1
   8  -5   6  961.45   13.50   1
   5  -9  -6  499.94    7.69  -2
   9  -5   6  499.94    7.69   1
   5 -10  -6   59.35    5.39  -2
  10  -5   6   59.35    5.39   1
   5 -11  -6  125.72    6.01  -2
  11  -5   6  125.72    6.01   1
   5 -12  -6  166.22    7.40  -2
  12  -5   6  166.22    7.40   1
 -11  -4   6  103.87    6.54   1
 -10  -4   6   78.51    5.48   1
  -9  -4   6   52.57    5.62   1
  -8  -4   6    3.49    5.58   1
  -7  -4   6   60.80    6.14   1
  -6  -4   6   77.98    5.92   1
  -5  -4   6  130.46    6.30   1
  -4  -4   6  152.16    5.95   1
  -3  -4   6  282.56    7.19   1
  -2  -4   6  212.14    7.08   1
  -1  -4   6   10.10    6.30   1
   0  -4   6  150.89    7.53   1
   1  -4   6  382.99    8.40   1
   2  -4   6   37.45    6.55   1
   3  -4   6  340.14    8.85   1
   4  -4   6  895.99   10.64   1
   5  -4   6  408.45    9.83   1
   6  -4   6  194.61    7.71   1
   7  -4   6  263.52   11.06   1
   4  -8  -6   62.38    5.74  -2
   8  -4   6   62.38    5.74   1
   4  -9  -6   63.86    5.75  -2
   9  -4   6   63.86    5.75   1
   4 -10  -6  105.11    6.06  -2
  10  -4   6  105.11    6.06   1
   4 -11  -6  124.20    6.30  -2
  11  -4   6  124.20    6.30   1
   4 -12  -6   71.40    5.98  -2
  12  -4   6   71.40    5.98   1
 -12  -3   6   59.09    6.66   1
 -11  -3   6  281.15    7.11   1
 -10  -3   6  163.22    6.72   1
  -9  -3   6   13.07    5.66   1
  -8  -3   6  369.68    7.30   1
  -7  -3   6  668.64    8.25   1
  -6  -3   6  744.34    8.64   1
  -5  -3   6  105.33    6.65   1
  -4  -3   6   -2.25    6.28   1
  -3  -3   6  495.26    8.29   1
  -2  -3   6  744.13    9.20   1
  -1  -3   6    8.71    7.07   1
   0  -3   6  165.02    7.86   1
   1  -3   6 1542.88   12.47   1
   2  -3   6  378.78    8.69   1
   3  -3   6  227.17    8.70   1
   4  -3   6  977.14   12.91   1
   5  -3   6  869.44   11.68   1
   6  -3   6  179.92    8.31   1
   3  -7  -6   14.68    5.41  -2
   7  -3   6   14.68    5.41   1
   3  -8  -6  220.02    6.63  -2
   8  -3   6  220.02    6.63   1
   3  -9  -6  311.32    7.11  -2
   9  -3   6  311.32    7.11   1
   3 -10  -6  184.64    6.35  -2
  10  -3   6  184.64    6.35   1
   3 -11  -6  184.07    6.54  -2
  11  -3   6  184.07    6.54   1
 -12  -2   6   61.22    6.26   1
 -11  -2   6  313.91    7.25   1
 -10  -2   6   94.20    6.54   1
  -9  -2   6   66.53    6.08   1
  -8  -2   6  391.41    7.02   1
  -7  -2   6  715.17    8.69   1
  -6  -2   6 1323.74   10.17   1
  -5  -2   6  876.67    9.40   1
  -4  -2   6    2.94    6.71   1
  -3  -2   6 1420.78   11.14   1
  -2  -2   6 2229.29   13.59   1
  -1  -2   6  988.24   10.99   1
   0  -2   6  929.25   11.00   1
   1  -2   6  409.23    9.49   1
   2  -2   6   62.49    7.13   1
   3  -2   6   -0.84    7.83   1
   4  -2   6  734.57   11.67   1
   5  -2   6  988.65   13.43   1
   2  -6  -6  420.31    7.47  -2
   6  -2   6  420.31    7.47   1
   2  -7  -6   27.06    6.77  -2
   7  -2   6   27.06    6.77   1
   2  -8  -6  200.16    6.40  -2
   8  -2   6  200.16    6.40   1
   2  -9  -6  390.07    7.31  -2
   9  -2   6  390.07    7.31   1
   2 -10  -6  161.51    6.48  -2
  10  -2   6  161.51    6.48   1
   2 -11  -6  116.62    6.15  -2
  11  -2   6  116.62    6.15   1
 -13  -1   6   42.22    6.37   1
 -12  -1   6   66.47    6.56   1
 -11  -1   6   16.61    6.21   1
 -10  -1   6   11.63    5.73   1
  -9  -1   6   92.24    5.93   1
  -8  -1   6  218.91    6.64   1
  -7  -1   6  216.52    6.59   1
  -6  -1   6  615.24    8.53   1
  -5  -1   6  542.38    8.46   1
  -4  -1   6  104.16    7.74   1
  -3  -1   6   98.74    7.76   1
  -2  -1   6  843.92   10.66   1
  -1  -1   6 1155.21   11.93   1
   0  -1   6  156.28    8.16   1
   1  -1   6   70.13    7.33   1
   2  -1   6  117.88    8.00   1
   3  -1   6   79.56    8.09   1
   4  -1   6  132.13    8.26   1
   1  -5  -6  128.51    8.24  -2
   5  -1   6  128.51    8.24   1
   1  -6  -6   28.66    5.45  -2
   6  -1   6   28.66    5.45   1
   1  -7  -6  218.16    6.44  -2
   7  -1   6  218.16    6.44   1
   1  -8  -6  172.05    7.28  -2
   8  -1   6  172.05    7.28   1
   1  -9  -6  279.37    7.00  -2
   9  -1   6  279.37    7.00   1
   1 -10  -6  109.18    6.25  -2
  10  -1   6  109.18    6.25   1
   1 -11  -6   14.13    6.69  -2
  11  -1   6   14.13    6.69   1
 -13   0   6  119.33    6.97   1
 -12   0   6   43.25    6.33   1
 -11   0   6  124.01    6.23   1
 -10   0   6  466.40    7.78   1
  -9   0   6  575.31    7.87   1
  -8   0   6  219.31    6.57   1
  -7   0   6   53.73    6.04   1
  -6   0   6  171.77    6.73   1
  -5   0   6    6.17    6.51   1
  -4   0   6  167.33    7.83   1
  -3   0   6   60.79    7.62   1
  -2   0   6   25.44    7.66   1
  -1   0   6   29.64    7.65   1
   0   0   6 1284.11   12.09   1
   1   0   6 1230.87   12.21   1
   2   0   6 1999.27   15.97   1
   3   0   6  470.96   10.39   1
   0  -4  -6  133.46    8.70  -2
   4   0   6  133.46    8.70   1
   0  -5  -6  464.46    9.85  -2
   5   0   6  464.46    9.85   1
   0  -6  -6  814.44   13.60  -2
   6   0   6  814.44   13.60   1
   0  -7  -6  780.53   10.12  -2
   7   0   6  780.53   10.12   1
   0  -8  -6  300.90    7.98  -2
   8   0   6  300.90    7.98   1
   0  -9  -6   94.12    6.07  -2
   9   0   6   94.12    6.07   1
   0 -10  -6    5.60    5.49  -2
  10   0   6    5.60    5.49   1
 -13   1   6   77.86    6.38   1
 -12   1   6    0.94    5.53   1
 -11   1   6  542.53    7.80   1
 -10   1   6 1069.60    8.89   1
  -9   1   6 1082.27    9.57   1
  -8   1   6  173.67    5.96   1
  -7   1   6  145.83    6.49   1
  -6   1   6  669.39    8.93   1
  -5   1   6  793.84    9.57   1
  -4   1   6  678.86    9.68   1
  -3   1   6   71.74    7.40   1
  -2   1   6  198.97    8.72   1
  -1   1   6   21.62    8.31   1
   0   1   6  321.13    8.96   1
   1   1   6 1236.48   13.81   1
   2   1   6 2123.54   16.42   1
  -1  -3  -6  897.13   12.65  -2
   3   1   6  897.13   12.65   1
  -1  -4  -6   34.98    7.15  -2
   4   1   6   34.98    7.15   1
  -1  -5  -6  850.28   12.30  -2
   5   1   6  850.28   12.30   1
  -1  -6  -6  923.71   13.52  -2
   6   1   6  923.71   13.52   1
  -1  -7  -6  620.70    8.71  -2
   7   1   6  620.70    8.71   1
  -1  -8  -6  147.65    6.77  -2
   8   1   6  147.65    6.77   1
  -1  -9  -6    2.39    5.37  -2
   9   1   6    2.39    5.37   1
 -14   2   6   10.64    5.82   1
 -13   2   6    0.58    5.53   1
 -12   2   6   14.71    5.82   1
 -11   2   6  299.47    6.77   1
 -10   2   6  267.41    6.72   1
  -9   2   6  667.84    8.04   1
  -8   2   6   90.27    6.27   1
  -7   2   6  278.50    7.30   1
  -6   2   6  475.94    8.24   1
  -5   2   6  996.31    9.96   1
  -4   2   6  606.59    9.18   1
  -3   2   6    1.37    7.00   1
  -2   2   6    8.87    7.81   1
  -1   2   6  263.17    8.66   1
   0   2   6  953.09   10.05   1
   1   2   6  787.53   10.10   1
  -2  -2  -6  976.62   13.46  -2
   2   2   6  976.62   13.46   1
  -2  -3  -6  502.72    9.91  -2
   3   2   6  502.72    9.91   1
  -2  -4  -6  483.06   10.30  -2
   4   2   6  483.06   10.30   1
  -2  -5  -6 1304.84   13.95  -2
   5   2   6 1304.84   13.95   1
  -2  -6  -6  777.02   12.11  -2
   6   2   6  777.02   12.11   1
  -2  -7  -6  225.97    9.64  -2
   7   2   6  225.97    9.64   1
  -2  -8  -6   17.00    5.45  -2
   8   2   6   17.00    5.45   1
 -14   3   6   11.12    5.79   1
 -13   3   6  118.37    5.70   1
 -12   3   6   48.39    5.29   1
 -11   3   6  240.76    6.80   1
 -10   3   6    6.02    5.75   1
  -9   3   6    2.66    5.66   1
  -8   3   6   76.23    6.10   1
  -7   3   6  205.35    6.97   1
  -6   3   6   48.39    6.60   1
  -5   3   6   54.55    7.02   1
  -4   3   6   48.79    6.69   1
  -3   3   6  186.18    8.12   1
  -2   3   6   44.68    5.45   1
  -1   3   6   50.05    6.44   1
   0   3   6  149.82    7.12   1
  -3  -1  -6  645.83    9.47  -2
   1   3   6  645.83    9.47   1
  -3  -2  -6  284.08    7.25  -2
   2   3   6  284.08    7.25   1
  -3  -3  -6   54.10    6.96  -2
   3   3   6   54.10    6.96   1
  -3  -4  -6  374.22    8.99  -2
   4   3   6  374.22    8.99   1
  -3  -5  -6  659.90   10.38  -2
   5   3   6  659.90   10.38   1
  -3  -6  -6  240.76    9.21  -2
   6   3   6  240.76    9.21   1
  -3  -7  -6    2.63    8.11  -2
   7   3   6    2.63    8.11   1
  -3  -8  -6   29.30   14.27  -2
   8   3   6   29.30   14.27   1
 -14   4   6   99.84    6.60   1
 -13   4   6  419.31    7.78   1
 -12   4   6  236.55    6.76   1
 -11   4   6  186.20    6.34   1
 -10   4   6    9.70    5.30   1
  -9   4   6  459.56    7.39   1
  -8   4   6  828.52    8.68   1
  -7   4   6  449.47    7.87   1
  -6   4   6   27.21    6.43   1
  -5   4   6  224.05    7.45   1
  -4   4   6   25.39    6.91   1
  -3   4   6  472.27    9.42   1
  -2   4   6  693.44    9.55   1
  -1   4   6   77.17    7.11   1
  -4   0  -6  275.61    7.50  -2
   0   4   6  275.61    7.50   1
  -4  -1  -6   53.64    6.00  -2
   1   4   6   53.64    6.00   1
  -4  -2  -6  787.47    9.67  -2
   2   4   6  787.47    9.67   1
  -4  -3  -6  538.92    8.86  -2
   3   4   6  538.92    8.86   1
  -4  -4  -6 1069.42   11.35  -2
   4   4   6 1069.42   11.35   1
  -4  -5  -6  374.79    8.62  -2
   5   4   6  374.79    8.62   1
  -4  -6  -6  103.04    7.64  -2
   6   4   6  103.04    7.64   1
  -4  -7  -6   71.68    8.60  -2
   7   4   6   71.68    8.60   1
 -14   5   6  107.69    6.41   1
 -13   5   6  322.58    7.48   1
 -12   5   6  455.20    7.65   1
 -11   5   6  271.18    6.49   1
 -10   5   6   97.49    5.96   1
  -9   5   6  743.35    8.57   1
  -8   5   6 1467.40   10.46   1
  -7   5   6  795.46    8.56   1
  -6   5   6    2.95    6.16   1
  -5   5   6  152.36    6.98   1
  -4   5   6   19.42    6.82   1
  -3   5   6  107.10    8.37   1
  -2   5   6  559.87    8.90   1
  -5   1  -6  143.54    7.15  -2
  -1   5   6  143.54    7.15   1
  -5   0  -6  316.84    7.56  -2
   0   5   6  316.84    7.56   1
  -5  -1  -6  482.60    7.48  -2
   1   5   6  482.60    7.48   1
  -5  -2  -6 1387.49   11.54  -2
   2   5   6 1387.49   11.54   1
  -5  -3  -6 1119.87   10.08  -2
   3   5   6 1119.87   10.08   1
  -5  -4  -6  591.36    8.16  -2
   4   5   6  591.36    8.16   1
  -5  -5  -6   53.85    6.82  -2
   5   5   6   53.85    6.82   1
  -5  -6  -6   55.40    6.90  -2
   6   5   6   55.40    6.90   1
  -5  -7  -6  134.43    9.49  -2
   7   5   6  134.43    9.49   1
 -14   6   6   22.82    6.18   1
 -13   6   6   60.15    5.76   1
 -12   6   6  141.38    6.26   1
 -11   6   6  140.44    5.85   1
 -10   6   6  123.81    6.05   1
  -9   6   6  534.10    7.58   1
  -8   6   6  617.73    7.76   1
  -7   6   6  309.13    6.74   1
  -6   6   6  114.27    6.05   1
  -5   6   6   13.61    6.23   1
  -4   6   6   19.26    6.19   1
  -3   6   6   80.92    7.55   1
  -6   2  -6  242.15    7.12  -2
  -2   6   6  242.15    7.12   1
  -6   1  -6   20.41    5.45  -2
  -1   6   6   20.41    5.45   1
  -6   0  -6  474.59    7.77  -2
   0   6   6  474.59    7.77   1
  -6  -1  -6  632.68    8.17  -2
   1   6   6  632.68    8.17   1
  -6  -2  -6  710.06    8.57  -2
   2   6   6  710.06    8.57   1
  -6  -3  -6  397.88    7.21  -2
   3   6   6  397.88    7.21   1
  -6  -4  -6  134.91    7.21  -2
   4   6   6  134.91    7.21   1
  -6  -5  -6   35.35    5.34  -2
   5   6   6   35.35    5.34   1
  -6  -6  -6   77.29    7.35  -2
   6   6   6   77.29    7.35   1
 -14   7   6   -0.78    5.25   1
 -13   7   6   48.00    5.55   1
 -12   7   6   96.68    6.02   1
 -11   7   6   87.45    5.67   1
 -10   7   6  154.39    6.22   1
  -9   7   6  172.57    6.19   1
  -8   7   6   36.15    5.92   1
  -7   7   6   30.77    5.78   1
  -6   7   6   -3.27    6.74   1
  -5   7   6   19.13    7.63   1
  -4   7   6  174.96    8.35   1
  -7   3  -6    4.85    6.82  -2
  -3   7   6    4.85    6.82   1
  -7   2  -6   58.75    5.97  -2
  -2   7   6   58.75    5.97   1
  -7   1  -6  228.50    6.21  -2
  -1   7   6  228.50    6.21   1
  -7   0  -6  527.88    7.47  -2
   0   7   6  527.88    7.47   1
  -7  -1  -6  402.71    6.96  -2
   1   7   6  402.71    6.96   1
  -7  -2  -6  170.38    6.08  -2
   2   7   6  170.38    6.08   1
  -7  -3  -6    7.39    6.12  -2
   3   7   6    7.39    6.12   1
  -7  -4  -6   43.80    5.97  -2
   4   7   6   43.80    5.97   1
  -7  -5  -6  107.83    6.74  -2
   5   7   6  107.83    6.74   1
 -14   8   6    7.26    5.41   1
 -13   8   6   84.72    5.67   1
 -12   8   6  313.03    6.78   1
 -11   8   6  451.98    7.39   1
 -10   8   6   65.10    5.56   1
  -9   8   6   15.93    5.29   1
  -8   8   6  341.05    6.79   1
  -7   8   6  752.07    8.31   1
  -6   8   6  105.50    7.52   1
  -5   8   6  525.20    8.40   1
  -8   4  -6   49.83    6.72  -2
  -4   8   6   49.83    6.72   1
  -8   3  -6  189.39    8.02  -2
  -3   8   6  189.39    8.02   1
  -8   2  -6   98.63    5.68  -2
  -2   8   6   98.63    5.68   1
  -8   1  -6  201.10    6.16  -2
  -1   8   6  201.10    6.16   1
  -8   0  -6  410.02    6.91  -2
   0   8   6  410.02    6.91   1
  -8  -1  -6  172.98    6.33  -2
   1   8   6  172.98    6.33   1
  -8  -2  -6   11.97    5.24  -2
   2   8   6   11.97    5.24   1
  -8  -3  -6   47.27    5.58  -2
   3   8   6   47.27    5.58   1
 -13   9   6   65.53    6.37   1
 -12   9   6  195.15    6.43   1
 -11   9   6  484.68    7.46   1
 -10   9   6  203.86    6.18   1
  -9   9   6   13.31    5.38   1
  -8   9   6  132.60    5.93   1
  -7   9   6  563.50    8.44   1
  -6   9   6  369.20    8.38   1
  -9   5  -6  299.88    7.45  -2
  -5   9   6  299.88    7.45   1
  -9   4  -6  103.03    6.56  -2
  -4   9   6  103.03    6.56   1
  -9   3  -6  257.84    8.30  -2
  -3   9   6  257.84    8.30   1
  -9   2  -6  254.08    5.98  -2
  -2   9   6  254.08    5.98   1
  -9   1  -6  243.18    6.39  -2
  -1   9   6  243.18    6.39   1
  -9   0  -6  123.74    5.90  -2
   0   9   6  123.74    5.90   1
  -9  -1  -6   22.01    5.19  -2
   1   9   6   22.01    5.19   1
  -9  -2  -6    5.12    5.62  -2
   2   9   6    5.12    5.62   1
 -13  10   6   70.78    5.89   1
 -12  10   6  116.01    6.64   1
 -11  10   6  130.35    6.18   1
 -10  10   6   84.69    5.84   1
  -9  10   6    8.94    6.00   1
  -8  10   6   -0.95    5.79   1
  -7  10   6   97.60    6.18   1
 -10   6  -6  199.61    6.89  -2
  -6  10   6  199.61    6.89   1
 -10   5  -6  130.02    6.45  -2
  -5  10   6  130.02    6.45   1
 -10   4  -6  131.97    7.00  -2
  -4  10   6  131.97    7.00   1
 -10   3  -6  185.68    7.81  -2
  -3  10   6  185.68    7.81   1
 -10   2  -6  143.09    5.80  -2
  -2  10   6  143.09    5.80   1
 -10   1  -6   90.70    5.51  -2
  -1  10   6   90.70    5.51   1
 -10   0  -6    5.53    5.43  -2
   0  10   6    5.53    5.43   1
 -12  11   6    9.29    5.34   1
 -11  11   6    4.61    5.32   1
 -10  11   6  -19.71    5.85   1
  -9  11   6   81.37    5.88   1
  -8  11   6   39.33    6.30   1
 -11   7  -6    1.97    5.79  -2
  -7  11   6    1.97    5.79   1
 -11   6  -6   99.74    6.39  -2
  -6  11   6   99.74    6.39   1
 -11   5  -6   96.99    6.68  -2
  -5  11   6   96.99    6.68   1
 -11   4  -6  179.05    7.47  -2
  -4  11   6  179.05    7.47   1
 -11   3  -6  291.53    9.92  -2
  -3  11   6  291.53    9.92   1
 -11   2  -6  150.21    6.22  -2
  -2  11   6  150.21    6.22   1
 -11   1  -6   11.32    5.38  -2
  -1  11   6   11.32    5.38   1
 -10  12   6   37.52    6.53   1
  -9  12   6   33.61    6.44   1
 -12   8  -6   11.63    5.36  -2
  -8  12   6   11.63    5.36   1
 -12   7  -6   20.24    6.01  -2
  -7  12   6   20.24    6.01   1
 -12   6  -6  145.13    6.94  -2
  -6  12   6  145.13    6.94   1
 -12   5  -6  126.72    6.87  -2
  -5  12   6  126.72    6.87   1
 -12   4  -6   84.31    7.22  -2
  -4  12   6   84.31    7.22   1
   1 -14   7   44.31    5.31   1
   2 -14   7   40.30    3.90   1
   3 -14   7    5.11    4.86   1
   4 -14   7   31.64    5.09   1
   5 -14   7   69.25    5.27   1
   6 -14   7  138.17    5.79   1
   7 -14   7  231.41    6.46   1
   8 -14   7  204.32    6.10   1
  -1 -13   7    4.53    5.02   1
   0 -13   7    5.81    5.14   1
   1 -13   7   92.61    5.56   1
   2 -13   7   97.98    5.57   1
   3 -13   7   13.79    5.05   1
   4 -13   7   13.44    4.71   1
   5 -13   7  120.33    5.48   1
   6 -13   7  161.68    5.72   1
   7 -13   7  200.09    5.93   1
   8 -13   7   68.91    5.47   1
   9 -13   7    4.95    5.18   1
  10 -13   7   35.70    6.21   1
  -3 -12   7    7.30    5.13   1
  -2 -12   7   75.17    5.22   1
  -1 -12   7    4.92    5.04   1
   0 -12   7   41.97    5.20   1
   1 -12   7   85.75    5.37   1
   2 -12   7    8.67    4.95   1
   3 -12   7   71.02    5.34   1
   4 -12   7    4.76    4.97   1
   5 -12   7  157.47    5.56   1
   6 -12   7  275.07    6.14   1
   7 -12   7  131.91    5.59   1
   8 -12   7   17.77    5.05   1
   9 -12   7   47.97    6.43   1
  10 -12   7   73.59    6.19   1
  -5 -11   7   34.61    5.74   1
  -4 -11   7   11.09    4.88   1
  -3 -11   7   16.38    4.83   1
  -2 -11   7   24.54    5.10   1
  -1 -11   7    2.17    5.05   1
   0 -11   7   60.78    5.46   1
   1 -11   7   14.20    5.14   1
   2 -11   7    7.03    4.84   1
   3 -11   7   26.17    4.97   1
   4 -11   7   79.30    5.31   1
   5 -11   7  249.44    6.28   1
   6 -11   7   99.07    5.17   1
   7 -11   7   31.96    5.08   1
   8 -11   7  138.31    5.64   1
   9 -11   7  137.01    5.69   1
  10 -11   7   84.47    6.34   1
  11 -11   7   35.50    6.00   1
  -6 -10   7   82.01    6.06   1
  -5 -10   7   18.69    5.30   1
  -4 -10   7   21.03    5.36   1
  -3 -10   7   63.86    5.38   1
  -2 -10   7   21.18    5.01   1
  -1 -10   7    0.17    4.81   1
   0 -10   7  109.16    5.38   1
   1 -10   7  444.30    6.69   1
   2 -10   7  658.71    7.36   1
   3 -10   7  995.69    8.34   1
   4 -10   7  264.27    6.01   1
   5 -10   7   14.78    4.97   1
   6 -10   7   27.14    5.11   1
   7 -10   7  552.70    8.21   1
   8 -10   7  480.72    8.02   1
   9 -10   7  248.22    7.57   1
  10 -10   7   53.34    6.13   1
  11 -10   7    8.02    5.74   1
  -7  -9   7   57.85    5.92   1
  -6  -9   7   41.49    5.63   1
  -5  -9   7    5.94    5.38   1
  -4  -9   7   61.86    5.10   1
  -3  -9   7   20.12    4.96   1
  -2  -9   7    7.46    5.05   1
  -1  -9   7   12.95    5.35   1
   0  -9   7  162.32    5.90   1
   1  -9   7  230.40    6.08   1
   2  -9   7  326.89    6.38   1
   3  -9   7  596.61    7.04   1
   4  -9   7  279.39    6.11   1
   5  -9   7  275.63    6.37   1
   6  -9   7  704.50    7.80   1
   7  -9   7  726.92    8.16   1
   8  -9   7  599.92    7.88   1
   9  -9   7  240.57    6.75   1
  10  -9   7   27.26    5.82   1
  11  -9   7    8.72    6.49   1
  12  -9   7   63.71    5.72   1
  -8  -8   7   22.40    5.63   1
  -7  -8   7   12.07    5.16   1
  -6  -8   7   28.55    5.31   1
  -5  -8   7   28.03    5.41   1
  -4  -8   7   37.97    5.20   1
  -3  -8   7    4.05    5.29   1
  -2  -8   7    4.04    4.22   1
  -1  -8   7    5.51    4.35   1
   0  -8   7   73.68    5.50   1
   1  -8   7  192.87    5.95   1
   2  -8   7  649.95    7.62   1
   3  -8   7  273.61    6.49   1
   4  -8   7   29.44    5.45   1
   5  -8   7  555.48    7.40   1
   6  -8   7  777.74    8.29   1
   7  -8   7  405.97    7.28   1
   8  -8   7  199.46    7.02   1
   9  -8   7   29.96    6.38   1
  10  -8   7    3.27    6.31   1
  11  -8   7   54.36    5.88   1
  12  -8   7   32.81    5.63   1
  -9  -7   7    6.39    5.38   1
  -8  -7   7    9.86    5.30   1
  -7  -7   7    8.39    5.69   1
  -6  -7   7   47.59    5.53   1
  -5  -7   7    0.93    5.06   1
  -4  -7   7   33.39    5.42   1
  -3  -7   7   31.71    5.50   1
  -2  -7   7    9.64    5.24   1
  -1  -7   7   44.56    5.48   1
   0  -7   7  141.88    6.10   1
   1  -7   7  679.96    7.95   1
   2  -7   7  977.63    9.03   1
   3  -7   7  186.31    5.84   1
   4  -7   7   79.85    5.64   1
   5  -7   7  504.79    8.24   1
   6  -7   7  198.80    7.13   1
   7  -7   7   39.95    5.35   1
   8  -7   7   98.45    5.95   1
   9  -7   7   -2.99    6.34   1
  10  -7   7   -0.19    5.17   1
  11  -7   7    6.20    5.45   1
  12  -7   7   -2.51    5.45   1
 -10  -6   7   37.42    6.18   1
  -9  -6   7    2.06    5.43   1
  -8  -6   7   91.81    5.72   1
  -7  -6   7  210.55    6.72   1
  -6  -6   7  160.61    6.06   1
  -5  -6   7   10.34    5.60   1
  -4  -6   7    9.29    5.37   1
  -3  -6   7   51.70    5.93   1
  -2  -6   7   87.61    5.87   1
  -1  -6   7    6.98    4.69   1
   0  -6   7  104.56    6.12   1
   1  -6   7  308.00    7.04   1
   2  -6   7   63.55    6.01   1
   3  -6   7  568.34    8.24   1
   4  -6   7  633.56    8.23   1
   5  -6   7  391.01    8.40   1
   6  -6   7  111.40    6.07   1
   7  -6   7   39.48    7.26   1
   8  -6   7   -0.85    6.01   1
   9  -6   7   67.06    5.60   1
  10  -6   7   22.05    5.48   1
  11  -6   7   26.97    5.33   1
   6 -12  -7   -2.83    5.42  -2
  12  -6   7   -2.83    5.42   1
 -10  -5   7   27.78    5.76   1
  -9  -5   7   14.47    5.20   1
  -8  -5   7  153.54    6.25   1
  -7  -5   7  111.67    5.88   1
  -6  -5   7  112.63    5.46   1
  -5  -5   7  109.13    6.03   1
  -4  -5   7  137.90    6.44   1
  -3  -5   7  123.44    5.29   1
  -2  -5   7    3.84    5.85   1
  -1  -5   7    6.26    6.07   1
   0  -5   7   50.42    6.28   1
   1  -5   7   22.11    6.01   1
   2  -5   7  919.58    9.19   1
   3  -5   7 2249.40   13.16   1
   4  -5   7 1589.49   12.86   1
   5  -5   7  444.57    9.14   1
   6  -5   7    8.95    7.55   1
   7  -5   7  214.97    7.48   1
   8  -5   7  252.72    6.55   1
   9  -5   7  484.18    7.47   1
  10  -5   7   86.58    5.43   1
   5 -11  -7   -4.20    5.14  -2
  11  -5   7   -4.20    5.14   1
 -11  -4   7   30.46    6.26   1
 -10  -4   7    4.18    5.32   1
  -9  -4   7  311.17    6.91   1
  -8  -4   7  511.45    7.78   1
  -7  -4   7  219.55    6.84   1
  -6  -4   7   83.65    5.84   1
  -5  -4   7  261.00    7.09   1
  -4  -4   7  305.13    7.04   1
  -3  -4   7  120.41    6.29   1
  -2  -4   7    3.61    6.01   1
  -1  -4   7   39.06    6.26   1
   0  -4   7   36.60    6.48   1
   1  -4   7  515.23    8.44   1
   2  -4   7 2664.59   14.43   1
   3  -4   7 2777.92   15.67   1
   4  -4   7  565.74    9.51   1
   5  -4   7    2.27    6.59   1
   6  -4   7   99.21    7.58   1
   7  -4   7  647.20   11.31   1
   8  -4   7  560.45    8.70   1
   9  -4   7  273.65    6.89   1
   4 -10  -7   30.18    5.39  -2
  10  -4   7   30.18    5.39   1
   4 -11  -7    7.24    5.19  -2
  11  -4   7    7.24    5.19   1
 -12  -3   7   14.14    6.18   1
 -11  -3   7   10.16    6.24   1
 -10  -3   7  105.25    6.33   1
  -9  -3   7  248.48    6.81   1
  -8  -3   7    4.65    5.31   1
  -7  -3   7   32.51    6.44   1
  -6  -3   7   56.13    6.16   1
  -5  -3   7  160.24    6.87   1
  -4  -3   7  109.32    6.50   1
  -3  -3   7  103.63    6.56   1
  -2  -3   7  252.67    6.94   1
  -1  -3   7   84.39    7.06   1
   0  -3   7  440.10    8.59   1
   1  -3   7 1228.47   11.20   1
   2  -3   7 1340.99   11.54   1
   3  -3   7 1162.80   12.01   1
   4  -3   7  172.91    8.33   1
   5  -3   7   26.28    6.43   1
   6  -3   7  360.87   10.02   1
   7  -3   7  387.89    9.56   1
   8  -3   7  263.42    7.18   1
   3  -9  -7   92.36    6.44  -2
   9  -3   7   92.36    6.44   1
   3 -10  -7   14.90    5.37  -2
  10  -3   7   14.90    5.37   1
   3 -11  -7   20.16    5.45  -2
  11  -3   7   20.16    5.45   1
 -12  -2   7    5.24    5.62   1
 -11  -2   7  112.08    6.79   1
 -10  -2   7  176.04    6.59   1
  -9  -2   7   75.96    6.08   1
  -8  -2   7   62.53    6.35   1
  -7  -2   7   83.11    5.99   1
  -6  -2   7   18.22    6.16   1
  -5  -2   7   52.81    6.33   1
  -4  -2   7  116.71    6.85   1
  -3  -2   7   48.06    6.25   1
  -2  -2   7  303.20    7.53   1
  -1  -2   7   25.29    7.19   1
   0  -2   7  546.93    9.11   1
   1  -2   7  967.84   10.85   1
   2  -2   7  917.61   10.42   1
   3  -2   7  212.89    8.89   1
   4  -2   7    9.68    6.38   1
   5  -2   7   42.46    8.16   1
   6  -2   7  386.08   11.40   1
   7  -2   7  260.73    9.17   1
   2  -8  -7  250.94    6.42  -2
   8  -2   7  250.94    6.42   1
   2  -9  -7   43.35    5.79  -2
   9  -2   7   43.35    5.79   1
   2 -10  -7   13.35    6.82  -2
  10  -2   7   13.35    6.82   1
 -13  -1   7    5.46    4.77   1
 -12  -1   7   31.22    5.99   1
 -11  -1   7  201.47    7.38   1
 -10  -1   7  155.16    6.68   1
  -9  -1   7   27.49    5.57   1
  -8  -1   7   53.61    6.35   1
  -7  -1   7   18.56    5.83   1
  -6  -1   7    4.04    6.17   1
  -5  -1   7    3.46    6.24   1
  -4  -1   7  213.72    7.33   1
  -3  -1   7  190.39    7.33   1
  -2  -1   7    2.70    6.63   1
  -1  -1   7  599.30    9.49   1
   0  -1   7  810.86   10.14   1
   1  -1   7  537.04    8.67   1
   2  -1   7   88.79    8.12   1
   3  -1   7   73.75    7.60   1
   4  -1   7  204.40    9.00   1
   5  -1   7  485.72   11.93   1
   6  -1   7  526.86   10.57   1
   1  -7  -7  158.09    6.45  -2
   7  -1   7  158.09    6.45   1
   1  -8  -7   71.27    6.03  -2
   8  -1   7   71.27    6.03   1
   1  -9  -7   24.02    5.58  -2
   9  -1   7   24.02    5.58   1
   1 -10  -7   89.24    5.85  -2
  10  -1   7   89.24    5.85   1
 -13   0   7   81.23    6.76   1
 -12   0   7  259.00    7.22   1
 -11   0   7  273.31    6.98   1
 -10   0   7   96.12    5.89   1
  -9   0   7   16.30    5.10   1
  -8   0   7   73.85    6.39   1
  -7   0   7   93.45    6.41   1
  -6   0   7  182.16    7.03   1
  -5   0   7   13.09    6.39   1
  -4   0   7    4.92    6.68   1
  -3   0   7  246.44    7.86   1
  -2   0   7 1015.44   10.70   1
  -1   0   7 1204.27   11.26   1
   0   0   7  323.64    8.79   1
   1   0   7    2.65    5.96   1
   2   0   7  112.12    7.58   1
   3   0   7  342.06    9.59   1
   4   0   7  900.19   12.22   1
   5   0   7  820.44   12.36   1
   0  -6  -7  259.58    9.31  -2
   6   0   7  259.58    9.31   1
   0  -7  -7   77.84    5.84  -2
   7   0   7   77.84    5.84   1
   0  -8  -7   81.27    6.16  -2
   8   0   7   81.27    6.16   1
   0  -9  -7   56.69    5.74  -2
   9   0   7   56.69    5.74   1
   0 -10  -7   49.51    7.11  -2
  10   0   7   49.51    7.11   1
 -13   1   7  219.68    7.07   1
 -12   1   7  280.29    6.93   1
 -11   1   7  134.05    5.89   1
 -10   1   7   19.88    5.71   1
  -9   1   7   21.46    6.06   1
  -8   1   7   79.23    6.16   1
  -7   1   7  193.15    6.93   1
  -6   1   7   95.20    6.62   1
  -5   1   7  108.05    7.13   1
  -4   1   7  576.64    8.52   1
  -3   1   7 1277.25   11.06   1
  -2   1   7 1764.81   13.33   1
  -1   1   7  456.19    9.41   1
   0   1   7   61.52    6.51   1
   1   1   7 1139.40   12.84   1
   2   1   7 1004.51   11.99   1
   3   1   7 1414.79   14.14   1
   4   1   7 1190.37   13.70   1
  -1  -5  -7  518.26   10.62  -2
   5   1   7  518.26   10.62   1
  -1  -6  -7   17.62    7.66  -2
   6   1   7   17.62    7.66   1
  -1  -7  -7  240.90    7.30  -2
   7   1   7  240.90    7.30   1
  -1  -8  -7  200.11    8.02  -2
   8   1   7  200.11    8.02   1
  -1  -9  -7   48.32    7.15  -2
   9   1   7   48.32    7.15   1
 -14   2   7   71.37    6.23   1
 -13   2   7  124.16    6.26   1
 -12   2   7   81.06    6.39   1
 -11   2   7    7.17    5.33   1
 -10   2   7   26.03    5.84   1
  -9   2   7   27.49    6.17   1
  -8   2   7  183.16    6.62   1
  -7   2   7   48.17    6.25   1
  -6   2   7    3.12    5.88   1
  -5   2   7  203.44    7.34   1
  -4   2   7  939.67   10.11   1
  -3   2   7 1653.40   12.62   1
  -2   2   7  933.19   10.34   1
  -1   2   7   16.47    6.38   1
   0   2   7   10.41    5.89   1
   1   2   7  127.14    7.21   1
   2   2   7  854.06   12.39   1
   3   2   7 1112.22   13.09   1
  -2  -4  -7  756.89   11.84  -2
   4   2   7  756.89   11.84   1
  -2  -5  -7   29.66    6.79  -2
   5   2   7   29.66    6.79   1
  -2  -6  -7  323.55   10.04  -2
   6   2   7  323.55   10.04   1
  -2  -7  -7  218.35   10.38  -2
   7   2   7  218.35   10.38   1
 -14   3   7   11.49    5.59   1
 -13   3   7   -3.61    5.89   1
 -12   3   7    2.14    4.97   1
 -11   3   7   43.54    5.46   1
 -10   3   7   12.35    5.87   1
  -9   3   7   16.99    5.62   1
  -8   3   7   19.45    5.83   1
  -7   3   7  198.03    6.63   1
  -6   3   7   15.43    5.90   1
  -5   3   7   19.84    5.64   1
  -4   3   7 1003.40   10.18   1
  -3   3   7 1053.86   11.05   1
  -2   3   7  541.63    8.32   1
  -1   3   7  149.98    6.73   1
   0   3   7  300.94    7.00   1
   1   3   7  347.97   10.00   1
   2   3   7 1193.51   11.28   1
  -3  -3  -7  214.59    7.40  -2
   3   3   7  214.59    7.40   1
  -3  -4  -7   69.18    7.15  -2
   4   3   7   69.18    7.15   1
  -3  -5  -7  103.85    7.37  -2
   5   3   7  103.85    7.37   1
  -3  -6  -7  177.27    8.85  -2
   6   3   7  177.27    8.85   1
  -3  -7  -7   94.72    9.55  -2
   7   3   7   94.72    9.55   1
 -14   4   7    2.30    5.73   1
 -13   4   7   62.20    6.20   1
 -12   4   7   55.18    5.65   1
 -11   4   7   13.61    5.34   1
 -10   4   7   58.68    5.78   1
  -9   4   7    4.36    5.96   1
  -8   4   7    6.48    5.66   1
  -7   4   7  214.84    6.78   1
  -6   4   7   32.53    5.57   1
  -5   4   7  282.09    7.70   1
  -4   4   7  738.16    8.20   1
  -3   4   7  143.10    6.57   1
  -2   4   7    8.06    6.16   1
  -1   4   7  275.94    7.42   1
   0   4   7  265.74    7.75   1
   1   4   7  641.50   10.51   1
  -4  -2  -7  484.30    9.15  -2
   2   4   7  484.30    9.15   1
  -4  -3  -7   29.75    6.96  -2
   3   4   7   29.75    6.96   1
  -4  -4  -7   96.75    7.22  -2
   4   4   7   96.75    7.22   1
  -4  -5  -7   95.50    7.22  -2
   5   4   7   95.50    7.22   1
  -4  -6  -7   78.46    7.36  -2
   6   4   7   78.46    7.36   1
  -4  -7  -7   34.34    8.73  -2
   7   4   7   34.34    8.73   1
 -14   5   7   10.05    5.87   1
 -13   5   7   75.87    6.04   1
 -12   5   7   93.84    5.86   1
 -11   5   7  134.88    5.98   1
 -10   5   7  275.56    6.67   1
  -9   5   7  108.20    6.55   1
  -8   5   7   11.64    5.56   1
  -7   5   7   12.71    5.67   1
  -6   5   7   27.62    5.96   1
  -5   5   7  129.01    5.90   1
  -4   5   7   78.38    6.56   1
  -3   5   7   85.50    5.94   1
  -2   5   7  206.48    6.72   1
  -1   5   7  637.38    8.28   1
   0   5   7  551.97    9.54   1
  -5  -1  -7  289.25    7.98  -2
   1   5   7  289.25    7.98   1
  -5  -2  -7   25.58    5.29  -2
   2   5   7   25.58    5.29   1
  -5  -3  -7  202.02    7.43  -2
   3   5   7  202.02    7.43   1
  -5  -4  -7  141.10    6.18  -2
   4   5   7  141.10    6.18   1
  -5  -5  -7   83.06    6.73  -2
   5   5   7   83.06    6.73   1
  -5  -6  -7   52.46    7.18  -2
   6   5   7   52.46    7.18   1
 -14   6   7   31.43    6.06   1
 -13   6   7  100.87    6.30   1
 -12   6   7  169.64    6.28   1
 -11   6   7  154.16    6.11   1
 -10   6   7  194.04    6.34   1
  -9   6   7   82.59    5.80   1
  -8   6   7    5.44    5.56   1
  -7   6   7   81.11    6.23   1
  -6   6   7    3.55    5.74   1
  -5   6   7    0.29    5.90   1
  -4   6   7  152.22    6.67   1
  -3   6   7  411.06    7.15   1
  -2   6   7  743.48    8.12   1
  -1   6   7  919.00    8.73   1
  -6   0  -7  703.03    8.09  -2
   0   6   7  703.03    8.09   1
  -6  -1  -7   43.87    5.61  -2
   1   6   7   43.87    5.61   1
  -6  -2  -7  285.72    7.18  -2
   2   6   7  285.72    7.18   1
  -6  -3  -7  285.69    7.00  -2
   3   6   7  285.69    7.00   1
  -6  -4  -7  112.25    6.60  -2
   4   6   7  112.25    6.60   1
  -6  -5  -7   66.81    7.06  -2
   5   6   7   66.81    7.06   1
 -14   7   7   52.02    5.73   1
 -13   7   7   41.18    5.94   1
 -12   7   7   34.21    5.84   1
 -11   7   7   34.77    5.43   1
 -10   7   7   20.12    5.97   1
  -9   7   7   52.88    5.44   1
  -8   7   7    6.77    5.39   1
  -7   7   7   69.95    6.06   1
  -6   7   7   11.22    4.91   1
  -5   7   7   12.36    6.30   1
  -4   7   7  698.62   10.02   1
  -3   7   7  819.08    8.75   1
  -2   7   7  677.62    8.15   1
  -7   1  -7  298.20    7.57  -2
  -1   7   7  298.20    7.57   1
  -7   0  -7   58.70    7.07  -2
   0   7   7   58.70    7.07   1
  -7  -1  -7  215.39    6.80  -2
   1   7   7  215.39    6.80   1
  -7  -2  -7  279.08    6.79  -2
   2   7   7  279.08    6.79   1
  -7  -3  -7  148.84    6.06  -2
   3   7   7  148.84    6.06   1
  -7  -4  -7   55.78    6.17  -2
   4   7   7   55.78    6.17   1
 -13   8   7   13.89    5.45   1
 -12   8   7    5.48    5.68   1
 -11   8   7   20.53    5.35   1
 -10   8   7   17.11    5.29   1
  -9   8   7  151.57    5.83   1
  -8   8   7  140.61    5.87   1
  -7   8   7   80.80    5.59   1
  -6   8   7    1.62    5.77   1
  -5   8   7   -4.50    5.89   1
  -4   8   7    4.74    5.74   1
  -3   8   7  473.76    7.05   1
  -8   2  -7  463.12    6.93  -2
  -2   8   7  463.12    6.93   1
  -8   1  -7  103.05    5.88  -2
  -1   8   7  103.05    5.88   1
  -8   0  -7   98.65    5.91  -2
   0   8   7   98.65    5.91   1
  -8  -1  -7  266.10    7.69  -2
   1   8   7  266.10    7.69   1
  -8  -2  -7   86.87    7.11  -2
   2   8   7   86.87    7.11   1
  -8  -3  -7    9.01    5.25  -2
   3   8   7    9.01    5.25   1
 -13   9   7   -0.63    5.81   1
 -12   9   7   29.52    5.57   1
 -11   9   7   28.66    5.45   1
 -10   9   7    4.81    5.09   1
  -9   9   7    7.11    5.31   1
  -8   9   7   32.97    5.30   1
  -7   9   7   26.40    5.79   1
  -6   9   7   10.85    5.86   1
  -5   9   7   73.61    6.93   1
  -4   9   7  130.14    8.06   1
  -9   3  -7  267.09    6.31  -2
  -3   9   7  267.09    6.31   1
  -9   2  -7   33.41    5.49  -2
  -2   9   7   33.41    5.49   1
  -9   1  -7   19.09    5.42  -2
  -1   9   7   19.09    5.42   1
  -9   0  -7  109.43    6.02  -2
   0   9   7  109.43    6.02   1
  -9  -1  -7   54.42    5.65  -2
   1   9   7   54.42    5.65   1
 -12  10   7   37.07    5.70   1
 -11  10   7    5.89    5.60   1
 -10  10   7   27.68    5.56   1
  -9  10   7    7.52    5.54   1
  -8  10   7   32.69    5.93   1
  -7  10   7   53.62    6.01   1
  -6  10   7   43.71    6.12   1
  -5  10   7   13.07    6.68   1
 -10   4  -7   50.70    6.94  -2
  -4  10   7   50.70    6.94   1
 -10   3  -7   54.23    5.45  -2
  -3  10   7   54.23    5.45   1
 -10   2  -7   27.99    5.08  -2
  -2  10   7   27.99    5.08   1
 -10   1  -7  137.17    5.97  -2
  -1  10   7  137.17    5.97   1
 -11  11   7    1.11    5.75   1
 -10  11   7    6.53    5.11   1
  -9  11   7   14.31    5.34   1
  -8  11   7  109.59    6.50   1
  -7  11   7  116.34    6.82   1
  -6  11   7   70.30    5.21   1
 -11   5  -7   30.59    6.51  -2
  -5  11   7   30.59    6.51   1
 -11   4  -7    1.32    5.22  -2
  -4  11   7    1.32    5.22   1
 -11   3  -7   36.07    5.44  -2
  -3  11   7   36.07    5.44   1
  -8  12   7   52.20    6.39   1
  -7  12   7   46.47    4.96   1
   1 -14   8   73.66    5.28   1
   2 -14   8  281.59    6.38   1
   3 -14   8  279.81    6.42   1
   4 -14   8  104.98    5.49   1
   5 -14   8   -1.30    3.62   1
   6 -14   8   14.65    5.19   1
   7 -14   8   38.07    5.29   1
   8 -14   8   91.09    5.80   1
  -1 -13   8   59.99    5.33   1
   0 -13   8   11.64    5.04   1
   1 -13   8  168.31    5.85   1
   2 -13   8  626.09    6.47   1
   3 -13   8  639.04    7.41   1
   4 -13   8  251.13    6.01   1
   5 -13   8   11.98    5.10   1
   6 -13   8  139.58    5.57   1
   7 -13   8  315.14    7.65   1
   8 -13   8  237.53    6.37   1
   9 -13   8   20.63    5.09   1
  -3 -12   8    9.47    5.16   1
  -2 -12   8   96.86    5.48   1
  -1 -12   8   86.53    5.43   1
   0 -12   8   17.15    5.01   1
   1 -12   8   89.91    5.31   1
   2 -12   8  435.37    6.68   1
   3 -12   8  413.85    6.47   1
   4 -12   8  499.69    6.88   1
   5 -12   8   21.13    5.02   1
   6 -12   8   77.60    5.44   1
   7 -12   8  317.01    6.46   1
   8 -12   8  244.58    6.39   1
   9 -12   8   25.03    6.01   1
  10 -12   8    0.48    6.55   1
  -5 -11   8   22.01    5.38   1
  -4 -11   8    5.43    4.96   1
  -3 -11   8    4.17    4.97   1
  -2 -11   8   19.53    5.13   1
  -1 -11   8   39.04    5.02   1
   0 -11   8  120.74    5.44   1
   1 -11   8  116.81    4.34   1
   2 -11   8  182.73    4.49   1
   3 -11   8   31.24    5.28   1
   4 -11   8   76.72    5.22   1
   5 -11   8   -3.13    5.04   1
   6 -11   8   47.12    6.09   1
   7 -11   8   30.25    5.16   1
   8 -11   8   50.08    5.50   1
   9 -11   8   19.37    6.22   1
  10 -11   8   46.91    6.15   1
  -6 -10   8   10.43    5.39   1
  -5 -10   8   43.77    5.51   1
  -4 -10   8   50.74    5.40   1
  -3 -10   8    2.99    4.93   1
  -2 -10   8  180.29    4.90   1
  -1 -10   8  531.55    6.97   1
   0 -10   8  454.31    6.10   1
   1 -10   8   77.33    5.46   1
   2 -10   8    9.88    5.09   1
   3 -10   8  112.65    5.54   1
   4 -10   8  507.59    6.94   1
   5 -10   8  494.85    7.24   1
   6 -10   8   26.91    5.28   1
   7 -10   8   60.33    5.13   1
   8 -10   8   23.35    5.91   1
   9 -10   8   34.64    5.34   1
  10 -10   8   49.73    6.17   1
  11 -10   8   22.39    6.49   1
  -7  -9   8   33.52    5.51   1
  -6  -9   8   14.56    5.20   1
  -5  -9   8    0.95    5.20   1
  -4  -9   8    5.81    4.95   1
  -3  -9   8   10.72    5.06   1
  -2  -9   8  224.93    5.88   1
  -1  -9   8  566.97    6.56   1
   0  -9   8  537.19    7.01   1
   1  -9   8  124.70    5.85   1
   2  -9   8  128.59    5.76   1
   3  -9   8  729.45    7.68   1
   4  -9   8 1199.96    9.13   1
   5  -9   8 1305.92    9.47   1
   6  -9   8   33.70    6.07   1
   7  -9   8  333.08    6.84   1
   8  -9   8  455.30    8.22   1
   9  -9   8  180.81    6.81   1
  10  -9   8    8.24    4.86   1
  11  -9   8    4.87    6.74   1
  -8  -8   8   14.46    5.28   1
  -7  -8   8  103.56    5.84   1
  -6  -8   8   21.46    5.25   1
  -5  -8   8   22.75    5.59   1
  -4  -8   8   92.58    5.29   1
  -3  -8   8  199.91    5.88   1
  -2  -8   8  205.82    6.21   1
  -1  -8   8   13.20    5.32   1
   0  -8   8   10.32    5.23   1
   1  -8   8   10.42    5.27   1
   2  -8   8  160.77    5.94   1
   3  -8   8 1664.97   10.30   1
   4  -8   8 1437.58   10.27   1
   5  -8   8  330.07    6.41   1
   6  -8   8   36.88    5.04   1
   7  -8   8  144.95    6.78   1
   8  -8   8   79.00    6.78   1
   9  -8   8  106.39    6.47   1
  10  -8   8   97.21    7.80   1
  11  -8   8    0.83    5.19   1
  -9  -7   8    8.09    5.26   1
  -8  -7   8   19.58    5.28   1
  -7  -7   8    7.54    5.59   1
  -6  -7   8    1.63    5.18   1
  -5  -7   8   84.67    5.13   1
  -4  -7   8  616.89    7.45   1
  -3  -7   8  823.26    8.02   1
  -2  -7   8  141.15    5.78   1
  -1  -7   8   18.96    5.47   1
   0  -7   8  190.20    6.21   1
   1  -7   8  165.73    6.27   1
   2  -7   8  140.22    6.23   1
   3  -7   8  235.61    6.31   1
   4  -7   8  219.04    6.22   1
   5  -7   8    1.90    5.63   1
   6  -7   8   15.75    4.72   1
   7  -7   8   10.67    5.94   1
   8  -7   8   21.46    5.98   1
   9  -7   8   -3.60    6.57   1
  10  -7   8   25.80    5.40   1
  11  -7   8   38.66    5.44   1
 -10  -6   8    1.39    5.63   1
  -9  -6   8    2.80    5.30   1
  -8  -6   8   80.26    5.72   1
  -7  -6   8  218.51    6.40   1
  -6  -6   8   33.74    5.58   1
  -5  -6   8  299.85    6.58   1
  -4  -6   8 1192.21    8.97   1
  -3  -6   8 1330.93    9.28   1
  -2  -6   8  435.80    6.97   1
  -1  -6   8    9.12    5.86   1
   0  -6   8  592.42    7.65   1
   1  -6   8 1136.43    9.63   1
   2  -6   8 1616.18   10.56   1
   3  -6   8  224.07    7.38   1
   4  -6   8   57.89    6.11   1
   5  -6   8  233.27    6.61   1
   6  -6   8   44.30    6.76   1
   7  -6   8   58.01    7.42   1
   8  -6   8   18.59    5.82   1
   9  -6   8   49.54    5.81   1
  10  -6   8    4.39    5.21   1
  11  -6   8   69.34    6.09   1
 -10  -5   8   98.42    6.41   1
  -9  -5   8  115.30    6.05   1
  -8  -5   8    3.47    5.27   1
  -7  -5   8  111.58    5.82   1
  -6  -5   8   38.28    5.66   1
  -5  -5   8  240.68    6.42   1
  -4  -5   8  438.75    7.04   1
  -3  -5   8  578.04    7.52   1
  -2  -5   8   69.07    6.09   1
  -1  -5   8   70.00    5.06   1
   0  -5   8  619.17    8.08   1
   1  -5   8 2107.88   12.08   1
   2  -5   8 1300.83   10.00   1
   3  -5   8  209.53    6.94   1
   4  -5   8  142.97    6.87   1
   5  -5   8  643.68   10.09   1
   6  -5   8  395.58    9.34   1
   7  -5   8   46.47    6.39   1
   8  -5   8   16.28    5.23   1
   9  -5   8   58.61    5.61   1
  10  -5   8   12.41    5.25   1
  11  -5   8   24.78    5.77   1
 -11  -4   8   43.51    5.98   1
 -10  -4   8  126.76    6.39   1
  -9  -4   8   90.72    5.79   1
  -8  -4   8   47.92    5.61   1
  -7  -4   8   31.53    5.60   1
  -6  -4   8   50.82    5.76   1
  -5  -4   8   14.53    5.87   1
  -4  -4   8  113.68    6.20   1
  -3  -4   8  353.90    6.36   1
  -2  -4   8  539.86    7.83   1
  -1  -4   8  667.90    8.29   1
   0  -4   8 1366.70   10.56   1
   1  -4   8  128.10    6.33   1
   2  -4   8   15.90    5.77   1
   3  -4   8    4.77    7.09   1
   4  -4   8   22.49    7.09   1
   5  -4   8  178.54    7.95   1
   6  -4   8  404.32    9.23   1
   7  -4   8  119.03    8.37   1
   8  -4   8   -3.15    5.19   1
   9  -4   8    2.81    6.75   1
  10  -4   8    0.43    5.21   1
  11  -4   8    0.72    5.26   1
 -12  -3   8   14.63    6.33   1
 -11  -3   8    7.94    5.86   1
 -10  -3   8   33.25    5.93   1
  -9  -3   8   41.84    5.86   1
  -8  -3   8   91.69    5.87   1
  -7  -3   8  225.78    6.57   1
  -6  -3   8  332.59    7.06   1
  -5  -3   8    4.52    5.95   1
  -4  -3   8  686.36    7.59   1
  -3  -3   8 2041.25   11.61   1
  -2  -3   8 2125.53   11.79   1
  -1  -3   8   36.62    6.35   1
   0  -3   8    7.76    6.10   1
   1  -3   8  639.00    8.91   1
   2  -3   8 1570.82   12.17   1
   3  -3   8  539.03    9.41   1
   4  -3   8  262.34    7.93   1
   5  -3   8  147.08    8.27   1
   6  -3   8    0.85    6.94   1
   7  -3   8    0.24    5.07   1
   8  -3   8  -19.48    5.62   1
   9  -3   8    1.82    5.25   1
  10  -3   8    9.61    5.67   1
 -12  -2   8   24.55    6.36   1
 -11  -2   8    6.06    5.70   1
 -10  -2   8   24.42    5.80   1
  -9  -2   8   11.00    5.49   1
  -8  -2   8  116.05    6.12   1
  -7  -2   8  142.36    6.19   1
  -6  -2   8  455.50    7.78   1
  -5  -2   8  132.12    6.70   1
  -4  -2   8  477.38    7.90   1
  -3  -2   8 1179.96    9.70   1
  -2  -2   8 7710.92   21.11   1
  -1  -2   8 2699.96   13.80   1
   0  -2   8    0.31    6.88   1
   1  -2   8  570.76    8.38   1
   2  -2   8 1927.13   13.80   1
   3  -2   8  504.04    9.27   1
   4  -2   8   77.71    6.40   1
   5  -2   8   -0.62    6.42   1
   6  -2   8  107.38    8.55   1
   7  -2   8   86.38    5.69   1
   8  -2   8  -22.43    6.54   1
   9  -2   8   72.68    7.65   1
   2 -10  -8   42.61    6.32  -2
  10  -2   8   42.61    6.32   1
 -13  -1   8   20.60    5.52   1
 -12  -1   8   20.97    5.51   1
 -11  -1   8   13.88    5.28   1
 -10  -1   8    7.10    5.38   1
  -9  -1   8    9.70    5.36   1
  -8  -1   8   57.35    5.87   1
  -7  -1   8  102.51    6.65   1
  -6  -1   8  272.39    7.22   1
  -5  -1   8   50.00    6.47   1
  -4  -1   8  253.56    6.53   1
  -3  -1   8 1188.06    9.84   1
  -2  -1   8 2527.03   13.30   1
  -1  -1   8  667.08    8.21   1
   0  -1   8    5.38    6.09   1
   1  -1   8  263.82    7.98   1
   2  -1   8  486.77    8.86   1
   3  -1   8  806.60   10.89   1
   4  -1   8  556.05   10.04   1
   5  -1   8   41.95    6.43   1
   6  -1   8   59.82    8.31   1
   7  -1   8    6.55    6.54   1
   8  -1   8   26.82    6.38   1
   1  -9  -8   40.52    5.85  -2
   9  -1   8   40.52    5.85   1
 -13   0   8    5.76    6.13   1
 -12   0   8    1.42    5.39   1
 -11   0   8   61.03    5.78   1
 -10   0   8  135.19    6.34   1
  -9   0   8   44.11    5.67   1
  -8   0   8   16.51    5.74   1
  -7   0   8  264.19    7.05   1
  -6   0   8  288.05    7.44   1
  -5   0   8  182.76    6.75   1
  -4   0   8  610.58    8.05   1
  -3   0   8  168.74    7.25   1
  -2   0   8   51.72    6.59   1
  -1   0   8  108.00    6.57   1
   0   0   8  270.27    7.08   1
   1   0   8    2.91    6.91   1
   2   0   8   56.42    7.26   1
   3   0   8  123.03    7.49   1
   4   0   8  160.47    8.06   1
   5   0   8  166.22    8.75   1
   6   0   8  127.27    8.04   1
   7   0   8   83.19    6.12   1
   0  -8  -8    6.17    6.39  -2
   8   0   8    6.17    6.39   1
   0  -9  -8    1.69    5.62  -2
   9   0   8    1.69    5.62   1
 -13   1   8   22.42    6.31   1
 -12   1   8   53.50    5.87   1
 -11   1   8    4.78    5.57   1
 -10   1   8   95.41    5.85   1
  -9   1   8   33.39    5.77   1
  -8   1   8   56.88    6.72   1
  -7   1   8  643.89    8.34   1
  -6   1   8  788.23    9.12   1
  -5   1   8 1045.15    9.80   1
  -4   1   8 1008.58    9.53   1
  -3   1   8   18.56    5.75   1
  -2   1   8 1351.82   11.58   1
  -1   1   8 2865.61   16.08   1
   0   1   8 1115.99    9.81   1
   1   1   8   61.83    7.15   1
   2   1   8   13.82    6.85   1
   3   1   8  168.32    8.31   1
   4   1   8   91.61    7.47   1
   5   1   8   55.18    7.56   1
   6   1   8  136.71    8.01   1
  -1  -7  -8   54.62    8.67  -2
   7   1   8   54.62    8.67   1
  -1  -8  -8    8.41    6.69  -2
   8   1   8    8.41    6.69   1
 -14   2   8    7.05    6.01   1
 -13   2   8  101.56    6.13   1
 -12   2   8   68.89    5.90   1
 -11   2   8   30.37    5.44   1
 -10   2   8   35.62    5.80   1
  -9   2   8    6.29    5.75   1
  -8   2   8   25.28    5.70   1
  -7   2   8  112.61    6.45   1
  -6   2   8  414.19    7.05   1
  -5   2   8 1137.72    9.73   1
  -4   2   8  549.46    7.88   1
  -3   2   8  135.95    7.22   1
  -2   2   8 2917.36   15.96   1
  -1   2   8 2657.01   13.67   1
   0   2   8 1772.90   11.74   1
   1   2   8  107.10    7.28   1
   2   2   8  191.93    8.76   1
   3   2   8  474.48   10.18   1
   4   2   8  457.22    9.33   1
   5   2   8    8.81    6.82   1
  -2  -6  -8   59.34    7.79  -2
   6   2   8   59.34    7.79   1
  -2  -7  -8   16.97   10.00  -2
   7   2   8   16.97   10.00   1
 -14   3   8    1.15    5.35   1
 -13   3   8   12.49    5.69   1
 -12   3   8    5.91    5.59   1
 -11   3   8    5.46    5.14   1
 -10   3   8   60.62    5.70   1
  -9   3   8  219.83    6.57   1
  -8   3   8   52.63    5.91   1
  -7   3   8   41.67    5.78   1
  -6   3   8   15.49    5.78   1
  -5   3   8    5.41    6.33   1
  -4   3   8    9.97    6.40   1
  -3   3   8   81.18    6.90   1
  -2   3   8  830.04    8.91   1
  -1   3   8  403.84    7.93   1
   0   3   8  314.54    7.07   1
   1   3   8   14.23    5.83   1
   2   3   8  351.09    8.30   1
   3   3   8  135.00    7.44   1
   4   3   8  173.52    6.80   1
  -3  -5  -8   88.85    7.80  -2
   5   3   8   88.85    7.80   1
  -3  -6  -8    5.77    7.23  -2
   6   3   8    5.77    7.23   1
  -3  -7  -8    7.34    9.14  -2
   7   3   8    7.34    9.14   1
 -14   4   8    1.62    5.30   1
 -13   4   8   39.36    5.76   1
 -12   4   8   61.49    5.89   1
 -11   4   8    7.16    5.66   1
 -10   4   8  358.45    6.98   1
  -9   4   8  836.98    8.82   1
  -8   4   8  515.52    7.33   1
  -7   4   8  321.18    6.99   1
  -6   4   8   46.61    6.01   1
  -5   4   8   22.78    6.25   1
  -4   4   8  585.69    7.58   1
  -3   4   8  311.03    6.95   1
  -2   4   8  295.51    7.00   1
  -1   4   8  188.93    6.72   1
   0   4   8   33.07    5.69   1
   1   4   8    9.50    6.89   1
   2   4   8  -35.76    7.37   1
   3   4   8   10.52    5.30   1
  -4  -4  -8   24.79    6.91  -2
   4   4   8   24.79    6.91   1
  -4  -5  -8   11.09    7.04  -2
   5   4   8   11.09    7.04   1
  -4  -6  -8   29.66    7.03  -2
   6   4   8   29.66    7.03   1
 -14   5   8    6.01    5.02   1
 -13   5   8   24.17    5.51   1
 -12   5   8  114.92    6.27   1
 -11   5   8   30.72    5.92   1
 -10   5   8   92.41    5.95   1
  -9   5   8  611.65    8.14   1
  -8   5   8  772.93    8.68   1
  -7   5   8  285.09    7.09   1
  -6   5   8   50.88    6.36   1
  -5   5   8 1035.17    9.65   1
  -4   5   8 1546.53    9.96   1
  -3   5   8  691.23    8.04   1
  -2   5   8  285.32    6.44   1
  -1   5   8   57.11    5.59   1
   0   5   8  315.76    7.04   1
   1   5   8  539.29    8.64   1
   2   5   8   21.24    6.66   1
  -5  -3  -8   87.86    6.37  -2
   3   5   8   87.86    6.37   1
  -5  -4  -8   40.93    6.90  -2
   4   5   8   40.93    6.90   1
  -5  -5  -8    2.03    5.33  -2
   5   5   8    2.03    5.33   1
 -14   6   8   33.57    6.06   1
 -13   6   8    6.33    5.36   1
 -12   6   8    9.78    5.41   1
 -11   6   8    8.20    5.28   1
 -10   6   8   13.21    5.24   1
  -9   6   8   99.29    5.69   1
  -8   6   8   32.01    5.62   1
  -7   6   8    4.45    5.85   1
  -6   6   8  147.80    6.62   1
  -5   6   8  453.72    7.87   1
  -4   6   8  869.81    8.39   1
  -3   6   8  532.57    7.42   1
  -2   6   8   70.05    5.72   1
  -1   6   8  145.49    6.08   1
   0   6   8  340.55    7.11   1
   1   6   8  467.02    7.40   1
  -6  -2  -8  132.33    7.15  -2
   2   6   8  132.33    7.15   1
  -6  -3  -8   18.84    5.54  -2
   3   6   8   18.84    5.54   1
  -6  -4  -8   16.34    6.61  -2
   4   6   8   16.34    6.61   1
 -13   7   8   29.34    5.45   1
 -12   7   8   40.54    5.48   1
 -11   7   8    5.29    5.30   1
 -10   7   8   22.48    5.35   1
  -9   7   8    4.91    5.52   1
  -8   7   8  290.65    6.74   1
  -7   7   8  360.05    6.83   1
  -6   7   8  252.15    6.66   1
  -5   7   8   11.46    4.98   1
  -4   7   8   10.08    5.36   1
  -3   7   8    2.51    5.27   1
  -2   7   8    1.50    4.91   1
  -1   7   8  141.72    6.12   1
   0   7   8  162.03    6.08   1
  -7  -1  -8   64.77    5.55  -2
   1   7   8   64.77    5.55   1
  -7  -2  -8   19.80    5.48  -2
   2   7   8   19.80    5.48   1
  -7  -3  -8    4.24    5.27  -2
   3   7   8    4.24    5.27   1
 -13   8   8    8.51    5.82   1
 -12   8   8   62.43    5.58   1
 -11   8   8  134.41    6.05   1
 -10   8   8   -1.51    5.04   1
  -9   8   8   30.55    5.76   1
  -8   8   8  603.49    8.07   1
  -7   8   8 1056.97   10.05   1
  -6   8   8  207.39    6.84   1
  -5   8   8   22.97    5.04   1
  -4   8   8   51.66    5.50   1
  -3   8   8  186.01    5.94   1
  -2   8   8  146.27    5.80   1
  -1   8   8  141.26    5.61   1
  -8   0  -8   -3.43    5.17  -2
   0   8   8   -3.43    5.17   1
  -8  -1  -8   12.82    5.34  -2
   1   8   8   12.82    5.34   1
  -8  -2  -8   14.04    6.47  -2
   2   8   8   14.04    6.47   1
 -12   9   8   38.55    6.17   1
 -11   9   8  182.08    6.56   1
 -10   9   8   75.57    6.08   1
  -9   9   8   51.14    5.44   1
  -8   9   8  439.60    7.90   1
  -7   9   8  695.56    9.04   1
  -6   9   8  301.05    6.75   1
  -5   9   8   -5.63    6.33   1
  -4   9   8  128.01    5.64   1
  -3   9   8  261.11    6.42   1
  -2   9   8  233.70    6.46   1
  -9   1  -8   66.45    5.76  -2
  -1   9   8   66.45    5.76   1
  -9   0  -8    1.44    5.22  -2
   0   9   8    1.44    5.22   1
 -11  10   8    5.69    5.43   1
 -10  10   8    0.85    5.76   1
  -9  10   8   88.51    6.38   1
  -8  10   8  222.95    7.15   1
  -7  10   8  125.59    6.75   1
  -6  10   8   57.98    6.57   1
  -5  10   8    7.13    5.35   1
  -4  10   8   31.18    5.32   1
  -3  10   8   71.91    5.74   1
 -10   2  -8  130.34    6.03  -2
  -2  10   8  130.34    6.03   1
 -10  11   8   76.02    6.40   1
  -9  11   8   63.65    6.36   1
  -8  11   8    2.68    6.03   1
  -7  11   8   16.37    6.29   1
  -6  11   8   31.65    7.01   1
  -5  11   8   29.24    5.49   1
  -4  11   8   53.66    5.34   1
   1 -14   9   98.17    5.70   1
   2 -14   9   24.91    5.20   1
   3 -14   9    6.14    4.79   1
   4 -14   9   24.08    3.83   1
   5 -14   9   29.50    5.22   1
   6 -14   9   34.90    5.24   1
   7 -14   9   28.02    5.27   1
  -1 -13   9  145.13    5.68   1
   0 -13   9  137.39    4.37   1
   1 -13   9   29.93    5.09   1
   2 -13   9   -2.19    4.96   1
   3 -13   9   57.34    5.25   1
   4 -13   9  115.89    5.51   1
   5 -13   9   22.72    5.13   1
   6 -13   9   18.77    5.09   1
   7 -13   9    6.30    4.88   1
   8 -13   9    8.22    6.30   1
  -3 -12   9   40.24    5.26   1
  -2 -12   9  138.87    5.76   1
  -1 -12   9  264.49    6.19   1
   0 -12   9  132.32    5.68   1
   1 -12   9   10.66    5.01   1
   2 -12   9   64.48    5.07   1
   3 -12   9   32.40    5.24   1
   4 -12   9   79.82    5.40   1
   5 -12   9   39.86    4.94   1
   6 -12   9    8.87    4.99   1
   7 -12   9    4.62    5.15   1
   8 -12   9   21.63    5.15   1
   9 -12   9   30.54    6.46   1
  -4 -11   9   18.74    5.32   1
  -3 -11   9  159.81    5.98   1
  -2 -11   9  312.86    6.30   1
  -1 -11   9  221.65    5.95   1
   0 -11   9   25.61    5.11   1
   1 -11   9   30.86    3.70   1
   2 -11   9   99.55    5.41   1
   3 -11   9  114.84    5.42   1
   4 -11   9  113.57    5.31   1
   5 -11   9   51.50    5.04   1
   6 -11   9    9.10    5.13   1
   7 -11   9   13.58    6.09   1
   8 -11   9   22.34    5.12   1
   9 -11   9  114.92    6.19   1
  10 -11   9   46.17    6.25   1
  -6 -10   9   13.71    5.42   1
  -5 -10   9   41.42    5.34   1
  -4 -10   9  230.99    5.99   1
  -3 -10   9  547.22    7.10   1
  -2 -10   9  307.83    5.61   1
  -1 -10   9   18.54    5.14   1
   0 -10   9   41.80    4.26   1
   1 -10   9  143.84    5.62   1
   2 -10   9   94.90    5.47   1
   3 -10   9  132.44    5.72   1
   4 -10   9  159.52    5.95   1
   5 -10   9   43.86    6.31   1
   6 -10   9    2.77    4.78   1
   7 -10   9    7.11    4.91   1
   8 -10   9   35.72    6.44   1
   9 -10   9   23.08    5.91   1
  10 -10   9    4.82    5.81   1
  -7  -9   9    0.74    5.18   1
  -6  -9   9   38.19    5.42   1
  -5  -9   9   51.75    5.32   1
  -4  -9   9  303.95    6.20   1
  -3  -9   9  287.39    6.14   1
  -2  -9   9    7.40    3.55   1
  -1  -9   9  215.51    5.86   1
   0  -9   9  405.71    6.67   1
   1  -9   9  183.17    5.93   1
   2  -9   9  111.35    5.76   1
   3  -9   9   55.67    5.41   1
   4  -9   9   13.49    5.61   1
   5  -9   9    5.37    5.14   1
   6  -9   9   15.76    5.19   1
   7  -9   9    3.18    4.85   1
   8  -9   9   80.27    6.69   1
   9  -9   9   10.95    5.42   1
  10  -9   9   41.88    6.46   1
  11  -9   9   82.50    8.39   1
  -8  -8   9   22.26    5.29   1
  -7  -8   9   -3.39    5.13   1
  -6  -8   9   88.45    5.75   1
  -5  -8   9  165.04    5.92   1
  -4  -8   9  276.58    6.04   1
  -3  -8   9   44.35    5.27   1
  -2  -8   9  431.87    6.85   1
  -1  -8   9  729.93    7.62   1
   0  -8   9  504.12    6.42   1
   1  -8   9  211.01    6.01   1
   2  -8   9   84.85    5.54   1
   3  -8   9    9.95    5.34   1
   4  -8   9  101.40    5.95   1
   5  -8   9  117.41    5.74   1
   6  -8   9   27.38    5.07   1
   7  -8   9    9.17    6.12   1
   8  -8   9   13.43    5.97   1
   9  -8   9   43.29    6.26   1
  10  -8   9   34.62    7.19   1
  11  -8   9   66.61    5.78   1
  -9  -7   9   15.92    5.50   1
  -8  -7   9   86.53    6.15   1
  -7  -7   9   35.71    5.31   1
  -6  -7   9  187.00    6.12   1
  -5  -7   9  257.12    5.95   1
  -4  -7   9   36.35    5.35   1
  -3  -7   9   25.68    5.50   1
  -2  -7   9  508.43    6.96   1
  -1  -7   9  492.67    6.93   1
   0  -7   9  172.46    5.97   1
   1  -7   9    4.54    5.43   1
   2  -7   9   13.23    5.53   1
   3  -7   9   39.50    5.43   1
   4  -7   9   12.25    5.60   1
   5  -7   9   15.35    5.81   1
   6  -7   9   53.04    5.56   1
   7  -7   9   48.30    6.35   1
   8  -7   9    3.57    5.62   1
   9  -7   9   41.88    7.06   1
  10  -7   9   50.92    5.46   1
  11  -7   9   61.60    5.98   1
 -10  -6   9   12.28    5.43   1
  -9  -6   9   48.05    5.87   1
  -8  -6   9   94.83    6.06   1
  -7  -6   9  129.73    6.08   1
  -6  -6   9  299.26    6.74   1
  -5  -6   9  223.71    6.31   1
  -4  -6   9  116.96    5.95   1
  -3  -6   9  548.31    7.16   1
  -2  -6   9  812.66    7.89   1
  -1  -6   9  444.83    7.01   1
   0  -6   9  222.03    6.56   1
   1  -6   9    6.27    5.97   1
   2  -6   9   25.81    5.66   1
   3  -6   9  109.84    5.80   1
   4  -6   9    5.97    5.36   1
   5  -6   9   49.88    6.16   1
   6  -6   9    5.41    6.46   1
   7  -6   9   42.02    7.33   1
   8  -6   9   93.72    7.45   1
   9  -6   9   84.48    5.67   1
  10  -6   9   51.28    5.91   1
 -10  -5   9   20.18    5.89   1
  -9  -5   9   82.67    5.25   1
  -8  -5   9  160.51    5.94   1
  -7  -5   9  210.77    6.19   1
  -6  -5   9  115.72    5.89   1
  -5  -5   9    0.50    5.54   1
  -4  -5   9  670.04    7.57   1
  -3  -5   9  873.95    8.29   1
  -2  -5   9  595.84    7.64   1
  -1  -5   9  285.46    6.79   1
   0  -5   9   33.85    6.01   1
   1  -5   9   68.97    6.06   1
   2  -5   9   88.07    5.78   1
   3  -5   9   16.32    5.63   1
   4  -5   9   47.32    6.04   1
   5  -5   9    0.82    6.77   1
   6  -5   9   84.13    8.06   1
   7  -5   9  151.51    7.18   1
   8  -5   9  114.38    6.79   1
   9  -5   9   99.82    5.75   1
  10  -5   9   43.80    5.67   1
 -11  -4   9   27.83    5.62   1
 -10  -4   9   69.38    5.84   1
  -9  -4   9  117.01    6.42   1
  -8  -4   9   90.16    6.16   1
  -7  -4   9   48.53    5.09   1
  -6  -4   9  112.94    6.05   1
  -5  -4   9  279.17    6.71   1
  -4  -4   9  882.33    8.54   1
  -3  -4   9 1105.18    9.06   1
  -2  -4   9  372.68    7.07   1
  -1  -4   9    6.33    5.95   1
   0  -4   9  438.60    7.70   1
   1  -4   9  507.59    7.54   1
   2  -4   9  226.60    6.41   1
   3  -4   9    4.45    6.28   1
   4  -4   9    1.53    5.92   1
   5  -4   9   64.36    7.18   1
   6  -4   9  119.15    7.08   1
   7  -4   9   41.71    6.64   1
   8  -4   9   15.74    5.21   1
   9  -4   9   14.12    5.20   1
  10  -4   9    3.93    5.30   1
 -12  -3   9    9.92    5.10   1
 -11  -3   9   48.33    5.94   1
 -10  -3   9   38.24    5.64   1
  -9  -3   9   50.38    5.91   1
  -8  -3   9   14.60    5.38   1
  -7  -3   9   79.01    5.95   1
  -6  -3   9  857.06    8.55   1
  -5  -3   9  736.66    8.33   1
  -4  -3   9  477.00    7.32   1
  -3  -3   9  385.36    7.31   1
  -2  -3   9    7.32    5.93   1
  -1  -3   9    0.71    6.11   1
   0  -3   9  685.72    8.67   1
   1  -3   9  570.66    8.02   1
   2  -3   9   40.85    6.39   1
   3  -3   9   21.39    6.26   1
   4  -3   9    5.72    6.87   1
   5  -3   9  109.64    6.80   1
   6  -3   9  102.27    7.32   1
   7  -3   9   10.25    5.28   1
   8  -3   9    5.78    5.24   1
   9  -3   9    5.77    6.35   1
  10  -3   9   17.98    6.55   1
 -12  -2   9   11.12    5.84   1
 -11  -2   9   34.35    5.20   1
 -10  -2   9   80.50    5.82   1
  -9  -2   9   40.27    5.56   1
  -8  -2   9   88.09    5.88   1
  -7  -2   9  417.89    7.17   1
  -6  -2   9  643.14    8.01   1
  -5  -2   9  329.18    7.37   1
  -4  -2   9   70.79    6.32   1
  -3  -2   9  105.96    5.48   1
  -2  -2   9  785.29    8.76   1
  -1  -2   9 1142.33    9.83   1
   0  -2   9 1030.22    9.46   1
   1  -2   9   62.25    6.90   1
   2  -2   9  122.18    7.06   1
   3  -2   9    8.12    5.60   1
   4  -2   9   80.46    7.34   1
   5  -2   9  166.03    7.82   1
   6  -2   9   68.06    7.48   1
   7  -2   9   51.47    6.63   1
   8  -2   9    3.36    6.10   1
   9  -2   9   34.61    6.74   1
 -12  -1   9   15.88    5.93   1
 -11  -1   9   62.93    5.77   1
 -10  -1   9  118.07    6.17   1
  -9  -1   9    8.51    5.46   1
  -8  -1   9  302.57    7.00   1
  -7  -1   9  704.79    8.13   1
  -6  -1   9  565.43    7.96   1
  -5  -1   9  121.74    6.57   1
  -4  -1   9    4.70    5.26   1
  -3  -1   9   22.88    6.24   1
  -2  -1   9   96.77    6.62   1
  -1  -1   9   80.40    6.91   1
   0  -1   9  117.51    6.28   1
   1  -1   9   49.58    5.76   1
   2  -1   9  220.89    7.54   1
   3  -1   9   17.61    6.91   1
   4  -1   9  143.61    7.87   1
   5  -1   9  114.10    7.61   1
   6  -1   9   18.41    7.32   1
   7  -1   9   13.36    6.35   1
   8  -1   9   13.98    6.55   1
   9  -1   9   70.15    7.14   1
 -13   0   9   14.27    5.59   1
 -12   0   9   10.09    5.47   1
 -11   0   9   37.46    5.92   1
 -10   0   9    6.40    5.56   1
  -9   0   9  406.74    7.29   1
  -8   0   9  842.33    8.84   1
  -7   0   9  531.06    7.75   1
  -6   0   9  193.17    6.73   1
  -5   0   9    9.92    5.77   1
  -4   0   9   82.43    6.79   1
  -3   0   9  444.07    8.29   1
  -2   0   9 1435.52   10.65   1
  -1   0   9  516.20    8.30   1
   0   0   9   10.77    6.24   1
   1   0   9   15.40    5.73   1
   2   0   9    3.73    6.19   1
   3   0   9   91.16    7.36   1
   4   0   9   51.88    7.01   1
   5   0   9  124.10    7.87   1
   6   0   9    4.77    7.19   1
   7   0   9   22.38    6.33   1
   8   0   9   63.40    7.02   1
 -13   1   9    7.79    5.92   1
 -12   1   9   19.31    5.56   1
 -11   1   9    5.17    5.73   1
 -10   1   9  266.65    7.04   1
  -9   1   9 1030.09    9.40   1
  -8   1   9  941.59    8.95   1
  -7   1   9  184.87    6.62   1
  -6   1   9    2.18    4.87   1
  -5   1   9  217.38    6.39   1
  -4   1   9  523.81    8.11   1
  -3   1   9 1057.81   10.06   1
  -2   1   9  768.24    9.13   1
  -1   1   9   61.31    7.20   1
   0   1   9   18.03    6.09   1
   1   1   9    7.58    6.09   1
   2   1   9    2.69    6.72   1
   3   1   9    8.53    6.90   1
   4   1   9    7.82    7.04   1
   5   1   9    9.70    7.03   1
   6   1   9   42.65    7.42   1
   7   1   9  198.49   11.74   1
  -1  -8  -9   78.71    7.37  -2
   8   1   9   78.71    7.37   1
 -13   2   9    6.93    5.56   1
 -12   2   9    6.46    5.29   1
 -11   2   9   40.20    5.59   1
 -10   2   9  238.47    6.46   1
  -9   2   9  577.29    7.80   1
  -8   2   9  153.46    6.48   1
  -7   2   9    8.61    5.67   1
  -6   2   9  244.47    6.68   1
  -5   2   9  975.24    9.50   1
  -4   2   9  616.15    8.57   1
  -3   2   9  276.44    7.63   1
  -2   2   9   40.83    6.99   1
  -1   2   9   12.70    6.58   1
   0   2   9   91.41    5.92   1
   1   2   9   29.49    6.24   1
   2   2   9    5.03    5.80   1
   3   2   9    8.09    7.00   1
   4   2   9   16.05    7.14   1
   5   2   9   65.31    8.29   1
   6   2   9  120.36    9.48   1
  -2  -7  -9  108.58   11.91  -2
   7   2   9  108.58   11.91   1
 -13   3   9    5.50    5.32   1
 -12   3   9   17.34    5.36   1
 -11   3   9  200.77    6.60   1
 -10   3   9  392.18    7.84   1
  -9   3   9  156.30    6.27   1
  -8   3   9    7.99    5.69   1
  -7   3   9  230.50    6.31   1
  -6   3   9  306.99    7.14   1
  -5   3   9  562.61    8.08   1
  -4   3   9  538.88    8.29   1
  -3   3   9    7.33    6.30   1
  -2   3   9   62.46    6.15   1
  -1   3   9   15.78    5.76   1
   0   3   9   -0.40    5.68   1
   1   3   9   93.30    6.26   1
   2   3   9    8.62    6.82   1
   3   3   9    4.75    6.47   1
   4   3   9   14.62    6.71   1
   5   3   9   59.60    7.49   1
  -3  -6  -9  149.07    9.58  -2
   6   3   9  149.07    9.58   1
 -14   4   9    3.40    5.67   1
 -13   4   9   18.60    5.80   1
 -12   4   9   72.96    6.12   1
 -11   4   9  111.07    6.03   1
 -10   4   9   85.48    6.07   1
  -9   4   9   47.34    5.97   1
  -8   4   9   64.72    6.01   1
  -7   4   9  460.05    7.72   1
  -6   4   9  635.14    8.48   1
  -5   4   9  172.91    6.80   1
  -4   4   9   21.41    5.68   1
  -3   4   9   54.96    5.73   1
  -2   4   9   24.16    5.53   1
  -1   4   9    9.95    5.55   1
   0   4   9   57.94    5.68   1
   1   4   9    5.32    5.31   1
   2   4   9  102.34    5.94   1
   3   4   9   -2.80    5.47   1
   4   4   9   46.09    6.06   1
  -4  -5  -9  138.16    8.24  -2
   5   4   9  138.16    8.24   1
 -13   5   9   93.20    5.95   1
 -12   5   9  203.64    6.65   1
 -11   5   9  221.39    6.51   1
 -10   5   9   34.49    5.43   1
  -9   5   9    4.71    5.50   1
  -8   5   9  380.84    7.06   1
  -7   5   9  635.45    8.28   1
  -6   5   9  537.18    7.94   1
  -5   5   9    9.80    5.72   1
  -4   5   9  127.40    6.19   1
  -3   5   9   82.14    5.92   1
  -2   5   9   14.80    5.48   1
  -1   5   9   -0.84    5.46   1
   0   5   9    6.58    6.39   1
   1   5   9   53.00    5.57   1
   2   5   9   10.74    5.54   1
   3   5   9   17.86    5.61   1
  -5  -4  -9  127.63    6.75  -2
   4   5   9  127.63    6.75   1
 -13   6   9   64.01    6.19   1
 -12   6   9   13.15    5.38   1
 -11   6   9    6.17    5.29   1
 -10   6   9   93.73    5.67   1
  -9   6   9  227.23    6.25   1
  -8   6   9  646.11    7.85   1
  -7   6   9  837.47    8.76   1
  -6   6   9   99.77    6.00   1
  -5   6   9    9.29    5.54   1
  -4   6   9  123.25    5.79   1
  -3   6   9   68.32    5.57   1
  -2   6   9   31.23    5.36   1
  -1   6   9   83.01    5.76   1
   0   6   9   12.13    5.17   1
   1   6   9    5.07    5.36   1
   2   6   9   14.26    5.54   1
  -6  -3  -9    4.83    5.63  -2
   3   6   9    4.83    5.63   1
 -13   7   9   10.48    5.49   1
 -12   7   9   20.77    5.45   1
 -11   7   9   22.30    5.39   1
 -10   7   9  193.42    6.25   1
  -9   7   9  418.19    7.20   1
  -8   7   9  378.63    6.99   1
  -7   7   9  237.96    6.11   1
  -6   7   9  111.86    5.62   1
  -5   7   9  423.87    6.30   1
  -4   7   9  146.49    5.84   1
  -3   7   9   50.97    5.34   1
  -2   7   9   42.35    5.32   1
  -1   7   9   41.33    5.50   1
   0   7   9   13.66    6.46   1
   1   7   9   -2.09    6.60   1
  -7  -2  -9    3.23    5.77  -2
   2   7   9    3.23    5.77   1
 -12   8   9   33.13    5.64   1
 -11   8   9   53.83    5.88   1
 -10   8   9  148.15    6.18   1
  -9   8   9  276.97    6.78   1
  -8   8   9   25.68    5.68   1
  -7   8   9    2.00    5.47   1
  -6   8   9  173.44    7.00   1
  -5   8   9  206.54    6.04   1
  -4   8   9   26.93    5.20   1
  -3   8   9    7.06    4.88   1
  -2   8   9   -3.10    5.17   1
  -1   8   9    3.62    5.13   1
   0   8   9   27.21    6.69   1
  -8  -1  -9   13.02    6.64  -2
   1   8   9   13.02    6.64   1
 -12   9   9   45.54    5.72   1
 -11   9   9   44.61    5.68   1
 -10   9   9  114.38    6.00   1
  -9   9   9  206.51    7.11   1
  -8   9   9   12.18    5.80   1
  -7   9   9   41.43    6.43   1
  -6   9   9   91.84    7.19   1
  -5   9   9   18.93    5.40   1
  -4   9   9   -5.26    5.10   1
  -3   9   9    0.11    5.27   1
  -2   9   9    5.11    5.02   1
  -1   9   9   -0.39    5.28   1
 -10  10   9    9.13    5.81   1
  -9  10   9   20.97    4.76   1
  -8  10   9   15.65    5.81   1
  -7  10   9   81.92    6.68   1
  -6  10   9   45.70    5.61   1
  -5  10   9   16.16    5.25   1
  -4  10   9    5.18    5.23   1
  -3  10   9   -0.62    5.30   1
   2 -14  10    5.44    5.13   1
   3 -14  10   -4.07    5.06   1
   4 -14  10    8.42    5.10   1
   5 -14  10   41.21    5.16   1
  -1 -13  10   14.77    5.22   1
   0 -13  10   66.15    5.45   1
   1 -13  10   70.14    4.05   1
   2 -13  10   15.24    5.25   1
   3 -13  10   40.36    5.22   1
   4 -13  10   15.02    4.95   1
   5 -13  10   36.59    5.07   1
   6 -13  10   93.93    5.42   1
   7 -13  10   76.99    5.74   1
   8 -13  10   45.84    5.48   1
  -3 -12  10  102.55    5.85   1
  -2 -12  10   15.49    5.03   1
  -1 -12  10   91.89    5.51   1
   0 -12  10  252.59    6.02   1
   1 -12  10   45.91    5.30   1
   2 -12  10   18.62    4.89   1
   3 -12  10   48.14    5.11   1
   4 -12  10   15.33    5.22   1
   5 -12  10    9.25    5.02   1
   6 -12  10   41.75    5.42   1
   7 -12  10  125.18    5.94   1
   8 -12  10   94.51    5.94   1
   9 -12  10   15.78    6.24   1
  -4 -11  10   74.12    5.44   1
  -3 -11  10   96.82    5.52   1
  -2 -11  10   29.90    5.33   1
  -1 -11  10   30.90    5.05   1
   0 -11  10   56.54    5.17   1
   1 -11  10   37.48    4.32   1
   2 -11  10   54.90    5.15   1
   3 -11  10   78.64    5.27   1
   4 -11  10   63.44    5.39   1
   5 -11  10   41.11    5.20   1
   6 -11  10   49.26    5.20   1
   7 -11  10   58.76    5.38   1
   8 -11  10   42.38    5.21   1
   9 -11  10    5.51    5.11   1
  -6 -10  10   21.70    5.40   1
  -5 -10  10   15.36    5.15   1
  -4 -10  10    5.70    5.07   1
  -3 -10  10    9.68    4.95   1
  -2 -10  10   13.60    4.95   1
  -1 -10  10   10.08    5.05   1
   0 -10  10   11.89    5.16   1
   1 -10  10   15.14    5.01   1
   2 -10  10  111.73    5.31   1
   3 -10  10  456.38    7.10   1
   4 -10  10  475.93    7.09   1
   5 -10  10  139.25    5.47   1
   6 -10  10   31.63    5.23   1
   7 -10  10   16.84    6.15   1
   8 -10  10  114.26    5.74   1
   9 -10  10   97.45    5.84   1
  10 -10  10   63.09    6.76   1
  -7  -9  10  104.77    5.54   1
  -6  -9  10   18.31    5.00   1
  -5  -9  10    3.31    5.30   1
  -4  -9  10  182.22    5.83   1
  -3  -9  10  570.01    7.20   1
  -2  -9  10  413.61    6.58   1
  -1  -9  10   53.74    5.16   1
   0  -9  10  201.53    5.84   1
   1  -9  10  225.54    6.15   1
   2  -9  10   15.29    5.31   1
   3  -9  10    3.46    5.31   1
   4  -9  10   88.93    5.54   1
   5  -9  10  200.67    6.26   1
   6  -9  10   13.55    6.03   1
   7  -9  10  226.85    6.46   1
   8  -9  10  500.61    8.12   1
   9  -9  10  256.37    7.58   1
  10  -9  10    7.46    6.64   1
  -8  -8  10   70.72    5.85   1
  -7  -8  10   97.79    6.06   1
  -6  -8  10    9.94    5.34   1
  -5  -8  10    7.07    5.25   1
  -4  -8  10  308.96    6.21   1
  -3  -8  10  688.70    7.41   1
  -2  -8  10  341.96    6.39   1
  -1  -8  10   62.20    5.46   1
   0  -8  10   41.33    5.54   1
   1  -8  10  148.85    5.96   1
   2  -8  10  113.62    5.62   1
   3  -8  10   27.92    5.41   1
   4  -8  10   12.76    5.09   1
   5  -8  10    9.89    5.65   1
   6  -8  10    7.53    5.18   1
   7  -8  10  177.49    7.03   1
   8  -8  10  133.49    7.36   1
   9  -8  10   59.65    6.40   1
  10  -8  10    4.44    7.33   1
  -9  -7  10   42.44    5.65   1
  -8  -7  10   -0.28    5.19   1
  -7  -7  10    6.49    5.24   1
  -6  -7  10   15.32    5.14   1
  -5  -7  10   15.76    5.25   1
  -4  -7  10  101.16    5.64   1
  -3  -7  10  247.13    6.17   1
  -2  -7  10   89.04    4.82   1
  -1  -7  10  169.24    5.21   1
   0  -7  10  130.36    6.00   1
   1  -7  10    0.95    5.18   1
   2  -7  10  149.42    6.19   1
   3  -7  10   50.33    5.65   1
   4  -7  10   15.79    5.82   1
   5  -7  10  260.64    6.95   1
   6  -7  10  163.01    6.63   1
   7  -7  10  117.17    6.69   1
   8  -7  10   31.55    6.15   1
   9  -7  10    5.29    6.40   1
  10  -7  10   -1.16    5.11   1
  -9  -6  10   73.87    5.83   1
  -8  -6  10    6.62    5.29   1
  -7  -6  10   54.60    4.86   1
  -6  -6  10  214.84    6.21   1
  -5  -6  10  119.75    5.90   1
  -4  -6  10   30.09    5.52   1
  -3  -6  10   27.29    5.55   1
  -2  -6  10   33.82    5.50   1
  -1  -6  10   76.38    5.55   1
   0  -6  10  314.44    6.55   1
   1  -6  10  377.20    6.94   1
   2  -6  10  130.90    6.09   1
   3  -6  10    9.39    5.99   1
   4  -6  10  370.26    7.20   1
   5  -6  10 1175.56   10.99   1
   6  -6  10  986.76   11.39   1
   7  -6  10  136.65    6.65   1
   8  -6  10    1.97    5.94   1
   9  -6  10   46.83    5.44   1
  10  -6  10   59.41    5.78   1
 -10  -5  10  112.73    6.19   1
  -9  -5  10   39.62    5.54   1
  -8  -5  10   26.89    5.40   1
  -7  -5  10  411.72    7.29   1
  -6  -5  10  813.94    8.40   1
  -5  -5  10  338.77    6.96   1
  -4  -5  10   14.71    5.51   1
  -3  -5  10   28.45    5.35   1
  -2  -5  10   30.90    5.38   1
  -1  -5  10   51.55    5.74   1
   0  -5  10   13.76    5.69   1
   1  -5  10  359.45    6.98   1
   2  -5  10  455.31    7.65   1
   3  -5  10   76.12    5.75   1
   4  -5  10  535.43    8.31   1
   5  -5  10 1537.56   13.22   1
   6  -5  10  892.94   11.74   1
   7  -5  10  103.07    6.84   1
   8  -5  10   19.49    6.60   1
   9  -5  10   81.10    5.64   1
  10  -5  10  110.37    6.41   1
 -11  -4  10   15.45    5.13   1
 -10  -4  10    6.16    5.49   1
  -9  -4  10    6.51    5.33   1
  -8  -4  10   88.13    5.89   1
  -7  -4  10  275.47    6.62   1
  -6  -4  10  636.46    7.98   1
  -5  -4  10  148.62    6.25   1
  -4  -4  10   -0.38    5.31   1
  -3  -4  10   -0.63    5.49   1
  -2  -4  10   94.08    6.01   1
  -1  -4  10  278.37    6.68   1
   0  -4  10  168.83    6.60   1
   1  -4  10    5.44    5.86   1
   2  -4  10   48.03    6.19   1
   3  -4  10    3.28    6.63   1
   4  -4  10   94.58    7.29   1
   5  -4  10  216.49    7.92   1
   6  -4  10   97.03    7.13   1
   7  -4  10    6.24    6.46   1
   8  -4  10   33.22    5.01   1
   9  -4  10   90.90    6.02   1
 -11  -3  10   21.51    5.78   1
 -10  -3  10   79.66    5.86   1
  -9  -3  10  251.71    6.56   1
  -8  -3  10  361.18    7.10   1
  -7  -3  10   74.96    5.74   1
  -6  -3  10   77.96    5.88   1
  -5  -3  10  163.58    5.62   1
  -4  -3  10   47.38    5.63   1
  -3  -3  10    0.98    4.61   1
  -2  -3  10    3.36    5.84   1
  -1  -3  10  694.43    8.33   1
   0  -3  10  134.33    6.34   1
   1  -3  10   30.21    5.67   1
   2  -3  10  223.37    7.20   1
   3  -3  10   50.70    6.91   1
   4  -3  10   19.54    7.15   1
   5  -3  10  108.06    6.78   1
   6  -3  10  207.85    8.09   1
   7  -3  10  133.51    8.93   1
   8  -3  10   26.92    5.43   1
   9  -3  10   20.51    6.79   1
 -12  -2  10   11.30    6.24   1
 -11  -2  10   23.97    5.01   1
 -10  -2  10  294.61    7.31   1
  -9  -2  10  763.18    8.47   1
  -8  -2  10  799.95    8.60   1
  -7  -2  10  106.52    5.91   1
  -6  -2  10  268.15    6.73   1
  -5  -2  10  496.21    7.52   1
  -4  -2  10  174.92    6.57   1
  -3  -2  10    5.30    4.92   1
  -2  -2  10  170.35    6.58   1
  -1  -2  10   20.08    6.27   1
   0  -2  10   98.77    6.26   1
   1  -2  10  182.17    6.80   1
   2  -2  10  910.36    9.62   1
   3  -2  10  443.57    8.47   1
   4  -2  10    6.53    6.34   1
   5  -2  10  257.84    8.40   1
   6  -2  10  446.92   10.13   1
   7  -2  10  430.92    9.33   1
   8  -2  10   79.86    7.26   1
   9  -2  10   -1.60    5.43   1
 -12  -1  10    9.29    5.40   1
 -11  -1  10   19.06    5.96   1
 -10  -1  10  250.73    6.68   1
  -9  -1  10  855.76    9.06   1
  -8  -1  10  522.32    7.80   1
  -7  -1  10    3.87    5.73   1
  -6  -1  10  198.17    6.45   1
  -5  -1  10  309.98    7.14   1
  -4  -1  10  277.56    7.01   1
  -3  -1  10  174.78    6.71   1
  -2  -1  10    7.07    6.07   1
  -1  -1  10  156.37    6.72   1
   0  -1  10   45.78    6.00   1
   1  -1  10  263.98    7.27   1
   2  -1  10  559.96    8.27   1
   3  -1  10  353.79    8.46   1
   4  -1  10   12.53    6.45   1
   5  -1  10  114.31    7.30   1
   6  -1  10  332.83    9.33   1
   7  -1  10  430.40    8.84   1
   8  -1  10  120.19    6.56   1
 -13   0  10    7.91    5.97   1
 -12   0  10    7.07    5.54   1
 -11   0  10   29.69    5.56   1
 -10   0  10   86.76    5.97   1
  -9   0  10  271.15    6.82   1
  -8   0  10   96.08    5.90   1
  -7   0  10    5.24    5.82   1
  -6   0  10    9.26    5.74   1
  -5   0  10   15.72    5.03   1
  -4   0  10   98.86    5.75   1
  -3   0  10  170.50    6.82   1
  -2   0  10  192.30    6.37   1
  -1   0  10  186.72    7.31   1
   0   0  10  123.29    6.69   1
   1   0  10  117.75    6.64   1
   2   0  10   21.98    6.51   1
   3   0  10    2.43    5.93   1
   4   0  10   23.70    6.52   1
   5   0  10  174.35    8.70   1
   6   0  10  267.45    9.79   1
   7   0  10  277.28    8.76   1
   8   0  10   19.02    6.76   1
 -13   1  10  152.52    6.74   1
 -12   1  10   97.00    6.05   1
 -11   1  10  219.70    6.52   1
 -10   1  10    0.17    5.37   1
  -9   1  10  114.07    6.26   1
  -8   1  10  198.95    6.53   1
  -7   1  10  205.85    6.54   1
  -6   1  10    0.20    5.73   1
  -5   1  10   28.53    5.71   1
  -4   1  10   12.09    5.63   1
  -3   1  10    7.61    6.16   1
  -2   1  10  245.66    7.41   1
  -1   1  10  763.35    9.69   1
   0   1  10  421.46    7.41   1
   1   1  10    2.92    6.28   1
   2   1  10  217.14    8.04   1
   3   1  10  260.47    8.81   1
   4   1  10  148.01    8.31   1
   5   1  10   59.41    7.25   1
   6   1  10    7.02    7.57   1
   7   1  10    4.96    9.45   1
 -13   2  10  215.98    7.57   1
 -12   2  10  114.73    6.17   1
 -11   2  10  144.05    6.66   1
 -10   2  10   15.90    5.74   1
  -9   2  10  650.64    7.84   1
  -8   2  10  944.20    9.06   1
  -7   2  10  927.57    9.15   1
  -6   2  10  129.22    6.16   1
  -5   2  10  126.52    6.32   1
  -4   2  10  690.58    8.62   1
  -3   2  10  284.01    7.40   1
  -2   2  10   34.77    6.64   1
  -1   2  10  228.99    6.70   1
   0   2  10  186.82    7.16   1
   1   2  10   12.97    5.95   1
   2   2  10  152.46    6.74   1
   3   2  10  194.88    7.82   1
   4   2  10  343.99    9.44   1
   5   2  10  119.70    8.12   1
   6   2  10   52.56    8.33   1
 -13   3  10  124.25    6.48   1
 -12   3  10   59.48    5.69   1
 -11   3  10    7.10    5.43   1
 -10   3  10   41.58    5.66   1
  -9   3  10  285.90    6.67   1
  -8   3  10  546.26    7.72   1
  -7   3  10  780.44    8.10   1
  -6   3  10  327.01    7.32   1
  -5   3  10   25.07    6.07   1
  -4   3  10  313.54    7.31   1
  -3   3  10  303.19    7.72   1
  -2   3  10    6.92    5.54   1
  -1   3  10    3.98    5.61   1
   0   3  10   23.82    5.46   1
   1   3  10   56.63    5.76   1
   2   3  10  121.39    6.25   1
   3   3  10   33.50    5.70   1
   4   3  10   72.33    6.19   1
   5   3  10   19.54    6.85   1
 -13   4  10   28.29    5.70   1
 -12   4  10   11.50    5.30   1
 -11   4  10   14.05    5.75   1
 -10   4  10   16.50    5.69   1
  -9   4  10   19.41    5.38   1
  -8   4  10   69.04    6.05   1
  -7   4  10  263.09    6.88   1
  -6   4  10  122.92    6.45   1
  -5   4  10   22.65    6.08   1
  -4   4  10   60.78    5.94   1
  -3   4  10   38.98    5.87   1
  -2   4  10   19.15    5.65   1
  -1   4  10  196.59    7.38   1
   0   4  10  283.41    6.64   1
   1   4  10  182.13    7.34   1
   2   4  10   97.07    6.00   1
   3   4  10   15.03    5.73   1
   4   4  10    5.31    5.57   1
   5   4  10   12.76    6.86   1
 -13   5  10    5.44    5.37   1
 -12   5  10  157.52    6.67   1
 -11   5  10  237.98    6.67   1
 -10   5  10   73.30    5.85   1
  -9   5  10   10.91    5.89   1
  -8   5  10    1.26    5.64   1
  -7   5  10   10.55    5.23   1
  -6   5  10    7.74    4.36   1
  -5   5  10   48.95    5.55   1
  -4   5  10  367.93    6.77   1
  -3   5  10  467.68    7.22   1
  -2   5  10    3.45    5.43   1
  -1   5  10  384.70    7.16   1
   0   5  10  596.61    8.11   1
   1   5  10  400.09    8.61   1
   2   5  10  109.13    6.38   1
   3   5  10    5.47    5.29   1
   4   5  10   28.59    5.92   1
 -13   6  10   29.03    5.57   1
 -12   6  10  147.32    6.18   1
 -11   6  10  216.57    7.04   1
 -10   6  10  113.81    6.15   1
  -9   6  10   27.98    5.82   1
  -8   6  10    8.57    4.82   1
  -7   6  10  212.59    6.23   1
  -6   6  10   92.07    5.64   1
  -5   6  10   14.37    4.35   1
  -4   6  10   75.22    5.45   1
  -3   6  10  121.54    5.71   1
  -2   6  10    3.51    5.22   1
  -1   6  10  174.54    6.05   1
   0   6  10  389.09    7.27   1
   1   6  10  352.97    7.35   1
   2   6  10  154.28    6.66   1
 -12   7  10   58.82    6.13   1
 -11   7  10   43.00    5.83   1
 -10   7  10   50.32    5.64   1
  -9   7  10    4.79    4.50   1
  -8   7  10    6.96    5.54   1
  -7   7  10  241.88    6.23   1
  -6   7  10  154.85    5.79   1
  -5   7  10   20.80    5.26   1
  -4   7  10    3.30    5.27   1
  -3   7  10   21.74    5.39   1
  -2   7  10    2.70    5.25   1
  -1   7  10    3.77    5.24   1
   0   7  10   -5.07    5.63   1
   1   7  10    3.52    5.40   1
 -12   8  10   11.59    5.34   1
 -11   8  10   25.23    5.63   1
 -10   8  10   31.91    5.69   1
  -9   8  10   56.12    5.71   1
  -8   8  10   12.05    5.59   1
  -7   8  10    4.64    4.25   1
  -6   8  10   18.47    5.27   1
  -5   8  10   70.08    5.47   1
  -4   8  10  146.47    5.88   1
  -3   8  10   37.97    5.45   1
  -2   8  10   19.64    5.34   1
  -1   8  10    1.16    5.28   1
 -11   9  10   22.79    5.95   1
 -10   9  10  105.15    6.16   1
  -9   9  10   45.44    6.02   1
  -8   9  10   12.22    6.20   1
  -7   9  10    9.02    5.22   1
  -6   9  10   18.04    5.43   1
  -5   9  10    2.80    5.12   1
  -4   9  10   50.37    5.56   1
  -3   9  10   83.74    5.86   1
  -2   9  10   83.43    5.86   1
  -8  10  10    3.58    6.29   1
  -7  10  10    6.14    5.37   1
  -6  10  10    2.05    5.31   1
   0 -13  11    9.49    5.00   1
   1 -13  11   20.93    5.08   1
   2 -13  11   43.48    5.08   1
   3 -13  11   29.61    5.16   1
   4 -13  11   88.31    5.69   1
   5 -13  11   40.31    5.38   1
   6 -13  11    1.36    5.02   1
   7 -13  11   25.59    5.34   1
  -2 -12  11    5.79    5.00   1
  -1 -12  11    9.91    5.13   1
   0 -12  11   -3.43    5.12   1
   1 -12  11    8.72    5.21   1
   2 -12  11   39.41    5.17   1
   3 -12  11  112.86    5.66   1
   4 -12  11   55.48    5.23   1
   5 -12  11   -2.29    4.98   1
   6 -12  11   29.12    4.91   1
   7 -12  11   63.92    6.58   1
   8 -12  11   74.72    6.07   1
  -4 -11  11    5.46    5.03   1
  -3 -11  11   12.40    5.13   1
  -2 -11  11   47.41    5.19   1
  -1 -11  11   20.34    5.15   1
   0 -11  11    0.47    4.83   1
   1 -11  11   63.32    5.19   1
   2 -11  11  184.74    5.87   1
   3 -11  11  181.54    5.81   1
   4 -11  11    4.36    4.99   1
   5 -11  11   62.65    5.29   1
   6 -11  11  176.03    6.18   1
   7 -11  11  253.57    6.80   1
   8 -11  11  195.43    6.54   1
  -5 -10  11    4.06    4.49   1
  -4 -10  11    1.67    5.01   1
  -3 -10  11    6.49    5.05   1
  -2 -10  11   40.04    5.25   1
  -1 -10  11   87.52    5.42   1
   0 -10  11  223.30    5.91   1
   1 -10  11  366.54    5.85   1
   2 -10  11  350.33    6.54   1
   3 -10  11  123.03    5.87   1
   4 -10  11   10.59    5.71   1
   5 -10  11  277.92    7.68   1
   6 -10  11  441.25    8.26   1
   7 -10  11  485.51    8.74   1
   8 -10  11  134.73    7.00   1
   9 -10  11    6.91    5.95   1
  -7  -9  11   11.42    5.28   1
  -6  -9  11    3.40    5.18   1
  -5  -9  11    1.56    5.16   1
  -4  -9  11    4.34    3.94   1
  -3  -9  11   -1.79    5.06   1
  -2  -9  11    9.30    5.09   1
  -1  -9  11   79.84    5.43   1
   0  -9  11  349.66    6.30   1
   1  -9  11  244.78    6.02   1
   2  -9  11   51.22    5.24   1
   3  -9  11   58.39    5.68   1
   4  -9  11  120.65    5.57   1
   5  -9  11  385.82    7.02   1
   6  -9  11  407.90    7.27   1
   7  -9  11  195.91    7.17   1
   8  -9  11   13.83    6.22   1
   9  -9  11   42.19    6.08   1
  -8  -8  11   59.25    5.90   1
  -7  -8  11   95.50    5.73   1
  -6  -8  11   29.83    5.38   1
  -5  -8  11    5.08    4.97   1
  -4  -8  11    2.28    5.13   1
  -3  -8  11   14.10    5.09   1
  -2  -8  11   25.01    5.14   1
  -1  -8  11   53.97    5.29   1
   0  -8  11  113.51    5.65   1
   1  -8  11   13.91    5.48   1
   2  -8  11    6.37    5.28   1
   3  -8  11  104.51    5.79   1
   4  -8  11  237.09    6.38   1
   5  -8  11  369.57    7.47   1
   6  -8  11  119.13    6.41   1
   7  -8  11   11.54    5.90   1
   8  -8  11   30.53    6.35   1
   9  -8  11   38.25    6.57   1
  -8  -7  11   29.03    5.37   1
  -7  -7  11   31.90    5.30   1
  -6  -7  11   35.13    4.77   1
  -5  -7  11   11.84    5.30   1
  -4  -7  11   66.79    4.41   1
  -3  -7  11   78.16    5.48   1
  -2  -7  11    7.16    5.21   1
  -1  -7  11   71.21    5.77   1
   0  -7  11   58.86    5.61   1
   1  -7  11   16.94    5.29   1
   2  -7  11   21.10    6.02   1
   3  -7  11   60.86    5.57   1
   4  -7  11   44.39    5.36   1
   5  -7  11  163.81    6.75   1
   6  -7  11    8.87    5.67   1
   7  -7  11  285.90    8.40   1
   8  -7  11  104.90    7.56   1
   9  -7  11   17.49    6.55   1
  -9  -6  11   62.15    5.69   1
  -8  -6  11  139.44    6.08   1
  -7  -6  11  123.44    5.86   1
  -6  -6  11   41.70    4.67   1
  -5  -6  11    4.93    5.18   1
  -4  -6  11    4.26    4.20   1
  -3  -6  11  121.69    5.97   1
  -2  -6  11  103.71    5.87   1
  -1  -6  11   16.96    5.34   1
   0  -6  11  144.99    6.00   1
   1  -6  11  452.38    7.36   1
   2  -6  11  444.21    7.79   1
   3  -6  11  647.94    8.11   1
   4  -6  11  133.68    6.34   1
   5  -6  11    9.82    6.54   1
   6  -6  11   42.81    5.46   1
   7  -6  11  356.31    8.97   1
   8  -6  11   79.72    6.90   1
   9  -6  11    6.94    5.38   1
 -10  -5  11   27.71    5.56   1
  -9  -5  11   50.91    5.67   1
  -8  -5  11  115.28    5.97   1
  -7  -5  11   95.83    5.73   1
  -6  -5  11   26.97    5.35   1
  -5  -5  11    8.52    5.36   1
  -4  -5  11   48.65    5.74   1
  -3  -5  11  322.50    6.65   1
  -2  -5  11   30.27    5.31   1
  -1  -5  11  264.84    6.36   1
   0  -5  11  790.02    8.13   1
   1  -5  11  790.74    8.49   1
   2  -5  11  603.33    8.02   1
   3  -5  11  478.53    7.38   1
   4  -5  11  178.03    6.48   1
   5  -5  11  179.02    6.62   1
   6  -5  11  298.83    8.99   1
   7  -5  11  270.50    8.54   1
   8  -5  11   85.83    7.63   1
   9  -5  11   10.57    5.42   1
 -11  -4  11   18.02    5.63   1
 -10  -4  11   29.56    5.64   1
  -9  -4  11  113.16    5.99   1
  -8  -4  11   95.79    5.25   1
  -7  -4  11   32.20    5.44   1
  -6  -4  11   23.49    4.83   1
  -5  -4  11    9.59    5.76   1
  -4  -4  11   69.21    5.68   1
  -3  -4  11  153.27    5.15   1
  -2  -4  11    5.10    5.25   1
  -1  -4  11  402.93    6.95   1
   0  -4  11 1083.88    9.41   1
   1  -4  11  739.44    8.43   1
   2  -4  11  478.60    7.74   1
   3  -4  11   75.56    6.38   1
   4  -4  11  129.63    7.36   1
   5  -4  11  445.42    9.47   1
   6  -4  11  360.12    9.07   1
   7  -4  11  192.33    8.64   1
   8  -4  11   40.07    5.50   1
   9  -4  11   -3.08    5.16   1
 -11  -3  11   16.57    5.79   1
 -10  -3  11   10.92    5.34   1
  -9  -3  11   20.93    5.45   1
  -8  -3  11   16.91    5.37   1
  -7  -3  11   99.02    5.95   1
  -6  -3  11   71.82    5.88   1
  -5  -3  11   37.20    5.84   1
  -4  -3  11  142.62    5.12   1
  -3  -3  11   48.18    5.66   1
  -2  -3  11   82.55    5.90   1
  -1  -3  11  209.62    6.59   1
   0  -3  11  482.81    7.53   1
   1  -3  11  281.57    6.79   1
   2  -3  11   56.02    6.32   1
   3  -3  11    8.75    5.56   1
   4  -3  11  275.47    7.61   1
   5  -3  11  232.81    8.32   1
   6  -3  11   71.25    6.85   1
   7  -3  11   11.60    6.43   1
   8  -3  11    4.02    5.21   1
 -12  -2  11   56.12    5.95   1
 -11  -2  11    6.30    5.72   1
 -10  -2  11    2.33    5.32   1
  -9  -2  11   18.22    5.55   1
  -8  -2  11  117.70    6.00   1
  -7  -2  11  120.25    5.91   1
  -6  -2  11   35.74    5.83   1
  -5  -2  11   50.91    5.96   1
  -4  -2  11   58.57    5.87   1
  -3  -2  11   17.01    4.49   1
  -2  -2  11  152.38    6.40   1
  -1  -2  11  250.38    5.92   1
   0  -2  11  178.66    6.43   1
   1  -2  11   20.51    5.60   1
   2  -2  11  114.11    6.57   1
   3  -2  11  198.19    7.88   1
   4  -2  11  136.47    6.84   1
   5  -2  11    8.93    6.18   1
   6  -2  11    3.99    7.21   1
   7  -2  11   18.98    6.73   1
   8  -2  11   11.50    5.37   1
 -12  -1  11   48.84    6.12   1
 -11  -1  11   18.71    5.41   1
 -10  -1  11    2.77    5.42   1
  -9  -1  11   16.27    5.51   1
  -8  -1  11   78.81    5.80   1
  -7  -1  11   22.81    5.59   1
  -6  -1  11    2.59    5.76   1
  -5  -1  11    8.70    6.03   1
  -4  -1  11   31.69    6.20   1
  -3  -1  11  150.91    6.31   1
  -2  -1  11  178.22    6.48   1
  -1  -1  11  105.88    6.79   1
   0  -1  11   30.40    5.69   1
   1  -1  11  141.70    6.39   1
   2  -1  11  851.81    9.79   1
   3  -1  11  349.31    7.84   1
   4  -1  11   94.97    7.15   1
   5  -1  11   18.42    6.86   1
   6  -1  11    1.96    7.03   1
   7  -1  11   33.14    8.48   1
 -12   0  11   50.28    5.71   1
 -11   0  11   15.10    5.52   1
 -10   0  11    1.63    5.46   1
  -9   0  11   44.70    5.82   1
  -8   0  11   77.09    5.79   1
  -7   0  11  110.66    6.19   1
  -6   0  11  109.01    6.21   1
  -5   0  11  166.89    6.51   1
  -4   0  11  388.06    7.27   1
  -3   0  11  483.81    7.65   1
  -2   0  11  364.51    7.59   1
  -1   0  11   56.71    6.45   1
   0   0  11  136.51    6.18   1
   1   0  11  685.09    8.39   1
   2   0  11 1004.03   11.15   1
   3   0  11  419.20    8.69   1
   4   0  11   14.80    6.80   1
   5   0  11   29.07    7.25   1
   6   0  11   24.58    8.00   1
   7   0  11   36.90   10.73   1
 -13   1  11   16.06    5.58   1
 -12   1  11    4.48    5.39   1
 -11   1  11   42.56    5.66   1
 -10   1  11   20.60    5.36   1
  -9   1  11   -0.59    5.27   1
  -8   1  11    3.44    5.60   1
  -7   1  11    7.88    5.65   1
  -6   1  11  264.31    6.77   1
  -5   1  11  361.91    7.47   1
  -4   1  11  407.23    7.62   1
  -3   1  11  363.00    7.58   1
  -2   1  11  284.23    7.18   1
  -1   1  11   27.27    6.26   1
   0   1  11  953.56   10.80   1
   1   1  11 1200.07   11.81   1
   2   1  11  525.79   10.04   1
   3   1  11   65.50    6.51   1
   4   1  11   15.58    7.13   1
   5   1  11    3.47    7.42   1
   6   1  11   38.83    8.55   1
 -13   2  11   10.44    5.58   1
 -12   2  11   31.71    5.69   1
 -11   2  11   76.61    5.90   1
 -10   2  11   10.72    5.33   1
  -9   2  11   16.74    5.52   1
  -8   2  11    6.27    5.51   1
  -7   2  11    3.48    5.73   1
  -6   2  11   64.79    5.96   1
  -5   2  11   30.08    5.82   1
  -4   2  11  104.93    6.48   1
  -3   2  11   22.80    5.50   1
  -2   2  11    8.66    6.18   1
  -1   2  11  167.57    6.33   1
   0   2  11  613.47    7.99   1
   1   2  11  322.58    7.81   1
   2   2  11   57.25    5.76   1
   3   2  11   15.59    6.46   1
   4   2  11   85.89    7.47   1
   5   2  11   30.20    7.29   1
 -13   3  11   51.00    6.55   1
 -12   3  11  143.82    6.54   1
 -11   3  11   65.51    5.67   1
 -10   3  11    4.26    5.42   1
  -9   3  11   34.20    5.00   1
  -8   3  11    1.30    4.65   1
  -7   3  11   10.22    4.84   1
  -6   3  11   16.09    5.76   1
  -5   3  11    6.15    5.80   1
  -4   3  11   72.98    6.34   1
  -3   3  11    9.04    5.61   1
  -2   3  11   69.01    5.72   1
  -1   3  11  311.15    6.73   1
   0   3  11  309.38    6.85   1
   1   3  11   25.05    5.37   1
   2   3  11   21.43    7.15   1
   3   3  11   46.90    5.81   1
   4   3  11   46.02    7.02   1
   5   3  11    9.52    6.84   1
 -13   4  11  112.57    6.33   1
 -12   4  11  104.30    6.04   1
 -11   4  11   13.51    5.48   1
 -10   4  11   17.32    5.80   1
  -9   4  11   14.84    5.33   1
  -8   4  11   19.69    5.67   1
  -7   4  11   35.37    5.36   1
  -6   4  11    2.72    5.55   1
  -5   4  11   24.07    5.77   1
  -4   4  11   14.92    5.45   1
  -3   4  11   53.29    5.34   1
  -2   4  11  311.93    6.94   1
  -1   4  11  236.33    6.47   1
   0   4  11   53.20    6.26   1
   1   4  11   38.38    6.87   1
   2   4  11   57.05    5.85   1
   3   4  11   76.79    7.26   1
   4   4  11   19.01    7.17   1
 -13   5  11   99.38    6.27   1
 -12   5  11   39.25    5.74   1
 -11   5  11    4.58    5.61   1
 -10   5  11    4.43    5.38   1
  -9   5  11   20.60    5.48   1
  -8   5  11   23.30    5.74   1
  -7   5  11   18.45    5.40   1
  -6   5  11    5.90    5.18   1
  -5   5  11  122.78    5.08   1
  -4   5  11  405.01    6.88   1
  -3   5  11  428.08    7.10   1
  -2   5  11  351.06    7.07   1
  -1   5  11   56.44    5.60   1
   0   5  11    6.68    5.22   1
   1   5  11  125.00    6.13   1
   2   5  11  135.12    7.59   1
   3   5  11   95.53    7.70   1
 -12   6  11   17.59    5.45   1
 -11   6  11   -0.86    5.23   1
 -10   6  11   12.07    5.67   1
  -9   6  11   70.50    5.75   1
  -8   6  11   16.95    5.20   1
  -7   6  11   10.88    5.14   1
  -6   6  11   64.45    4.62   1
  -5   6  11   54.53    4.59   1
  -4   6  11  276.53    6.35   1
  -3   6  11  364.49    6.99   1
  -2   6  11  155.17    6.02   1
  -1   6  11    9.52    5.28   1
   0   6  11   30.88    5.59   1
   1   6  11  148.72    7.74   1
 -12   7  11    4.89    5.43   1
 -11   7  11    5.79    5.70   1
 -10   7  11    1.13    4.64   1
  -9   7  11   34.16    5.83   1
  -8   7  11    1.86    5.24   1
  -7   7  11    6.46    5.15   1
  -6   7  11  114.49    5.79   1
  -5   7  11  359.29    6.76   1
  -4   7  11  225.78    6.41   1
  -3   7  11   83.77    5.74   1
  -2   7  11    1.43    5.26   1
  -1   7  11   16.05    5.53   1
   0   7  11   34.36    5.52   1
 -11   8  11   10.12    5.63   1
 -10   8  11    7.16    5.60   1
  -9   8  11   45.87    5.97   1
  -8   8  11    9.44    5.16   1
  -7   8  11    2.40    5.12   1
  -6   8  11   44.10    5.46   1
  -5   8  11   71.44    5.63   1
  -4   8  11   14.64    4.89   1
  -3   8  11    3.99    5.28   1
  -2   8  11   18.28    5.33   1
  -9   9  11   16.48    5.35   1
  -8   9  11    6.04    3.78   1
  -7   9  11   32.57    5.48   1
  -6   9  11   67.08    5.47   1
  -5   9  11   30.16    5.37   1
   1 -13  12  106.76    5.62   1
   2 -13  12   92.27    5.51   1
   3 -13  12    4.58    4.93   1
   4 -13  12   76.10    5.38   1
   5 -13  12   79.92    5.51   1
  -2 -12  12    2.01    5.17   1
  -1 -12  12   56.98    5.34   1
   0 -12  12  136.42    5.67   1
   1 -12  12   86.57    5.67   1
   2 -12  12   38.06    5.38   1
   3 -12  12   56.96    5.31   1
   4 -12  12  216.96    6.20   1
   5 -12  12  157.13    6.10   1
   6 -12  12   39.76    6.42   1
   7 -12  12    0.82    5.22   1
  -4 -11  12    3.75    5.01   1
  -3 -11  12    3.35    5.05   1
  -2 -11  12   10.79    5.15   1
  -1 -11  12   65.00    5.35   1
   0 -11  12  193.43    5.92   1
   1 -11  12  112.57    5.47   1
   2 -11  12    5.98    4.88   1
   3 -11  12   62.83    5.45   1
   4 -11  12  133.30    5.85   1
   5 -11  12  108.56    5.48   1
   6 -11  12   77.73    5.85   1
   7 -11  12   12.23    6.27   1
   8 -11  12   32.56    5.46   1
  -5 -10  12   34.03    5.37   1
  -4 -10  12  118.16    5.60   1
  -3 -10  12  142.37    5.05   1
  -2 -10  12   73.60    5.31   1
  -1 -10  12   16.36    4.22   1
   0 -10  12   10.67    5.03   1
   1 -10  12  136.83    5.54   1
   2 -10  12  183.60    5.86   1
   3 -10  12   82.42    5.52   1
   4 -10  12   37.50    5.84   1
   5 -10  12   31.69    5.85   1
   6 -10  12   21.73    5.28   1
   7 -10  12    8.17    6.45   1
   8 -10  12   -0.57    6.29   1
  -6  -9  12   14.07    5.22   1
  -5  -9  12   81.06    5.48   1
  -4  -9  12  279.66    6.33   1
  -3  -9  12  318.02    5.63   1
  -2  -9  12  235.37    6.26   1
  -1  -9  12   10.51    5.12   1
   0  -9  12  383.89    6.64   1
   1  -9  12 1150.93    8.86   1
   2  -9  12  806.07    8.30   1
   3  -9  12  141.18    6.06   1
   4  -9  12    1.60    5.08   1
   5  -9  12   42.44    5.93   1
   6  -9  12   58.26    5.55   1
   7  -9  12   81.25    5.84   1
   8  -9  12   21.18    6.15   1
  -7  -8  12    0.02    5.25   1
  -6  -8  12    3.90    5.16   1
  -5  -8  12   20.17    4.96   1
  -4  -8  12   90.46    5.42   1
  -3  -8  12  391.60    6.79   1
  -2  -8  12  301.77    5.57   1
  -1  -8  12    4.27    4.98   1
   0  -8  12  471.76    6.84   1
   1  -8  12 1136.27    9.06   1
   2  -8  12  782.58    8.50   1
   3  -8  12  155.80    5.84   1
   4  -8  12   10.54    5.15   1
   5  -8  12  128.22    6.36   1
   6  -8  12  322.63    8.22   1
   7  -8  12   81.21    6.65   1
   8  -8  12    1.69    5.54   1
  -8  -7  12   15.94    5.20   1
  -7  -7  12   19.78    5.41   1
  -6  -7  12    1.67    5.07   1
  -5  -7  12    4.83    5.09   1
  -4  -7  12   13.13    4.23   1
  -3  -7  12   72.87    4.57   1
  -2  -7  12   22.72    5.25   1
  -1  -7  12   63.58    5.45   1
   0  -7  12  182.91    5.91   1
   1  -7  12  105.03    5.68   1
   2  -7  12   90.91    6.37   1
   3  -7  12    8.13    5.19   1
   4  -7  12    3.15    5.75   1
   5  -7  12   16.18    6.56   1
   6  -7  12  134.33    6.36   1
   7  -7  12   47.83    7.41   1
   8  -7  12    3.96    6.78   1
  -9  -6  12   11.87    5.29   1
  -8  -6  12   18.62    5.35   1
  -7  -6  12  105.63    5.95   1
  -6  -6  12   71.05    5.67   1
  -5  -6  12   13.67    5.34   1
  -4  -6  12   -3.78    4.99   1
  -3  -6  12   25.87    5.25   1
  -2  -6  12  352.17    5.93   1
  -1  -6  12  649.88    7.57   1
   0  -6  12  119.93    5.84   1
   1  -6  12   13.50    5.42   1
   2  -6  12   35.23    5.33   1
   3  -6  12    0.62    6.26   1
   4  -6  12    4.24    5.23   1
   5  -6  12    1.05    5.61   1
   6  -6  12   22.90    5.77   1
   7  -6  12    1.83    6.17   1
   8  -6  12   18.59    6.43   1
 -10  -5  12    0.52    5.36   1
  -9  -5  12    4.81    5.34   1
  -8  -5  12   55.86    5.52   1
  -7  -5  12   59.23    5.60   1
  -6  -5  12  151.66    6.01   1
  -5  -5  12  121.36    5.78   1
  -4  -5  12    8.43    5.25   1
  -3  -5  12  376.42    6.78   1
  -2  -5  12 1279.44    9.46   1
  -1  -5  12  846.78    8.25   1
   0  -5  12  168.30    6.25   1
   1  -5  12   97.68    5.93   1
   2  -5  12  519.40    7.63   1
   3  -5  12  558.39    8.16   1
   4  -5  12  142.05    6.46   1
   5  -5  12    9.90    5.73   1
   6  -5  12   66.58    6.53   1
   7  -5  12   48.22    6.87   1
   8  -5  12    7.94    7.73   1
 -10  -4  12    3.21    5.22   1
  -9  -4  12    5.86    5.38   1
  -8  -4  12    2.87    5.34   1
  -7  -4  12   18.42    5.44   1
  -6  -4  12    1.37    5.24   1
  -5  -4  12   10.19    4.67   1
  -4  -4  12  189.35    6.21   1
  -3  -4  12  532.12    6.72   1
  -2  -4  12 1375.30    9.71   1
  -1  -4  12  850.23    8.23   1
   0  -4  12  113.95    5.99   1
   1  -4  12  139.48    6.11   1
   2  -4  12  751.85    8.88   1
   3  -4  12  891.37    9.94   1
   4  -4  12  248.38    7.94   1
   5  -4  12    3.87    5.65   1
   6  -4  12   25.35    6.47   1
   7  -4  12   28.22    6.98   1
   8  -4  12   -3.00    6.43   1
 -11  -3  12   11.26    5.49   1
 -10  -3  12   48.21    5.77   1
  -9  -3  12   24.18    5.39   1
  -8  -3  12   -3.06    4.49   1
  -7  -3  12   93.85    5.72   1
  -6  -3  12  231.15    6.44   1
  -5  -3  12  128.74    6.38   1
  -4  -3  12  638.59    7.84   1
  -3  -3  12   92.08    5.92   1
  -2  -3  12   -0.50    4.50   1
  -1  -3  12   22.68    5.45   1
   0  -3  12   78.17    5.85   1
   1  -3  12  118.23    6.24   1
   2  -3  12  383.77    7.33   1
   3  -3  12  277.17    7.60   1
   4  -3  12   50.76    6.10   1
   5  -3  12    4.74    5.86   1
   6  -3  12    9.26    6.72   1
   7  -3  12    1.70    7.01   1
   8  -3  12   14.41    5.13   1
 -11  -2  12    1.48    5.34   1
 -10  -2  12   62.10    5.70   1
  -9  -2  12  101.17    5.88   1
  -8  -2  12   73.11    5.69   1
  -7  -2  12   25.43    5.49   1
  -6  -2  12  451.49    7.29   1
  -5  -2  12  662.42    8.02   1
  -4  -2  12  521.75    8.01   1
  -3  -2  12   54.06    4.94   1
  -2  -2  12   32.14    5.51   1
  -1  -2  12  225.38    6.47   1
   0  -2  12  318.78    7.04   1
   1  -2  12  266.32    7.12   1
   2  -2  12   20.49    6.09   1
   3  -2  12   96.53    5.77   1
   4  -2  12  113.24    7.07   1
   5  -2  12    0.18    5.75   1
   6  -2  12   52.50    7.76   1
   7  -2  12   28.04    7.92   1
 -12  -1  12   27.40    5.82   1
 -11  -1  12   10.82    5.54   1
 -10  -1  12    5.26    5.48   1
  -9  -1  12  100.10    5.82   1
  -8  -1  12  155.65    6.21   1
  -7  -1  12    6.25    5.42   1
  -6  -1  12  325.38    6.94   1
  -5  -1  12  632.86    8.21   1
  -4  -1  12  512.11    7.87   1
  -3  -1  12   67.07    5.95   1
  -2  -1  12   78.25    5.75   1
  -1  -1  12  495.10    7.74   1
   0  -1  12  757.28    8.65   1
   1  -1  12  293.78    6.87   1
   2  -1  12    7.55    6.04   1
   3  -1  12  236.03    7.46   1
   4  -1  12  169.68    7.85   1
   5  -1  12    6.87    6.66   1
   6  -1  12   15.24    7.30   1
   7  -1  12   30.96    8.09   1
 -12   0  12   15.95    5.44   1
 -11   0  12   30.68    5.66   1
 -10   0  12   24.12    5.45   1
  -9   0  12    0.54    5.35   1
  -8   0  12    6.16    5.52   1
  -7   0  12  197.03    6.49   1
  -6   0  12  313.43    6.85   1
  -5   0  12  118.25    6.56   1
  -4   0  12   19.36    6.07   1
  -3   0  12    4.17    6.04   1
  -2   0  12   63.88    6.17   1
  -1   0  12  522.25    7.59   1
   0   0  12 1210.50    9.94   1
   1   0  12  220.12    6.67   1
   2   0  12    5.61    5.73   1
   3   0  12   48.12    6.55   1
   4   0  12   25.21    7.03   1
   5   0  12    3.85    7.03   1
   6   0  12    2.02    7.92   1
 -12   1  12    8.49    5.44   1
 -11   1  12    8.59    5.34   1
 -10   1  12   49.19    5.58   1
  -9   1  12  208.26    6.32   1
  -8   1  12  352.54    7.04   1
  -7   1  12  374.21    6.99   1
  -6   1  12    5.88    5.75   1
  -5   1  12  249.05    6.74   1
  -4   1  12  503.37    7.98   1
  -3   1  12  211.87    7.01   1
  -2   1  12  184.87    6.99   1
  -1   1  12   23.91    6.17   1
   0   1  12   21.79    7.09   1
   1   1  12    2.88    6.61   1
   2   1  12   47.37    6.54   1
   3   1  12    1.82    6.92   1
   4   1  12   17.79    7.75   1
   5   1  12   28.69    7.84   1
 -12   2  12    7.64    5.76   1
 -11   2  12    2.80    5.33   1
 -10   2  12    1.77    5.40   1
  -9   2  12  286.17    6.83   1
  -8   2  12  515.95    7.60   1
  -7   2  12  355.78    7.09   1
  -6   2  12    2.33    5.60   1
  -5   2  12  527.55    7.90   1
  -4   2  12 1072.70    9.76   1
  -3   2  12  673.50    8.92   1
  -2   2  12  477.81    8.67   1
  -1   2  12   16.46    5.45   1
   0   2  12  176.66    6.29   1
   1   2  12  227.46    6.61   1
   2   2  12  119.72    7.23   1
   3   2  12   -1.72    5.66   1
   4   2  12   26.90    6.98   1
 -12   3  12    0.33    5.40   1
 -11   3  12   41.89    5.66   1
 -10   3  12   20.23    5.41   1
  -9   3  12  117.45    5.98   1
  -8   3  12  277.69    6.64   1
  -7   3  12   91.04    5.75   1
  -6   3  12   23.48    5.62   1
  -5   3  12  303.53    6.96   1
  -4   3  12  691.55    8.85   1
  -3   3  12  501.62    7.17   1
  -2   3  12  180.69    6.54   1
  -1   3  12   16.45    5.92   1
   0   3  12  296.39    6.92   1
   1   3  12  161.81    6.28   1
   2   3  12   90.20    7.31   1
   3   3  12    2.39    5.40   1
   4   3  12    4.39    6.93   1
 -12   4  12   10.64    5.49   1
 -11   4  12   16.08    5.36   1
 -10   4  12   17.72    5.51   1
  -9   4  12   14.90    4.87   1
  -8   4  12    5.38    4.76   1
  -7   4  12   17.86    5.66   1
  -6   4  12   21.99    5.74   1
  -5   4  12   40.53    5.45   1
  -4   4  12  116.62    4.97   1
  -3   4  12   37.34    5.31   1
  -2   4  12   28.34    5.45   1
  -1   4  12   -0.34    5.42   1
   0   4  12   34.77    5.58   1
   1   4  12    4.45    5.53   1
   2   4  12   21.36    5.59   1
   3   4  12   10.07    6.94   1
 -12   5  12   25.12    5.70   1
 -11   5  12   59.07    5.80   1
 -10   5  12   49.95    5.92   1
  -9   5  12   -1.36    5.61   1
  -8   5  12  118.63    6.23   1
  -7   5  12  361.33    6.69   1
  -6   5  12  378.59    6.83   1
  -5   5  12  164.61    6.01   1
  -4   5  12    5.99    5.18   1
  -3   5  12  106.41    5.84   1
  -2   5  12   88.88    6.18   1
  -1   5  12   18.62    5.26   1
   0   5  12    7.74    6.39   1
   1   5  12    4.34    5.34   1
 -12   6  12   11.11    5.59   1
 -11   6  12   52.77    5.74   1
 -10   6  12    9.62    5.34   1
  -9   6  12   12.99    5.21   1
  -8   6  12  195.48    6.29   1
  -7   6  12  529.48    7.53   1
  -6   6  12  465.57    7.33   1
  -5   6  12  186.54    5.97   1
  -4   6  12    7.20    5.21   1
  -3   6  12  364.18    7.30   1
  -2   6  12  325.24    7.26   1
  -1   6  12   59.30    7.06   1
   0   6  12    8.08    5.34   1
 -11   7  12    8.58    5.11   1
 -10   7  12   -3.73    5.28   1
  -9   7  12    7.54    5.35   1
  -8   7  12   34.52    5.42   1
  -7   7  12  199.74    5.65   1
  -6   7  12  107.52    5.82   1
  -5   7  12    3.15    5.08   1
  -4   7  12   96.15    5.72   1
  -3   7  12  207.90    6.84   1
  -2   7  12   92.13    5.80   1
  -9   8  12   17.18    5.43   1
  -8   8  12    6.22    5.30   1
  -7   8  12   17.66    5.21   1
  -6   8  12    5.03    5.20   1
  -5   8  12   26.25    5.31   1
  -4   8  12   33.74    5.57   1
  -1 -12  13    1.27    4.13   1
   0 -12  13   22.97    5.14   1
   1 -12  13   69.74    5.50   1
   2 -12  13   76.88    5.68   1
   3 -12  13    9.92    5.04   1
   4 -12  13   15.40    5.21   1
   5 -12  13    4.17    5.05   1
  -3 -11  13   43.80    5.37   1
  -2 -11  13   12.25    5.11   1
  -1 -11  13   18.23    5.23   1
   0 -11  13   93.37    4.64   1
   1 -11  13  155.88    5.77   1
   2 -11  13   55.34    5.15   1
   3 -11  13    7.44    5.10   1
   4 -11  13   10.91    5.61   1
   5 -11  13    3.98    5.25   1
   6 -11  13   14.08    5.34   1
  -5 -10  13   93.42    5.97   1
  -4 -10  13   31.62    5.22   1
  -3 -10  13    1.90    4.16   1
  -2 -10  13   20.28    5.07   1
  -1 -10  13  102.42    5.60   1
   0 -10  13  261.86    5.97   1
   1 -10  13  223.21    6.24   1
   2 -10  13    9.17    5.32   1
   3 -10  13   34.27    5.45   1
   4 -10  13    9.01    5.19   1
   5 -10  13   10.29    5.09   1
   6 -10  13    3.80    5.16   1
   7 -10  13    9.67    6.57   1
  -6  -9  13   88.28    5.81   1
  -5  -9  13   30.06    4.37   1
  -4  -9  13    2.38    5.14   1
  -3  -9  13   33.88    5.09   1
  -2  -9  13  169.87    5.78   1
  -1  -9  13  374.01    6.55   1
   0  -9  13  239.30    6.15   1
   1  -9  13   38.00    5.11   1
   2  -9  13    5.50    5.10   1
   3  -9  13   12.48    5.23   1
   4  -9  13   12.84    5.26   1
   5  -9  13    1.74    5.18   1
   6  -9  13    6.72    6.44   1
   7  -9  13    4.32    4.93   1
  -7  -8  13   92.02    5.96   1
  -6  -8  13   25.65    5.25   1
  -5  -8  13    8.03    5.04   1
  -4  -8  13   75.99    5.45   1
  -3  -8  13  125.43    4.89   1
  -2  -8  13  247.01    6.10   1
  -1  -8  13  312.10    6.41   1
   0  -8  13   54.60    5.38   1
   1  -8  13   43.95    5.24   1
   2  -8  13   77.65    5.43   1
   3  -8  13    4.53    5.65   1
   4  -8  13   15.70    6.44   1
   5  -8  13    0.40    5.01   1
   6  -8  13    2.96    5.89   1
   7  -8  13   26.74    6.32   1
   8  -8  13   28.49    6.03   1
  -8  -7  13   65.43    5.80   1
  -7  -7  13   39.27    5.64   1
  -6  -7  13    7.78    5.08   1
  -5  -7  13   46.61    5.25   1
  -4  -7  13  147.50    5.83   1
  -3  -7  13  176.65    5.98   1
  -2  -7  13  145.49    5.62   1
  -1  -7  13   17.69    5.13   1
   0  -7  13   46.41    5.29   1
   1  -7  13  189.44    6.33   1
   2  -7  13   49.70    5.54   1
   3  -7  13    7.92    5.00   1
   4  -7  13    8.50    5.26   1
   5  -7  13   45.23    5.94   1
   6  -7  13   21.96    6.55   1
   7  -7  13   15.49    6.74   1
   8  -7  13   32.07    6.37   1
  -9  -6  13   76.52    5.98   1
  -8  -6  13   39.68    4.58   1
  -7  -6  13   -1.30    5.20   1
  -6  -6  13   80.62    5.57   1
  -5  -6  13  134.05    5.88   1
  -4  -6  13  245.11    6.26   1
  -3  -6  13  261.36    6.11   1
  -2  -6  13   64.30    5.41   1
  -1  -6  13   35.80    5.35   1
   0  -6  13  136.82    5.96   1
   1  -6  13  109.04    6.01   1
   2  -6  13   14.22    5.59   1
   3  -6  13    2.82    5.73   1
   4  -6  13    1.52    5.33   1
   5  -6  13   -0.19    6.67   1
   6  -6  13    0.64    6.28   1
   7  -6  13   41.72    6.64   1
  -9  -5  13   74.20    5.92   1
  -8  -5  13    6.60    5.37   1
  -7  -5  13   55.73    5.45   1
  -6  -5  13  327.62    6.81   1
  -5  -5  13  349.52    6.81   1
  -4  -5  13  328.67    5.28   1
  -3  -5  13   95.07    5.64   1
  -2  -5  13   11.86    5.34   1
  -1  -5  13   14.89    5.35   1
   0  -5  13   53.26    5.66   1
   1  -5  13   72.25    5.66   1
   2  -5  13   40.18    5.50   1
   3  -5  13    7.89    5.20   1
   4  -5  13   34.62    6.83   1
   5  -5  13   41.57    6.92   1
   6  -5  13   77.11    7.46   1
   7  -5  13   29.50    7.54   1
 -10  -4  13   32.49    5.55   1
  -9  -4  13   11.71    5.39   1
  -8  -4  13   43.00    5.56   1
  -7  -4  13  165.76    6.12   1
  -6  -4  13  431.76    7.24   1
  -5  -4  13  383.66    6.92   1
  -4  -4  13  143.50    5.76   1
  -3  -4  13   -2.23    5.34   1
  -2  -4  13  526.21    6.77   1
  -1  -4  13  309.08    6.68   1
   0  -4  13   72.21    5.76   1
   1  -4  13  133.67    5.87   1
   2  -4  13   69.67    5.77   1
   3  -4  13   72.74    5.83   1
   4  -4  13   16.11    5.36   1
   5  -4  13   19.95    6.49   1
   6  -4  13   87.82    6.99   1
   7  -4  13    7.00    6.69   1
 -10  -3  13    4.31    5.34   1
  -9  -3  13   21.65    5.45   1
  -8  -3  13  162.78    6.23   1
  -7  -3  13  356.41    6.94   1
  -6  -3  13  455.58    7.23   1
  -5  -3  13   99.99    5.95   1
  -4  -3  13   84.05    5.81   1
  -3  -3  13   51.43    5.63   1
  -2  -3  13  152.84    6.11   1
  -1  -3  13   59.03    5.57   1
   0  -3  13   30.48    5.39   1
   1  -3  13   23.07    5.36   1
   2  -3  13    9.89    5.55   1
   3  -3  13    7.34    5.28   1
   4  -3  13   18.74    6.22   1
   5  -3  13   52.73    6.66   1
   6  -3  13   18.50    6.94   1
   7  -3  13    3.02    7.42   1
 -11  -2  13    5.37    5.34   1
 -10  -2  13   27.47    5.48   1
  -9  -2  13   58.77    5.68   1
  -8  -2  13  136.66    6.16   1
  -7  -2  13  170.83    6.13   1
  -6  -2  13  164.05    6.28   1
  -5  -2  13   -0.70    5.54   1
  -4  -2  13  573.23    7.95   1
  -3  -2  13  268.03    6.52   1
  -2  -2  13  133.00    5.07   1
  -1  -2  13   13.73    5.30   1
   0  -2  13   -0.44    5.59   1
   1  -2  13    7.77    5.49   1
   2  -2  13    9.02    5.24   1
   3  -2  13    3.70    5.42   1
   4  -2  13   37.23    6.11   1
   5  -2  13   55.16    7.00   1
   6  -2  13    2.72    7.01   1
 -11  -1  13    7.17    5.36   1
 -10  -1  13   38.67    5.54   1
  -9  -1  13  108.37    5.94   1
  -8  -1  13  174.46    6.33   1
  -7  -1  13   88.35    5.87   1
  -6  -1  13   15.55    5.40   1
  -5  -1  13  201.34    6.35   1
  -4  -1  13  519.17    7.80   1
  -3  -1  13   63.44    6.05   1
  -2  -1  13    7.15    5.47   1
  -1  -1  13   13.46    5.44   1
   0  -1  13   31.50    5.64   1
   1  -1  13   29.80    6.12   1
   2  -1  13    5.55    5.71   1
   3  -1  13   26.95    5.78   1
   4  -1  13   19.16    6.88   1
   5  -1  13    2.67    6.79   1
   6  -1  13    8.49    8.03   1
 -12   0  13   40.16    5.76   1
 -11   0  13   55.16    5.67   1
 -10   0  13   60.15    5.64   1
  -9   0  13  166.22    6.27   1
  -8   0  13  196.75    6.41   1
  -7   0  13   21.78    5.53   1
  -6   0  13  186.59    6.10   1
  -5   0  13  609.89    8.12   1
  -4   0  13  358.49    6.07   1
  -3   0  13   67.43    5.98   1
  -2   0  13    6.97    5.71   1
  -1   0  13    6.62    6.08   1
   0   0  13    4.72    5.61   1
   1   0  13   15.40    5.89   1
   2   0  13    3.57    5.68   1
   3   0  13   17.03    6.55   1
   4   0  13    0.22    6.99   1
   5   0  13   27.11    7.63   1
 -12   1  13   70.37    6.22   1
 -11   1  13  162.70    6.42   1
 -10   1  13  114.08    6.03   1
  -9   1  13  127.40    6.10   1
  -8   1  13   15.10    4.81   1
  -7   1  13  137.71    6.39   1
  -6   1  13  406.17    7.08   1
  -5   1  13  510.19    7.56   1
  -4   1  13  258.85    6.64   1
  -3   1  13   45.29    5.98   1
  -2   1  13    9.48    5.94   1
  -1   1  13   13.84    6.17   1
   0   1  13    8.80    6.83   1
   1   1  13    4.70    5.39   1
   2   1  13    4.38    5.18   1
   3   1  13   25.84    6.09   1
   4   1  13   34.45    7.31   1
 -12   2  13   44.93    5.96   1
 -11   2  13   32.87    5.59   1
 -10   2  13   17.01    5.33   1
  -9   2  13    4.64    5.32   1
  -8   2  13   66.42    6.14   1
  -7   2  13  528.84    7.89   1
  -6   2  13  583.21    8.12   1
  -5   2  13  192.15    6.51   1
  -4   2  13    8.95    5.50   1
  -3   2  13   12.07    5.90   1
  -2   2  13   63.09    5.91   1
  -1   2  13   44.68    5.56   1
   0   2  13    9.39    5.89   1
   1   2  13   -1.58    5.89   1
   2   2  13    4.25    5.24   1
   3   2  13   48.90    7.36   1
 -12   3  13   31.00    6.03   1
 -11   3  13   32.69    5.74   1
 -10   3  13    2.04    5.26   1
  -9   3  13   37.70    5.48   1
  -8   3  13  110.36    5.88   1
  -7   3  13  143.75    6.05   1
  -6   3  13   53.06    5.95   1
  -5   3  13    5.85    5.77   1
  -4   3  13   19.67    5.89   1
  -3   3  13   66.60    5.30   1
  -2   3  13   26.32    5.32   1
  -1   3  13    5.73    5.23   1
   0   3  13   46.13    5.97   1
   1   3  13    3.24    5.75   1
   2   3  13    3.52    5.53   1
 -12   4  13    5.05    5.42   1
 -11   4  13    2.99    5.78   1
 -10   4  13   60.43    5.62   1
  -9   4  13  124.33    6.36   1
  -8   4  13  118.53    6.19   1
  -7   4  13   48.47    5.81   1
  -6   4  13    6.01    5.38   1
  -5   4  13   10.98    5.28   1
  -4   4  13  103.68    5.78   1
  -3   4  13   89.75    5.73   1
  -2   4  13   -1.95    5.40   1
  -1   4  13   25.14    5.53   1
   0   4  13   57.08    5.56   1
   1   4  13    1.72    5.36   1
 -11   5  13   36.00    5.75   1
 -10   5  13  152.92    6.42   1
  -9   5  13  218.40    6.97   1
  -8   5  13   74.18    5.55   1
  -7   5  13   18.07    4.44   1
  -6   5  13   10.98    5.20   1
  -5   5  13   84.58    5.66   1
  -4   5  13   92.44    5.71   1
  -3   5  13   84.62    5.72   1
  -2   5  13    2.49    5.26   1
  -1   5  13   11.18    5.67   1
   0   5  13   -3.36    5.33   1
 -10   6  13  191.07    6.48   1
  -9   6  13  132.70    6.08   1
  -8   6  13   12.19    5.37   1
  -7   6  13    0.54    5.32   1
  -6   6  13   14.46    5.32   1
  -5   6  13  158.79    6.05   1
  -4   6  13   70.80    5.72   1
  -3   6  13   12.97    5.22   1
  -2   6  13   -0.41    6.46   1
  -9   7  13    5.98    5.42   1
  -8   7  13    8.02    5.24   1
  -7   7  13   25.79    5.28   1
  -6   7  13   42.92    5.34   1
  -5   7  13   83.75    5.84   1
  -4   7  13   47.27    4.78   1
   0 -12  14    5.09    5.12   1
   1 -12  14    7.99    5.01   1
   2 -12  14    7.18    5.03   1
   3 -12  14    8.24    5.30   1
  -2 -11  14   26.89    5.28   1
  -1 -11  14   13.28    4.27   1
   0 -11  14   -5.22    5.11   1
   1 -11  14   24.30    5.32   1
   2 -11  14   21.41    5.37   1
   3 -11  14    1.16    5.12   1
   4 -11  14  105.49    6.03   1
   5 -11  14  138.87    6.32   1
  -4 -10  14   17.91    4.33   1
  -3 -10  14    8.62    5.19   1
  -2 -10  14    8.33    4.16   1
  -1 -10  14   50.03    5.33   1
   0 -10  14   20.64    5.15   1
   1 -10  14    3.16    5.05   1
   2 -10  14    3.22    5.05   1
   3 -10  14   -2.36    5.13   1
   4 -10  14    8.15    6.40   1
   5 -10  14    6.06    5.76   1
   6 -10  14    1.58    5.49   1
  -5  -9  14  137.10    6.03   1
  -4  -9  14   54.57    5.24   1
  -3  -9  14   27.29    5.18   1
  -2  -9  14    3.70    5.02   1
  -1  -9  14   14.99    4.00   1
   0  -9  14   10.58    5.20   1
   1  -9  14    5.75    5.16   1
   2  -9  14    3.00    5.14   1
   3  -9  14   11.66    5.31   1
   4  -9  14  120.20    6.42   1
   5  -9  14  208.47    7.04   1
   6  -9  14  131.98    6.57   1
  -6  -8  14  264.63    6.92   1
  -5  -8  14  269.99    6.56   1
  -4  -8  14   53.50    5.38   1
  -3  -8  14    9.15    4.97   1
  -2  -8  14   59.40    5.30   1
  -1  -8  14   59.04    5.31   1
   0  -8  14   14.36    4.37   1
   1  -8  14   25.65    5.31   1
   2  -8  14   77.88    5.45   1
   3  -8  14   12.37    5.09   1
   4  -8  14   96.07    6.53   1
   5  -8  14  311.36    7.46   1
   6  -8  14  155.51    8.02   1
   7  -8  14   43.58    6.47   1
  -7  -7  14   57.18    5.67   1
  -6  -7  14  108.20    6.14   1
  -5  -7  14  124.65    5.82   1
  -4  -7  14   77.72    4.73   1
  -3  -7  14   23.94    5.03   1
  -2  -7  14   24.91    5.17   1
  -1  -7  14   44.80    5.36   1
   0  -7  14    9.22    5.19   1
   1  -7  14   10.79    5.24   1
   2  -7  14    2.19    5.23   1
   3  -7  14   11.81    5.24   1
   4  -7  14   30.33    5.61   1
   5  -7  14   84.73    6.05   1
   6  -7  14  114.76    7.63   1
   7  -7  14   48.09    6.73   1
  -8  -6  14   15.62    5.37   1
  -7  -6  14   16.83    5.14   1
  -6  -6  14    8.94    5.27   1
  -5  -6  14    6.32    5.28   1
  -4  -6  14   19.58    4.22   1
  -3  -6  14   18.26    5.27   1
  -2  -6  14   37.58    5.38   1
  -1  -6  14   52.21    5.30   1
   0  -6  14   24.25    5.25   1
   1  -6  14   24.05    5.47   1
   2  -6  14  154.76    6.18   1
   3  -6  14  135.42    6.06   1
   4  -6  14   62.23    5.84   1
   5  -6  14   47.28    7.02   1
   6  -6  14   20.10    5.84   1
   7  -6  14    5.42    6.32   1
  -9  -5  14  126.65    6.38   1
  -8  -5  14  127.76    6.16   1
  -7  -5  14   22.90    5.32   1
  -6  -5  14   10.12    4.62   1
  -5  -5  14  106.20    5.94   1
  -4  -5  14  124.35    5.91   1
  -3  -5  14   27.64    5.29   1
  -2  -5  14   44.60    5.39   1
  -1  -5  14  134.57    5.81   1
   0  -5  14   95.42    5.98   1
   1  -5  14   34.94    5.29   1
   2  -5  14  293.85    6.76   1
   3  -5  14  172.33    6.71   1
   4  -5  14   23.86    5.80   1
   5  -5  14   16.46    5.86   1
   6  -5  14   12.76    6.66   1
  -9  -4  14  203.56    6.71   1
  -8  -4  14  182.12    6.34   1
  -7  -4  14  110.67    5.84   1
  -6  -4  14    7.06    4.48   1
  -5  -4  14  347.77    6.85   1
  -4  -4  14  535.59    7.29   1
  -3  -4  14  233.12    5.43   1
  -2  -4  14   40.65    5.14   1
  -1  -4  14   92.44    5.94   1
   0  -4  14    7.25    5.51   1
   1  -4  14   36.73    5.63   1
   2  -4  14  156.74    7.26   1
   3  -4  14   84.17    6.09   1
   4  -4  14   11.73    6.07   1
   5  -4  14   19.95    6.06   1
   6  -4  14   55.89    6.98   1
 -10  -3  14   81.78    6.21   1
  -9  -3  14   66.40    5.85   1
  -8  -3  14   48.11    5.63   1
  -7  -3  14   28.56    4.73   1
  -6  -3  14    9.70    5.34   1
  -5  -3  14  275.43    6.67   1
  -4  -3  14  426.95    7.04   1
  -3  -3  14  294.00    6.44   1
  -2  -3  14   89.66    4.59   1
  -1  -3  14   71.75    5.55   1
   0  -3  14   39.69    5.77   1
   1  -3  14    6.78    5.18   1
   2  -3  14    6.58    5.32   1
   3  -3  14   12.35    5.71   1
   4  -3  14    6.63    6.02   1
   5  -3  14   65.41    7.07   1
   6  -3  14   55.23    7.18   1
 -10  -2  14   13.27    5.40   1
  -9  -2  14   12.77    5.34   1
  -8  -2  14    4.35    5.35   1
  -7  -2  14    2.97    5.43   1
  -6  -2  14    4.67    5.35   1
  -5  -2  14   13.83    5.28   1
  -4  -2  14    7.87    5.41   1
  -3  -2  14    6.39    5.41   1
  -2  -2  14   49.14    5.50   1
  -1  -2  14  317.55    6.84   1
   0  -2  14  329.48    6.77   1
   1  -2  14    9.25    5.76   1
   2  -2  14   29.14    5.76   1
   3  -2  14  106.75    7.47   1
   4  -2  14  163.78    7.56   1
   5  -2  14  151.43    8.25   1
 -11  -1  14   76.69    6.15   1
 -10  -1  14    7.15    5.35   1
  -9  -1  14   19.38    5.53   1
  -8  -1  14   90.32    5.87   1
  -7  -1  14  154.11    6.11   1
  -6  -1  14   62.77    5.58   1
  -5  -1  14   29.14    5.64   1
  -4  -1  14  104.37    5.85   1
  -3  -1  14   49.92    5.66   1
  -2  -1  14   29.36    5.92   1
  -1  -1  14  345.25    7.20   1
   0  -1  14  414.19    7.29   1
   1  -1  14  142.98    6.28   1
   2  -1  14    2.55    5.44   1
   3  -1  14  146.58    7.17   1
   4  -1  14  211.80    8.53   1
   5  -1  14  123.28    8.79   1
 -11   0  14   19.10    5.53   1
 -10   0  14    7.74    5.46   1
  -9   0  14   19.23    5.51   1
  -8   0  14   94.91    5.90   1
  -7   0  14  185.70    6.42   1
  -6   0  14  132.01    6.29   1
  -5   0  14   10.87    5.38   1
  -4   0  14   81.80    5.10   1
  -3   0  14   36.96    5.61   1
  -2   0  14    3.16    5.60   1
  -1   0  14   58.36    6.23   1
   0   0  14  163.09    7.12   1
   1   0  14   74.84    7.04   1
   2   0  14    0.86    6.12   1
   3   0  14   82.03    7.08   1
   4   0  14  162.07    9.10   1
 -11   1  14   25.78    5.72   1
 -10   1  14   47.05    5.71   1
  -9   1  14   55.20    5.59   1
  -8   1  14   41.08    5.39   1
  -7   1  14   47.46    5.57   1
  -6   1  14   23.99    5.70   1
  -5   1  14   12.74    5.53   1
  -4   1  14   -0.73    5.62   1
  -3   1  14   16.47    5.88   1
  -2   1  14   31.69    6.07   1
  -1   1  14   57.12    6.55   1
   0   1  14   13.21    5.51   1
   1   1  14    5.03    5.43   1
   2   1  14   82.37    5.99   1
   3   1  14   11.31    6.65   1
 -11   2  14  113.21    6.44   1
 -10   2  14  229.82    6.76   1
  -9   2  14  165.24    6.39   1
  -8   2  14   14.71    5.55   1
  -7   2  14   -1.40    5.54   1
  -6   2  14    9.74    5.18   1
  -5   2  14    5.29    5.46   1
  -4   2  14   14.86    5.46   1
  -3   2  14    6.46    5.75   1
  -2   2  14   25.17    5.95   1
  -1   2  14   86.02    5.84   1
   0   2  14  234.86    7.37   1
   1   2  14  139.47    6.60   1
   2   2  14  125.81    6.93   1
 -11   3  14  208.48    7.05   1
 -10   3  14  231.13    6.55   1
  -9   3  14  124.31    5.57   1
  -8   3  14    1.00    5.26   1
  -7   3  14   38.62    4.93   1
  -6   3  14   38.59    5.72   1
  -5   3  14    3.64    5.53   1
  -4   3  14    7.69    5.28   1
  -3   3  14    2.66    5.40   1
  -2   3  14   11.12    5.30   1
  -1   3  14    6.84    5.11   1
   0   3  14  157.02    7.01   1
   1   3  14  169.52    6.95   1
 -11   4  14   43.80    5.75   1
 -10   4  14   49.86    5.86   1
  -9   4  14   19.66    4.99   1
  -8   4  14    5.23    4.61   1
  -7   4  14    1.65    5.46   1
  -6   4  14    3.51    4.18   1
  -5   4  14   12.64    5.06   1
  -4   4  14   12.15    5.12   1
  -3   4  14    1.05    5.17   1
  -2   4  14    7.28    5.64   1
  -1   4  14   12.91    5.33   1
   0   4  14   83.56    6.06   1
 -10   5  14    7.70    5.65   1
  -9   5  14   23.14    5.35   1
  -8   5  14    3.58    5.29   1
  -7   5  14   15.17    5.21   1
  -6   5  14   59.48    5.66   1
  -5   5  14    3.94    4.18   1
  -4   5  14   14.76    5.30   1
  -3   5  14   18.92    5.35   1
  -2   5  14   35.88    6.04   1
  -9   6  14  140.16    6.47   1
  -8   6  14    7.67    5.30   1
  -7   6  14   12.88    5.27   1
  -6   6  14   10.80    5.27   1
  -5   6  14    0.21    5.00   1
  -4   6  14   10.06    5.20   1
  -1 -11  15   68.88    5.43   1
   0 -11  15  100.84    5.78   1
   1 -11  15   59.44    5.55   1
   2 -11  15   16.82    5.33   1
   3 -11  15    6.62    5.32   1
  -3 -10  15    9.68    5.18   1
  -2 -10  15   47.43    4.63   1
  -1 -10  15   71.70    5.37   1
   0 -10  15   70.34    5.68   1
   1 -10  15   23.85    5.25   1
   2 -10  15   10.91    5.16   1
   3 -10  15   97.66    5.96   1
   4 -10  15  188.81    6.88   1
  -4  -9  15    9.27    5.15   1
  -3  -9  15    1.65    4.19   1
  -2  -9  15   20.39    4.28   1
  -1  -9  15   26.26    5.18   1
   0  -9  15   24.62    5.46   1
   1  -9  15   -1.98    5.22   1
   2  -9  15   37.70    6.05   1
   3  -9  15  167.00    6.40   1
   4  -9  15  120.05    6.81   1
   5  -9  15   15.68    5.49   1
  -6  -8  15   -1.19    4.50   1
  -5  -8  15    7.44    5.22   1
  -4  -8  15    7.06    5.15   1
  -3  -8  15    6.56    5.10   1
  -2  -8  15    8.13    5.06   1
  -1  -8  15   -6.78    4.01   1
   0  -8  15    8.82    5.16   1
   1  -8  15  144.92    5.94   1
   2  -8  15  171.72    6.18   1
   3  -8  15   59.38    6.10   1
   4  -8  15    3.12    5.73   1
   5  -8  15   30.16    5.73   1
  -7  -7  15    3.54    5.35   1
  -6  -7  15    2.88    4.42   1
  -5  -7  15   -2.01    5.21   1
  -4  -7  15    0.77    4.17   1
  -3  -7  15    7.77    5.12   1
  -2  -7  15   16.63    5.09   1
  -1  -7  15   19.36    5.31   1
   0  -7  15   40.22    5.46   1
   1  -7  15  229.27    6.43   1
   2  -7  15  147.86    6.16   1
   3  -7  15    5.47    5.21   1
   4  -7  15   57.50    6.18   1
   5  -7  15  129.13    6.53   1
  -8  -6  15    9.32    5.35   1
  -7  -6  15   12.28    5.28   1
  -6  -6  15   19.56    5.51   1
  -5  -6  15   25.05    5.36   1
  -4  -6  15   12.41    5.10   1
  -3  -6  15   10.98    5.03   1
  -2  -6  15    1.91    5.06   1
  -1  -6  15   79.65    5.58   1
   0  -6  15  355.63    7.13   1
   1  -6  15  450.21    7.54   1
   2  -6  15  156.43    6.46   1
   3  -6  15   11.14    5.46   1
   4  -6  15   32.04    6.87   1
   5  -6  15   93.44    7.04   1
  -8  -5  15    9.28    5.33   1
  -7  -5  15   15.72    5.53   1
  -6  -5  15   55.92    5.74   1
  -5  -5  15   14.25    5.36   1
  -4  -5  15    5.01    5.02   1
  -3  -5  15    7.24    5.03   1
  -2  -5  15   44.81    5.44   1
  -1  -5  15  213.45    6.20   1
   0  -5  15  455.63    7.48   1
   1  -5  15  233.73    6.66   1
   2  -5  15    6.78    5.28   1
   3  -5  15   61.84    6.37   1
   4  -5  15  123.46    6.34   1
   5  -5  15   57.24    6.66   1
  -9  -4  15   17.40    5.52   1
  -8  -4  15   11.17    5.35   1
  -7  -4  15   -0.10    5.28   1
  -6  -4  15    5.31    5.35   1
  -5  -4  15    1.72    5.32   1
  -4  -4  15   13.56    5.35   1
  -3  -4  15    5.36    5.16   1
  -2  -4  15  188.67    5.96   1
  -1  -4  15  261.79    6.53   1
   0  -4  15  128.15    6.01   1
   1  -4  15    4.72    5.90   1
   2  -4  15   69.52    5.55   1
   3  -4  15   86.06    7.25   1
   4  -4  15  134.13    7.26   1
   5  -4  15   68.00    6.64   1
  -9  -3  15   29.27    5.61   1
  -8  -3  15   12.53    5.31   1
  -7  -3  15    2.07    5.36   1
  -6  -3  15    4.00    4.55   1
  -5  -3  15    1.15    5.31   1
  -4  -3  15   12.21    5.64   1
  -3  -3  15    4.37    5.19   1
  -2  -3  15   44.86    5.36   1
  -1  -3  15   67.18    5.41   1
   0  -3  15   -3.30    5.51   1
   1  -3  15   92.11    5.95   1
   2  -3  15  177.94    6.56   1
   3  -3  15  106.10    7.26   1
   4  -3  15   18.06    6.61   1
 -10  -2  15   57.04    5.42   1
  -9  -2  15   29.71    5.59   1
  -8  -2  15   17.47    5.55   1
  -7  -2  15   16.92    5.36   1
  -6  -2  15    6.88    5.31   1
  -5  -2  15    5.12    5.31   1
  -4  -2  15   76.56    5.97   1
  -3  -2  15   73.17    5.59   1
  -2  -2  15   13.23    5.37   1
  -1  -2  15   12.09    5.29   1
   0  -2  15   68.94    5.78   1
   1  -2  15  147.98    6.30   1
   2  -2  15  174.81    6.72   1
   3  -2  15   64.85    6.69   1
   4  -2  15    4.29    6.73   1
 -10  -1  15   19.65    5.48   1
  -9  -1  15    1.97    5.28   1
  -8  -1  15    1.56    5.34   1
  -7  -1  15   14.20    5.63   1
  -6  -1  15   49.61    5.78   1
  -5  -1  15   37.77    5.65   1
  -4  -1  15  120.80    6.31   1
  -3  -1  15   95.96    5.79   1
  -2  -1  15    4.68    4.74   1
  -1  -1  15  119.24    5.96   1
   0  -1  15  207.10    7.13   1
   1  -1  15  189.64    7.22   1
   2  -1  15  101.94    6.57   1
   3  -1  15   20.26    6.17   1
 -10   0  15   18.01    5.42   1
  -9   0  15    4.40    5.44   1
  -8   0  15    6.52    4.65   1
  -7   0  15   11.14    5.49   1
  -6   0  15  126.71    6.04   1
  -5   0  15  220.49    6.74   1
  -4   0  15   99.07    6.06   1
  -3   0  15    9.12    5.51   1
  -2   0  15   60.18    6.25   1
  -1   0  15  126.76    6.63   1
   0   0  15  183.66    7.42   1
   1   0  15  159.50    9.17   1
   2   0  15   74.30    8.13   1
   3   0  15    5.50    6.53   1
 -10   1  15    6.00    5.45   1
  -9   1  15    0.92    5.33   1
  -8   1  15   -0.88    5.35   1
  -7   1  15    3.94    5.56   1
  -6   1  15   75.34    5.90   1
  -5   1  15  103.65    6.10   1
  -4   1  15   24.11    5.64   1
  -3   1  15   34.10    6.02   1
  -2   1  15  154.63    6.68   1
  -1   1  15  147.78    6.33   1
   0   1  15  110.39    6.20   1
   1   1  15   34.92    6.11   1
   2   1  15    1.98    6.46   1
 -10   2  15    5.93    5.50   1
  -9   2  15    8.47    5.70   1
  -8   2  15   10.55    5.60   1
  -7   2  15   13.07    5.26   1
  -6   2  15   51.18    5.90   1
  -5   2  15   -0.75    5.44   1
  -4   2  15   43.96    6.01   1
  -3   2  15  120.07    7.09   1
  -2   2  15  116.80    6.02   1
  -1   2  15   50.94    5.55   1
   0   2  15   22.24    5.62   1
   1   2  15    4.88    5.45   1
 -10   3  15    0.50    5.69   1
  -9   3  15   19.80    5.46   1
  -8   3  15    9.85    5.62   1
  -7   3  15    5.52    5.49   1
  -6   3  15   16.47    5.65   1
  -5   3  15   28.16    5.89   1
  -4   3  15  116.93    5.96   1
  -3   3  15   91.97    5.73   1
  -2   3  15   26.70    5.32   1
  -1   3  15   -6.13    5.88   1
   0   3  15   -2.72    6.10   1
  -9   4  15    3.84    5.22   1
  -8   4  15    1.16    5.43   1
  -7   4  15    4.33    5.48   1
  -6   4  15   14.68    5.16   1
  -5   4  15   60.55    5.62   1
  -4   4  15   76.07    5.94   1
  -3   4  15   43.91    5.68   1
  -2   4  15   10.16    5.37   1
  -8   5  15   -0.65    4.38   1
  -7   5  15   -1.90    5.40   1
  -6   5  15   80.53    5.94   1
  -5   5  15  199.99    6.68   1
  -4   5  15  114.51    6.33   1
  -1 -10  16    6.38    5.09   1
   0 -10  16   28.46    5.42   1
   1 -10  16  105.78    5.89   1
   2 -10  16  162.94    6.31   1
  -3  -9  16    8.10    5.28   1
  -2  -9  16   90.75    4.81   1
  -1  -9  16  125.29    6.00   1
   0  -9  16   73.08    5.82   1
   1  -9  16   46.38    5.65   1
   2  -9  16   22.76    5.48   1
   3  -9  16    8.84    5.59   1
  -5  -8  16   53.93    5.77   1
  -4  -8  16    6.26    4.21   1
  -3  -8  16   74.14    5.50   1
  -2  -8  16  179.69    6.25   1
  -1  -8  16  205.71    6.55   1
   0  -8  16  125.15    5.97   1
   1  -8  16   10.58    5.41   1
   2  -8  16   47.45    5.68   1
   3  -8  16  178.55    7.20   1
   4  -8  16   79.44    6.25   1
  -6  -7  16   24.90    5.48   1
  -5  -7  16   15.59    4.15   1
  -4  -7  16    2.34    5.18   1
  -3  -7  16   64.64    5.49   1
  -2  -7  16  103.80    5.60   1
  -1  -7  16  159.97    6.12   1
   0  -7  16   99.04    5.74   1
   1  -7  16    5.79    5.67   1
   2  -7  16  118.06    6.08   1
   3  -7  16  261.65    8.10   1
   4  -7  16  128.54    6.91   1
  -7  -6  16    8.13    5.46   1
  -6  -6  16    6.42    5.23   1
  -5  -6  16   41.11    5.61   1
  -4  -6  16   62.41    5.56   1
  -3  -6  16   25.96    5.22   1
  -2  -6  16   24.21    5.31   1
  -1  -6  16   59.40    4.67   1
   0  -6  16   17.83    5.85   1
   1  -6  16   10.56    5.18   1
   2  -6  16   24.80    5.38   1
   3  -6  16   10.60    5.51   1
   4  -6  16    8.96    6.66   1
  -7  -5  16    4.26    5.35   1
  -6  -5  16   70.33    5.78   1
  -5  -5  16  246.96    6.72   1
  -4  -5  16  303.49    6.65   1
  -3  -5  16   59.14    5.37   1
  -2  -5  16    5.86    4.94   1
  -1  -5  16   30.34    5.68   1
   0  -5  16  101.62    5.78   1
   1  -5  16  114.69    6.10   1
   2  -5  16   23.10    5.64   1
   3  -5  16    8.86    5.55   1
   4  -5  16    2.46    6.05   1
  -8  -4  16   16.69    5.49   1
  -7  -4  16    1.82    5.43   1
  -6  -4  16  147.22    6.37   1
  -5  -4  16  297.50    7.04   1
  -4  -4  16  412.83    7.49   1
  -3  -4  16  178.69    6.16   1
  -2  -4  16   -2.24    5.10   1
  -1  -4  16  171.09    6.13   1
   0  -4  16  443.31    7.66   1
   1  -4  16  251.43    7.03   1
   2  -4  16   21.49    6.79   1
   3  -4  16    9.37    5.44   1
   4  -4  16    9.80    6.20   1
  -9  -3  16    3.67    5.46   1
  -8  -3  16    0.22    4.44   1
  -7  -3  16   16.07    5.35   1
  -6  -3  16   73.73    5.81   1
  -5  -3  16   59.08    5.75   1
  -4  -3  16  102.02    5.83   1
  -3  -3  16   10.21    5.31   1
  -2  -3  16   82.83    5.71   1
  -1  -3  16  222.16    6.25   1
   0  -3  16  209.32    6.90   1
   1  -3  16  103.45    6.11   1
   2  -3  16   18.41    6.00   1
   3  -3  16    3.51    6.61   1
  -9  -2  16   13.70    5.51   1
  -8  -2  16   33.91    4.96   1
  -7  -2  16   42.52    4.97   1
  -6  -2  16   29.76    5.43   1
  -5  -2  16    5.52    5.23   1
  -4  -2  16   17.18    5.38   1
  -3  -2  16   56.61    6.29   1
  -2  -2  16  144.00    6.71   1
  -1  -2  16   52.42    5.52   1
   0  -2  16   11.86    5.71   1
   1  -2  16    6.32    5.44   1
   2  -2  16    3.91    6.01   1
   3  -2  16   -0.36    5.73   1
  -9  -1  16   42.14    5.67   1
  -8  -1  16   85.91    5.37   1
  -7  -1  16  113.01    6.48   1
  -6  -1  16   48.69    5.66   1
  -5  -1  16   19.48    5.38   1
  -4  -1  16  168.25    6.53   1
  -3  -1  16  288.01    7.22   1
  -2  -1  16  218.01    7.09   1
  -1  -1  16    3.88    5.63   1
   0  -1  16   43.25    5.42   1
   1  -1  16   44.40    6.61   1
   2  -1  16    8.67    6.69   1
  -9   0  16   27.10    5.56   1
  -8   0  16   45.61    5.64   1
  -7   0  16  144.42    6.06   1
  -6   0  16  144.57    6.53   1
  -5   0  16    4.45    5.41   1
  -4   0  16  342.18    7.71   1
  -3   0  16  362.10    7.91   1
  -2   0  16  202.17    7.21   1
  -1   0  16   24.10    6.20   1
   0   0  16   16.88    6.66   1
   1   0  16   28.28    6.83   1
  -9   1  16    6.11    5.44   1
  -8   1  16   -2.68    5.51   1
  -7   1  16    3.65    5.36   1
  -6   1  16   14.66    5.68   1
  -5   1  16   54.01    5.97   1
  -4   1  16  237.88    7.25   1
  -3   1  16   91.61    6.54   1
  -2   1  16   -1.34    5.98   1
  -1   1  16    4.25    5.15   1
   0   1  16   17.77    5.45   1
  -9   2  16    2.44    5.25   1
  -8   2  16   29.59    5.58   1
  -7   2  16   59.78    5.35   1
  -6   2  16  135.79    6.58   1
  -5   2  16  114.79    5.26   1
  -4   2  16   35.20    6.15   1
  -3   2  16    9.99    5.25   1
  -2   2  16   33.13    6.01   1
  -1   2  16   14.13    5.45   1
  -8   3  16   11.95    5.71   1
  -7   3  16  107.86    6.54   1
  -6   3  16  223.77    7.37   1
  -5   3  16   76.72    5.91   1
  -4   3  16    5.00    5.15   1
  -3   3  16   62.65    5.85   1
  -3  -8  17   18.81    5.28   1
  -2  -8  17    6.40    5.11   1
  -1  -8  17   32.10    5.37   1
   0  -8  17   23.03    5.50   1
   1  -8  17   22.50    5.53   1
   2  -8  17    9.64    5.32   1
  -4  -7  17   33.75    5.21   1
  -3  -7  17    0.88    5.01   1
  -2  -7  17   28.60    5.20   1
  -1  -7  17   51.33    5.60   1
   0  -7  17   46.83    5.62   1
   1  -7  17   19.49    5.50   1
   2  -7  17    2.20    5.40   1
  -5  -6  17   90.55    6.02   1
  -4  -6  17   12.58    5.22   1
  -3  -6  17    7.94    5.08   1
  -2  -6  17  108.95    6.24   1
  -1  -6  17   83.45    5.83   1
   0  -6  17   30.01    5.41   1
   1  -6  17   11.28    5.35   1
   2  -6  17    3.64    5.99   1
  -6  -5  17   89.23    5.44   1
  -5  -5  17   29.19    4.88   1
  -4  -5  17    6.15    4.71   1
  -3  -5  17   11.48    5.23   1
  -2  -5  17   55.73    5.63   1
  -1  -5  17   67.50    5.62   1
   0  -5  17    4.74    5.20   1
   1  -5  17    5.71    5.78   1
   2  -5  17    4.94    6.65   1
  -7  -4  17   74.47    6.04   1
  -6  -4  17   20.97    5.40   1
  -5  -4  17    8.90    5.64   1
  -4  -4  17   40.67    5.89   1
  -3  -4  17   75.69    5.77   1
  -2  -4  17   90.62    5.70   1
  -1  -4  17   26.67    5.61   1
   0  -4  17   -2.68    5.72   1
   1  -4  17    4.06    5.36   1
   2  -4  17   31.19    5.65   1
  -7  -3  17    6.42    5.33   1
  -6  -3  17   13.00    5.40   1
  -5  -3  17   41.24    5.92   1
  -4  -3  17   87.83    5.98   1
  -3  -3  17   51.01    5.68   1
  -2  -3  17    9.25    5.27   1
  -1  -3  17   12.91    5.32   1
   0  -3  17   42.35    5.67   1
   1  -3  17   -1.39    5.30   1
  -8  -2  17    2.73    4.61   1
  -7  -2  17   33.88    5.60   1
  -6  -2  17   68.09    5.89   1
  -5  -2  17   96.07    6.31   1
  -4  -2  17  108.78    6.10   1
  -3  -2  17   19.46    5.50   1
  -2  -2  17    9.64    5.53   1
  -1  -2  17   52.71    5.78   1
   0  -2  17   41.14    5.80   1
   1  -2  17    4.52    5.80   1
  -8  -1  17   23.27    5.91   1
  -7  -1  17   75.13    5.89   1
  -6  -1  17   78.47    6.27   1
  -5  -1  17  108.45    6.37   1
  -4  -1  17   71.86    5.93   1
  -3  -1  17    7.55    5.40   1
  -2  -1  17   42.81    5.97   1
  -1  -1  17   22.05    6.04   1
   0  -1  17    2.00    6.03   1
  -8   0  17   35.79    5.78   1
  -7   0  17   84.83    5.43   1
  -6   0  17   68.31    6.12   1
  -5   0  17   54.45    5.90   1
  -4   0  17   29.11    5.18   1
  -3   0  17    5.49    5.62   1
  -2   0  17   29.46    6.08   1
  -1   0  17    1.80    5.90   1
  -7   1  17   54.21    6.03   1
  -6   1  17   42.45    5.62   1
  -5   1  17    4.63    5.65   1
  -4   1  17    1.24    5.72   1
  -3   1  17    0.78    6.01   1
  -2   1  17    5.46    5.19   1
  -6   2  17   10.02    5.55   1
  -5   2  17    2.41    5.70   1
  -3  -6  18    3.05    5.15   1
  -2  -6  18    8.30    5.26   1
  -1  -6  18    5.61    5.35   1
  -4  -5  18   -1.74    5.34   1
  -3  -5  18   29.61    5.39   1
  -2  -5  18   61.76    5.74   1
  -1  -5  18   24.83    5.48   1
   0  -5  18    4.90    5.32   1
  -5  -4  18   14.04    5.44   1
  -4  -4  18    9.73    5.73   1
  -3  -4  18    4.44    5.37   1
  -2  -4  18    0.31    5.08   1
  -1  -4  18   30.90    5.55   1
  -5  -3  18   18.38    5.40   1
  -4  -3  18    7.21    5.36   1
  -3  -3  18    5.70    5.66   1
  -2  -3  18    6.69    5.31   1
  -1  -3  18    5.12    5.31   1
  -5  -2  18   12.26    5.58   1
  -4  -2  18   14.37    5.69   1
  -3  -2  18    7.00    5.43   1
  -2  -2  18    2.47    5.74   1
  -5  -1  18    2.19    5.30   1
  -4  -1  18    3.47    5.38   1
  -3  -1  18    8.79    5.92   1
;
_shelx_hkl_checksum     51014
_shelx_res_file
;
TITL [Mn(terpyridin)]2Sb2S5 * 4 H2O at 200 K in P-1
    lh5938.res
    created by SHELXL-2018/3 at 13:39:25 on 29-Nov-2019
CELL  0.71073  11.9227  12.1592  14.9217  104.293  101.701  112.585
ZERR  2.0       0.0005   0.0006   0.0007   0.003   0.003   0.003
LATT  1
SFAC C H N O S MN SB
UNIT 60 60 12 8 10 4 4
L.S. 10
ACTA
TEMP -73
BOND $H
HTAB
OMIT   1  -7   2
OMIT   0   2   6
OMIT  -5   8   6
OMIT   6  -6   5
OMIT  -8   1   0
OMIT -11   4   0
OMIT  -6   2   3
OMIT   5  -4   5
OMIT   4   2   0
OMIT   1   2   6
OMIT  -6   4   3
OMIT   6  -5   5
OMIT -11   8   2
OMIT   5  -6   5
OMIT   5   2   0
OMIT   6   2   0
OMIT  -9   4   1
OMIT  -8   3   3
OMIT   7   2   0
WGHT    0.109400    7.920100
EXTI    0.015649
BASF   0.32019
FVAR       0.42717
SB1   7    0.377777    0.398530    0.567164    11.00000    0.04221    0.03412 =
         0.03401    0.01164    0.01045    0.02059
SB2   7    0.436659    0.422897    0.831306    11.00000    0.03749    0.03072 =
         0.03935    0.01363    0.01500    0.01728
S1    5    0.578904    0.398702    0.634527    11.00000    0.04171    0.04165 =
         0.03931    0.01267    0.01182    0.02622
S2    5    0.430031    0.616060    0.649773    11.00000    0.04950    0.03324 =
         0.04437    0.01540    0.01447    0.02294
S3    5    0.264383    0.306305    0.670186    11.00000    0.04269    0.03354 =
         0.04762    0.01791    0.01416    0.01671
S4    5    0.301890    0.448539    0.926090    11.00000    0.04378    0.03861 =
         0.05707    0.01064    0.02470    0.02022
S5    5    0.435484    0.231500    0.847925    11.00000    0.04527    0.03370 =
         0.05135    0.01597    0.01213    0.02152
MN1   6    0.629034    0.325021    0.489015    11.00000    0.03575    0.03029 =
         0.03944    0.01160    0.01199    0.01728
N1    3    0.845318    0.453479    0.564871    11.00000    0.03412    0.03334 =
         0.04813    0.01167    0.01009    0.01350
N2    3    0.727587    0.201738    0.477244    11.00000    0.04319    0.03359 =
         0.04624    0.01575    0.02034    0.02634
N3    3    0.477413    0.119476    0.413247    11.00000    0.03531    0.02806 =
         0.03945    0.00828    0.00900    0.01221
C1    1    0.898206    0.577861    0.609535    11.00000    0.03790    0.03459 =
         0.04683    0.00538    0.00996    0.01486
AFIX  43
H1    2    0.843905    0.618064    0.606305    11.00000   -1.20000
AFIX   0
C2    1    1.029549    0.654366    0.661458    11.00000    0.04322    0.03820 =
         0.06182    0.01122    0.01369    0.00842
AFIX  43
H2    2    1.063976    0.744043    0.692727    11.00000   -1.20000
AFIX   0
C3    1    1.108371    0.594225    0.665717    11.00000    0.04258    0.04511 =
         0.06826    0.00717    0.01346    0.01594
AFIX  43
H3    2    1.198416    0.642938    0.699585    11.00000   -1.20000
AFIX   0
C4    1    1.054142    0.462350    0.619995    11.00000    0.03509    0.04773 =
         0.06443    0.01258    0.01089    0.01664
AFIX  43
H4    2    1.105988    0.419606    0.623773    11.00000   -1.20000
AFIX   0
C5    1    0.922024    0.394174    0.568473    11.00000    0.03958    0.03599 =
         0.05432    0.01449    0.01774    0.02259
C6    1    0.855886    0.254034    0.513417    11.00000    0.03581    0.03414 =
         0.05352    0.00890    0.01379    0.02026
C7    1    0.920845    0.181934    0.499160    11.00000    0.03757    0.03845 =
         0.07969    0.01227    0.00841    0.02119
AFIX  43
H7    2    1.012020    0.220266    0.526538    11.00000   -1.20000
AFIX   0
C8    1    0.851684    0.055045    0.445173    11.00000    0.05538    0.03892 =
         0.06641    0.00271    0.00635    0.02772
AFIX  43
H8    2    0.895377    0.005087    0.432484    11.00000   -1.20000
AFIX   0
C9    1    0.718605   -0.002287    0.408480    11.00000    0.05765    0.03179 =
         0.05849    0.00580    0.01341    0.02970
AFIX  43
H9    2    0.669897   -0.091173    0.371658    11.00000   -1.20000
AFIX   0
C10   1    0.657512    0.076028    0.427681    11.00000    0.04040    0.02584 =
         0.04350    0.00897    0.01135    0.01994
C11   1    0.517334    0.029658    0.395316    11.00000    0.05086    0.02716 =
         0.03151    0.01100    0.01263    0.02038
C12   1    0.429488   -0.100112    0.350423    11.00000    0.06055    0.03228 =
         0.03679    0.01390    0.01338    0.02031
AFIX  43
H12   2    0.459932   -0.162278    0.340345    11.00000   -1.20000
AFIX   0
C13   1    0.300298   -0.137565    0.321104    11.00000    0.05344    0.02414 =
         0.04272    0.00488    0.01245    0.00970
AFIX  43
H13   2    0.240224   -0.225324    0.289009    11.00000   -1.20000
AFIX   0
C14   1    0.258320   -0.045255    0.338996    11.00000    0.03957    0.04468 =
         0.05249    0.00785    0.01029    0.01410
AFIX  43
H14   2    0.169008   -0.068183    0.320257    11.00000   -1.20000
AFIX   0
C15   1    0.350446    0.081846    0.385122    11.00000    0.05205    0.03465 =
         0.04205    0.00869    0.01766    0.02168
AFIX  43
H15   2    0.321825    0.145279    0.397316    11.00000   -1.20000
AFIX   0
MN2   6    0.373194    0.672264    1.011130    11.00000    0.05568    0.03861 =
         0.03759    0.01502    0.01523    0.02873
N21   3    0.459779    0.790481    0.924995    11.00000    0.10613    0.04013 =
         0.04230    0.01965    0.03245    0.03053
N22   3    0.254375    0.769328    0.974669    11.00000    0.07035    0.04850 =
         0.03809    0.00550   -0.00440    0.03825
N23   3    0.219543    0.628295    1.084436    11.00000    0.04957    0.04578 =
         0.04266    0.01265    0.01353    0.03179
C21   1    0.569058    0.805656    0.910837    11.00000    0.10962    0.03355 =
         0.04834    0.00657    0.03897    0.01671
AFIX  43
H21   2    0.608757    0.757593    0.931466    11.00000   -1.20000
AFIX   0
C22   1    0.629794    0.889970    0.866465    11.00000    0.14201    0.05109 =
         0.05077    0.01494    0.04983    0.01058
AFIX  43
H22   2    0.709957    0.900042    0.858841    11.00000   -1.20000
AFIX   0
C23   1    0.573166    0.955917    0.835080    11.00000    0.20986    0.03369 =
         0.03795    0.01372    0.04144    0.02245
AFIX  43
H23   2    0.611734    1.012190    0.803711    11.00000   -1.20000
AFIX   0
C24   1    0.459707    0.941257    0.848713    11.00000    0.18542    0.04044 =
         0.03398    0.01191    0.02951    0.04201
AFIX  43
H24   2    0.417808    0.986953    0.826740    11.00000   -1.20000
AFIX   0
C25   1    0.405723    0.858747    0.895115    11.00000    0.14536    0.03623 =
         0.02928    0.00981    0.01665    0.03823
C26   1    0.288079    0.844360    0.920228    11.00000    0.12655    0.04461 =
         0.03371    0.00934    0.00062    0.04868
C27   1    0.209345    0.900609    0.894546    11.00000    0.23034    0.08534 =
         0.03561    0.01094    0.00145    0.11343
AFIX  43
H27   2    0.228365    0.950793    0.854799    11.00000   -1.20000
AFIX   0
C28   1    0.105334    0.884403    0.925840    11.00000    0.19054    0.10608 =
         0.06071    0.01714    0.00638    0.12243
AFIX  43
H28   2    0.054054    0.924278    0.908344    11.00000   -1.20000
AFIX   0
C29   1    0.075731    0.812428    0.981080    11.00000    0.09139    0.09657 =
         0.06998    0.00654   -0.00574    0.07276
AFIX  43
H29   2    0.003705    0.800505    1.002708    11.00000   -1.20000
AFIX   0
C30   1    0.154773    0.754557    1.006378    11.00000    0.06453    0.04450 =
         0.05165   -0.00115   -0.00646    0.03836
C31   1    0.131680    0.673594    1.065579    11.00000    0.03951    0.05518 =
         0.04762   -0.00179    0.00064    0.03157
C32   1    0.031416    0.644008    1.098986    11.00000    0.04049    0.05150 =
         0.07748    0.00650    0.00110    0.01988
AFIX  43
H32   2   -0.028291    0.676671    1.085717    11.00000   -1.20000
AFIX   0
C33   1    0.016866    0.565105    1.153044    11.00000    0.03197    0.07267 =
         0.06664   -0.01313    0.00815    0.01232
AFIX  43
H33   2   -0.054269    0.542127    1.176270    11.00000   -1.20000
AFIX   0
C34   1    0.103016    0.520518    1.173036    11.00000    0.05685    0.05947 =
         0.04908    0.01189    0.02083    0.02223
AFIX  43
H34   2    0.094179    0.466582    1.210361    11.00000   -1.20000
AFIX   0
C35   1    0.205107    0.556264    1.137112    11.00000    0.04433    0.06591 =
         0.04261    0.01835    0.01453    0.02712
AFIX  43
H35   2    0.267249    0.526746    1.151685    11.00000   -1.20000
AFIX   0
O1    4    0.736743    0.704048    0.752580    11.00000    0.06821    0.05381 =
         0.09032   -0.01052   -0.01164    0.02157
AFIX   3
H1A   2    0.747033    0.638528    0.734270    11.00000   -1.50000
H1B   2    0.658273    0.681508    0.726219    11.00000   -1.50000
AFIX   0
O2    4    0.920535    0.871674    0.686045    11.00000    0.10881    0.09216 =
         0.10687    0.02613    0.03322    0.05470
AFIX   3
H2A   2    0.848835    0.842934    0.694566    11.00000   -1.50000
H2B   2    0.981845    0.944124    0.720865    11.00000   -1.50000
AFIX   0
O3    4    1.115195    1.117743    0.822973    11.00000    0.09610    0.07812 =
         0.20040    0.05558    0.07141    0.02793
AFIX   3
H3A   2    1.150095    1.194473    0.827743    11.00000   -1.50000
H3B   2    1.178715    1.104813    0.842072    11.00000   -1.50000
AFIX   0
O4    4    0.805824    0.751170    0.972825    11.00000    0.10857    0.15738 =
         0.19041    0.09571    0.03368    0.06576
AFIX   3
H4A   2    0.787124    0.738460    0.912575    11.00000   -1.50000
H4B   2    0.777494    0.698331    0.999835    11.00000   -1.50000
AFIX   0
HKLF 5
REM  [Mn(terpyridin)]2Sb2S5 * 4 H2O at 200 K in P-1
REM wR2 = 0.1823, GooF = S = 1.067, Restrained GooF = 1.067 for all data
REM R1 = 0.0540 for 5834 Fo > 4sig(Fo) and 0.0655 for all 7084 data
REM 444 parameters refined using 0 restraints
END
WGHT      0.1117      7.9576
REM Instructions for potential hydrogen bonds
EQIV $3 x+1, y, z
HTAB C4 S3_$3
HTAB C7 S3_$3
EQIV $4 -x+1, -y, -z+1
HTAB C9 S3_$4
HTAB C9 S5_$4
HTAB C12 S1_$4
HTAB C21 O4
EQIV $5 x, y+1, z
HTAB C24 S5_$5
EQIV $6 x-1, y, z
HTAB C29 O4_$6
EQIV $7 -x, -y+1, -z+2
HTAB C32 S4_$7
HTAB O1 S1
HTAB O1 S2
HTAB O2 O1
HTAB O2 O3
EQIV $8 x+1, y+1, z
HTAB O3 S4_$8
HTAB O3 S5_$8
HTAB O4 O1
EQIV $2 -x+1, -y+1, -z+2
HTAB O4 S4_$2
REM Highest difference peak  1.083,  deepest hole -0.984,  1-sigma level  0.175
Q1    1   0.3217  0.3375  0.6293  11.00000  0.05    1.08
Q2    1   0.3730  0.3611  0.8922  11.00000  0.05    1.02
Q3    1   0.5017  0.4014  0.5656  11.00000  0.05    0.92
Q4    1   0.5191  0.4948  0.6055  11.00000  0.05    0.88
Q5    1   0.5061  0.4754  0.7666  11.00000  0.05    0.73
Q6    1   0.5202  0.5002  0.7214  11.00000  0.05    0.73
Q7    1   0.3759  0.3590  0.9456  11.00000  0.05    0.73
Q8    1   0.5170  0.3577  0.4612  11.00000  0.05    0.72
Q9    1   0.3855  0.4590  0.5205  11.00000  0.05    0.70
Q10   1   0.2957  0.2762  0.5158  11.00000  0.05    0.67
Q11   1   0.5054  0.5374  0.8971  11.00000  0.05    0.66
Q12   1   0.2438  0.3773  0.5263  11.00000  0.05    0.64
Q13   1   0.3984  0.4185  0.9089  11.00000  0.05    0.63
Q14   1   0.5549  0.5389  0.5616  11.00000  0.05    0.61
Q15   1   0.5031  0.7155  0.6661  11.00000  0.05    0.60
Q16   1   0.2805  0.3031  0.7384  11.00000  0.05    0.60
Q17   1   0.3521  0.9858  0.8539  11.00000  0.05    0.59
Q18   1   0.5692  0.4999  0.8434  11.00000  0.05    0.59
Q19   1   0.2647  0.3543  0.6833  11.00000  0.05    0.58
Q20   1   1.1227  0.3625  0.6203  11.00000  0.05    0.58
;
_shelx_res_checksum     86305
