# Supplementary material for: Synthesis and crystal structure of catena-poly[[bis[(2,2′;6′,2′′-terpyridine)­manganese(II)]-μ4-penta­thio­dianti­monato] tetra­hydrate] showing a 1D MnSbS network
Source: Acta Crystallogr E Crystallogr Commun. 2020 Jan 1;76(Pt 1):32–7. doi: 10.1107/S2056989019016268 (PMC6944084; doi:10.1107/S2056989019016268)
Supplement: Supplementary file 2 [file e-76-00032-Isup2.hkl]

data_I                                                                          
_shelx_title ' [Mn(terpyridin)]2Sb2S5 * 4 H2O at 200 K in P-1'                  
_shelx_refln_list_code          4                                               
_shelx_F_calc_maximum      245.26                                               
_exptl_crystal_F_000      1032.00                                               
_reflns_d_resolution_high  0.8054                                               
                                                                                
loop_                                                                           
 _space_group_symop_operation_xyz                                               
 'x, y, z'                                                                      
 '-x, -y, -z'                                                                   
                                                                                
_cell_length_a    11.9227                                                       
_cell_length_b    12.1592                                                       
_cell_length_c    14.9217                                                       
_cell_angle_alpha 104.293                                                       
_cell_angle_beta  101.701                                                       
_cell_angle_gamma 112.585                                                       
                                                                                
_shelx_F_squared_multiplier     1.000                                           
                                                                                
loop_                                                                           
 _refln_index_h                                                                 
 _refln_index_k                                                                 
 _refln_index_l                                                                 
 _refln_F_squared_calc                                                          
 _refln_F_squared_meas                                                          
 _refln_F_squared_sigma                                                         
 _refln_observed_status                                                         
   2   0   0       2891.73       3426.62       104.11 o                         
   3   0   0       3860.30       3631.38        83.52 o                         
   4   0   0      19336.62      19642.88       134.51 o                         
   5   0   0       7823.37       6475.65        78.31 o                         
   6   0   0       9583.03       7947.60        79.42 o                         
   7   0   0       1075.70       1492.87        45.72 o                         
   8   0   0         84.34        717.19        38.43 o                         
   9   0   0         16.31        127.53        35.13 o                         
  10   0   0        393.45        349.85        32.17 o                         
  11   0   0        734.39        774.16        33.97 o                         
  12   0   0        257.50        251.56        29.84 o                         
 -13   1   0         24.32        -29.60        29.60 o                         
 -12   1   0        542.81        607.38        31.91 o                         
 -11   1   0        363.50        164.11        35.84 o                         
 -10   1   0         38.83          3.23        29.49 o                         
  -9   1   0        254.58        470.47        34.02 o                         
  -7   1   0       2766.67       2679.62        54.20 o                         
  -6   1   0       1186.35       1062.28        48.21 o                         
  -5   1   0       2784.18       2521.33        61.21 o                         
  -4   1   0       2369.48       2630.86        68.35 o                         
  -3   1   0       4657.08       4376.00       100.69 o                         
  -2   1   0      10138.99      12512.84       157.45 o                         
  -1   1   0       2302.27       2051.76       106.54 o                         
   1   1   0      14782.19      16688.62       193.84 o                         
   2   1   0        330.57        200.24        65.39 o                         
   3   1   0       5610.86       2872.78        69.68 o                         
   4   1   0      16207.73      11198.64        99.16 o                         
   5   1   0      17760.42      17170.37       100.80 o                         
   6   1   0       4942.19       5937.06        62.52 o                         
   7   1   0        490.72        429.68        37.59 o                         
   8   1   0         29.64         47.41        37.33 o                         
   9   1   0         17.59          0.27        33.71 o                         
  10   1   0          7.52        -30.09        30.09 o                         
  11   1   0         34.13         18.47        30.53 o                         
  12   1   0         44.55         81.34        29.87 o                         
 -13   2   0         76.69        129.20        30.75 o                         
 -12   2   0         14.15         24.99        28.50 o                         
 -11   2   0          5.93         78.92        28.88 o                         
 -10   2   0        505.84        557.44        32.52 o                         
  -9   2   0        616.04        670.60        40.90 o                         
  -8   2   0       3287.92       2919.60        53.16 o                         
  -7   2   0       3618.65       3561.55        57.67 o                         
  -6   2   0       4237.61       4466.09        62.29 o                         
  -5   2   0       2752.69       2444.19        57.31 o                         
  -4   2   0       2659.09       3029.09        67.93 o                         
  -3   2   0       7047.37       7609.18       104.33 o                         
  -2   2   0      19218.24      23856.61       182.25 o                         
   1   2   0        511.03        529.13        56.46 o                         
   2   2   0        251.34        202.95        44.74 o                         
   3   2   0       2424.86       1427.52        48.45 o                         
   8   2   0      10748.15        629.31        37.80 o                         
   9   2   0         68.78        135.18        39.74 o                         
  10   2   0          8.92         -3.18        39.13 o                         
  11   2   0         72.54        102.56        29.44 o                         
 -13   3   0        425.80        423.25        31.62 o                         
 -12   3   0        253.46        134.51        29.13 o                         
 -11   3   0        834.13        874.13        33.50 o                         
 -10   3   0       1395.73       1243.11        50.15 o                         
  -9   3   0        215.00        220.99        30.50 o                         
  -8   3   0       4096.23       3870.78        51.40 o                         
  -7   3   0       5546.47       5614.45        60.11 o                         
  -6   3   0       2888.55       3072.38        51.94 o                         
  -5   3   0       3567.22       3443.15        51.26 o                         
  -4   3   0      19288.26      22984.77       124.20 o                         
   1   3   0      10200.23      10222.15        88.60 o                         
   2   3   0       3992.11       3306.67        56.43 o                         
   3   3   0        548.87        416.82        37.43 o                         
   4   3   0       1339.12       1251.43        41.71 o                         
   5   3   0       4102.94       4030.68        53.47 o                         
   6   3   0        166.38        178.65        33.02 o                         
   7   3   0        143.70         69.43        36.25 o                         
   8   3   0       1772.95       1871.03        44.30 o                         
   9   3   0        610.04        664.82        39.06 o                         
  10   3   0         48.80         50.04        38.59 o                         
  11   3   0          6.33         31.79        43.51 o                         
 -14   4   0        928.04        787.04        34.75 o                         
 -13   4   0        765.19        643.00        32.87 o                         
 -12   4   0         19.72        -32.94        32.94 o                         
 -10   4   0       2360.38       3165.69        48.77 o                         
  -9   4   0       1134.02       1181.15        40.08 o                         
  -8   4   0        409.45        385.42        36.37 o                         
  -7   4   0        815.38        833.34        39.51 o                         
  -6   4   0         47.07         67.43        33.06 o                         
  -5   4   0       1404.42       1380.96        47.26 o                         
   1   4   0      19942.39      18660.59       104.13 o                         
   2   4   0      22440.01      23142.40       113.20 o                         
   3   4   0       3342.56       3163.03        47.16 o                         
   4   4   0        631.14        606.55        37.03 o                         
   5   4   0       3075.40       3039.65        48.93 o                         
   6   4   0       1108.45       1105.63        38.41 o                         
   7   4   0        141.69        117.24        32.19 o                         
   8   4   0        130.55        142.45        32.68 o                         
   9   4   0         36.80         28.56        36.56 o                         
  10   4   0          5.77         -7.18        40.83 o                         
 -14   5   0        818.99        795.22        33.75 o                         
 -13   5   0        647.60        601.52        24.61 o                         
 -12   5   0        405.51        305.70        46.28 o                         
 -11   5   0       3742.06       4598.03        47.41 o                         
 -10   5   0       4340.71       4951.71        55.49 o                         
  -9   5   0        765.81        816.01        30.76 o                         
  -8   5   0       2106.41       2115.33        41.94 o                         
  -7   5   0       4509.79       4474.60        50.75 o                         
  -6   5   0      11942.05      13291.58        77.58 o                         
  -5   5   0      12454.73      13111.83        80.93 o                         
  -4   5   0       1842.95       1538.99        45.83 o                         
   1   5   0      18651.14      16807.37        91.54 o                         
   2   5   0      18342.50      18450.18        92.86 o                         
   3   5   0       4335.32       4107.02        49.33 o                         
   4   5   0         28.29         81.78        29.38 o                         
   5   5   0        169.83        200.36        30.55 o                         
   6   5   0       1027.07       1119.90        41.08 o                         
   7   5   0        246.47        237.16        32.59 o                         
   8   5   0        432.37        501.91        33.76 o                         
   9   5   0        380.01        321.98        35.67 o                         
 -14   6   0          3.64         11.67        29.32 o                         
 -13   6   0          1.08         12.93        37.43 o                         
 -12   6   0        786.89        498.66        39.31 o                         
 -11   6   0       3778.39       3934.71        51.70 o                         
 -10   6   0       4674.47       5681.63        54.06 o                         
  -9   6   0       1010.81       1150.33        37.41 o                         
  -8   6   0       4214.50       4489.17        48.97 o                         
  -7   6   0      12852.60      14303.99        75.24 o                         
  -6   6   0      17047.84      19453.82        88.07 o                         
  -5   6   0      19439.41      20354.74        92.85 o                         
  -4   6   0         98.75         88.63        35.26 o                         
   0   6   0       9067.88       7948.03        64.31 o                         
   1   6   0       5454.92       5365.57        61.36 o                         
   2   6   0        368.24        300.59        34.38 o                         
   3   6   0         96.17         99.13        31.64 o                         
   4   6   0        410.57        352.22        29.76 o                         
   5   6   0        347.88        382.53        29.97 o                         
   6   6   0         52.59         98.01        30.31 o                         
   7   6   0        271.59        309.86        30.12 o                         
   8   6   0        542.94        584.45        39.04 o                         
 -14   7   0        385.93        231.75        44.23 o                         
 -13   7   0        419.11        412.12        37.60 o                         
 -12   7   0         93.52         44.63        30.65 o                         
 -11   7   0        966.10        851.48        36.49 o                         
 -10   7   0       3625.51       3777.78        46.98 o                         
  -9   7   0       1977.69       2028.46        41.79 o                         
  -8   7   0       1054.36       1164.53        35.60 o                         
  -7   7   0       9039.39       9610.46        62.35 o                         
  -6   7   0      15702.13      16561.20        77.53 o                         
  -5   7   0       4950.93       4901.10        50.50 o                         
  -4   7   0        398.08        504.16        35.28 o                         
  -1   7   0       5379.24       4917.71        43.46 o                         
   0   7   0       1815.94       1683.30        41.05 o                         
   1   7   0         99.62        126.99        33.78 o                         
   2   7   0       1857.95       1699.46        39.84 o                         
   3   7   0       1690.39       1682.28        40.01 o                         
   4   7   0         13.93         26.58        27.95 o                         
   5   7   0        994.18       1025.35        33.68 o                         
   6   7   0        281.95        298.51        33.69 o                         
   7   7   0         10.78         34.14        30.96 o                         
   8   7   0        232.36        263.98        34.72 o                         
 -14   8   0        707.30        198.84        39.56 o                         
 -13   8   0        466.89        262.91        37.00 o                         
 -12   8   0        377.01        353.35        32.71 o                         
 -11   8   0        243.66        298.10        30.01 o                         
 -10   8   0        552.92        626.81        31.54 o                         
  -9   8   0       1912.69       2005.00        37.94 o                         
  -8   8   0          1.53         -3.84        29.70 o                         
  -7   8   0       2190.03       2212.37        38.98 o                         
  -6   8   0       4378.61       4652.48        48.97 o                         
  -5   8   0       1412.81       1516.29        38.29 o                         
  -4   8   0        537.71        548.08        34.25 o                         
  -1   8   0       4568.27       4490.68        44.62 o                         
   0   8   0       1347.37       1157.44        33.67 o                         
   1   8   0        288.80        339.56        30.02 o                         
   2   8   0       1883.77       1851.72        39.70 o                         
   3   8   0       1237.01       1318.29        35.32 o                         
   4   8   0         70.87         85.74        30.48 o                         
   5   8   0        126.84        113.06        30.21 o                         
   6   8   0        161.45        165.05        27.86 o                         
   7   8   0         26.49         20.66        30.25 o                         
 -14   9   0        521.79        265.85        37.06 o                         
 -13   9   0        146.86        161.86        31.25 o                         
 -12   9   0        790.97        807.94        32.98 o                         
 -11   9   0       1917.12       2235.81        41.48 o                         
 -10   9   0       1830.41       2209.74        38.28 o                         
  -9   9   0         27.74         48.29        29.38 o                         
  -8   9   0       1313.42       1452.29        35.85 o                         
  -7   9   0       1097.41       1292.51        35.82 o                         
  -6   9   0       1290.84       1423.86        34.81 o                         
  -5   9   0       1617.18       1557.66        35.10 o                         
  -4   9   0       2051.17       1873.89        36.34 o                         
  -2   9   0        531.72        474.85        32.53 o                         
  -1   9   0        963.01        838.01        32.27 o                         
   0   9   0        302.64        395.86        29.97 o                         
   1   9   0        413.62        431.07        29.98 o                         
   2   9   0        325.66        348.54        31.12 o                         
   3   9   0        151.70        166.21        31.53 o                         
   4   9   0         79.16         90.89        31.47 o                         
   5   9   0         60.19         62.93        29.60 o                         
 -13  10   0         96.08         75.65        31.36 o                         
 -12  10   0        411.05        335.15        32.99 o                         
 -11  10   0        860.21        980.35        35.53 o                         
 -10  10   0       3240.47       3833.12        43.66 o                         
  -9  10   0       3278.27       3338.13        43.03 o                         
  -8  10   0        776.57        757.91        32.45 o                         
  -7  10   0       1922.45       2163.89        38.10 o                         
  -6  10   0       9827.78      10431.42        58.72 o                         
  -5  10   0       8860.92       8988.04        55.52 o                         
  -4  10   0       5004.03       5394.68        45.74 o                         
  -3  10   0       1759.09       1634.01        38.69 o                         
  -2  10   0         64.35        157.44        29.55 o                         
  -1  10   0        830.64        874.71        31.96 o                         
   0  10   0        875.00        905.01        30.81 o                         
   1  10   0        843.61        883.63        31.84 o                         
   2  10   0         39.17         75.36        31.68 o                         
   3  10   0         58.30         68.19        28.83 o                         
   4  10   0         79.97         75.87        28.72 o                         
 -13  11   0         21.99         27.40        30.53 o                         
 -12  11   0         46.07         70.38        29.60 o                         
 -11  11   0         95.29         69.68        31.03 o                         
 -10  11   0       1179.43       1267.67        35.79 o                         
  -9  11   0       3347.85       3499.46        43.45 o                         
  -8  11   0        486.53        491.07        34.49 o                         
  -7  11   0       1063.36        956.91        32.87 o                         
  -6  11   0       6734.10       6976.92        50.78 o                         
  -5  11   0       7943.48       8524.00        51.84 o                         
  -4  11   0       5348.70       5634.41        45.66 o                         
  -3  11   0        646.54        551.12        32.97 o                         
  -2  11   0        417.28        432.23        29.70 o                         
  -1  11   0       3266.83       3497.84        40.05 o                         
   0  11   0       2467.66       2578.38        38.36 o                         
   1  11   0        714.31        750.52        31.54 o                         
   2  11   0        100.12        124.23        29.93 o                         
   3  11   0         16.09         28.83        30.25 o                         
 -12  12   0         45.69         56.73        33.22 o                         
 -11  12   0         22.04         31.13        28.83 o                         
 -10  12   0        243.01        250.95        29.90 o                         
  -9  12   0        458.29        444.81        31.18 o                         
  -8  12   0        200.43        184.83        29.73 o                         
  -7  12   0        154.35        132.32        22.65 o                         
  -6  12   0       1221.07       1067.66        32.61 o                         
  -5  12   0       1258.08       1265.59        33.66 o                         
  -4  12   0       1731.29       1707.98        33.56 o                         
  -3  12   0        290.36        240.37        28.04 o                         
  -2  12   0        122.35        129.94        27.85 o                         
  -1  12   0        356.50        388.70        29.30 o                         
   0  12   0        387.71        429.89        30.19 o                         
   1  12   0        244.84        241.07        32.14 o                         
 -11  13   0         38.56         54.43        31.24 o                         
 -10  13   0         45.69         41.55        28.72 o                         
  -9  13   0        240.99        298.67        30.22 o                         
  -8  13   0        475.49        433.62        31.02 o                         
  -7  13   0        248.39        140.21        29.40 o                         
  -6  13   0         84.54         69.40        28.29 o                         
  -5  13   0          7.34        -23.51        23.51 o                         
  -4  13   0        101.44        110.14        28.45 o                         
  -3  13   0        195.50        199.52        28.19 o                         
  -2  13   0        431.19        395.04        29.53 o                         
  -1  13   0          3.15        -16.61        26.47 o                         
  -9  14   0       1037.34        945.23        34.87 o                         
  -8  14   0       1034.56        875.12        34.05 o                         
  -7  14   0        628.99        640.35        31.64 o                         
  -6  14   0         81.01        105.63        27.52 o                         
  -5  14   0        325.83        235.71        24.58 o                         
  -4  14   0       1994.38       1868.28        37.20 o                         
  -3  14   0        644.83        589.43        31.58 o                         
   3 -14   1        495.63        446.01        29.87 o                         
   4 -14   1       1252.99       1199.38        33.97 o                         
   5 -14   1       1044.55       1024.67        33.23 o                         
   6 -14   1        682.93        728.46        31.76 o                         
   7 -14   1         92.36         64.63        28.29 o                         
   8 -14   1          4.30         52.61        28.50 o                         
   9 -14   1         85.82         90.73        29.05 o                         
  10 -14   1        147.20         64.04        31.69 o                         
   0 -13   1        478.63        387.29        30.52 o                         
   1 -13   1        256.39        234.77        28.74 o                         
   2 -13   1          7.79         14.63        27.46 o                         
   3 -13   1        324.64        434.30        29.90 o                         
   4 -13   1        984.51       1013.65        32.24 o                         
   5 -13   1        171.87        248.91        29.01 o                         
   6 -13   1        198.13        233.86        24.24 o                         
   7 -13   1          5.30         17.92        27.62 o                         
   8 -13   1         47.01         97.73        27.73 o                         
   9 -13   1        194.57         94.44        29.83 o                         
  10 -13   1        529.88        389.15        32.01 o                         
  11 -13   1        407.94        296.04        31.72 o                         
  -2 -12   1        451.68        370.57        31.78 o                         
  -1 -12   1        499.32        497.37        30.25 o                         
   0 -12   1         80.33         95.88        20.94 o                         
   1 -12   1        233.02        300.59        28.14 o                         
   2 -12   1        727.68        790.27        30.83 o                         
   3 -12   1        203.08        248.90        28.90 o                         
   4 -12   1        105.31        123.25        28.24 o                         
   5 -12   1        169.27        199.35        29.18 o                         
   6 -12   1         79.63         40.02        28.51 o                         
   7 -12   1        204.74        164.22        29.45 o                         
   8 -12   1        364.62        199.23        30.19 o                         
   9 -12   1        481.61        542.54        31.30 o                         
  10 -12   1        828.18        802.57        35.46 o                         
  11 -12   1        111.41         99.45        32.68 o                         
  12 -12   1        112.83         96.44        29.61 o                         
  -3 -11   1        450.91        405.27        33.70 o                         
  -2 -11   1        329.53        336.14        30.62 o                         
  -1 -11   1          0.49         29.37        28.06 o                         
   0 -11   1        465.77        569.06        30.20 o                         
   1 -11   1       2089.58       2140.53        35.66 o                         
   2 -11   1       1742.22       1732.80        33.30 o                         
   3 -11   1        857.35        718.07        30.53 o                         
   4 -11   1        566.26        489.70        30.33 o                         
   5 -11   1         36.11         29.87        28.01 o                         
   6 -11   1        804.70        731.89        31.96 o                         
   7 -11   1        869.49        976.10        33.28 o                         
   8 -11   1        358.62        471.15        29.91 o                         
   9 -11   1        537.73        522.23        31.25 o                         
  10 -11   1        313.35        366.60        30.56 o                         
  11 -11   1        106.44        144.63        29.66 o                         
  12 -11   1        813.37        792.16        35.40 o                         
  13 -11   1       1059.28        967.75        38.12 o                         
  -5 -10   1        239.43        236.62        34.34 o                         
  -4 -10   1        285.46        285.06        31.98 o                         
  -3 -10   1        403.44        389.05        32.88 o                         
  -2 -10   1        108.10         87.06        27.96 o                         
  -1 -10   1       1382.84       1413.31        32.97 o                         
   0 -10   1       5624.82       5817.62        46.51 o                         
   1 -10   1       6345.81       6807.61        49.75 o                         
   2 -10   1       1147.26       1087.58        33.94 o                         
   3 -10   1        186.08        715.65        32.97 o                         
   4 -10   1         43.63         39.19        30.15 o                         
   5 -10   1       1306.07        906.96        36.35 o                         
   6 -10   1       3775.50       3046.47        43.30 o                         
   7 -10   1       3330.24       2941.67        42.69 o                         
   8 -10   1        402.23        384.76        31.18 o                         
   9 -10   1        201.47        245.35        29.02 o                         
  10 -10   1         78.42        105.42        28.29 o                         
  11 -10   1       1023.28       1249.79        36.15 o                         
  12 -10   1       1484.99       1691.63        41.72 o                         
  13 -10   1        636.53        639.61        35.16 o                         
  -6  -9   1        210.78        136.62        32.96 o                         
  -5  -9   1        366.56        378.33        34.35 o                         
  -4  -9   1        382.75        393.81        31.12 o                         
  -3  -9   1        144.07        201.85        32.08 o                         
  -2  -9   1        484.59        515.37        31.47 o                         
  -1  -9   1       3920.01       4086.24        42.58 o                         
   0  -9   1       6830.49       6967.77        50.96 o                         
   1  -9   1       3658.66       3444.71        42.76 o                         
   2  -9   1        943.16        798.62        37.01 o                         
   3  -9   1          0.50        308.86        29.76 o                         
   4  -9   1       1283.84       1139.52        33.33 o                         
   5  -9   1       3962.57       3555.90        46.73 o                         
   6  -9   1       4552.11       4397.41        47.69 o                         
   7  -9   1       2076.16       2201.69        41.64 o                         
   8  -9   1        361.67        459.83        27.39 o                         
   9  -9   1        179.02        167.01        24.30 o                         
  10  -9   1        631.95        763.53        32.64 o                         
  11  -9   1       1267.21       1618.76        39.06 o                         
  12  -9   1        649.34        779.02        33.79 o                         
  13  -9   1        243.42        267.02        33.57 o                         
  -7  -8   1        250.92        300.20        30.50 o                         
  -6  -8   1        202.14        190.64        35.59 o                         
  -5  -8   1        511.20        469.37        32.13 o                         
  -4  -8   1        228.43        301.60        30.45 o                         
  -3  -8   1         32.96         54.43        34.86 o                         
  -2  -8   1       3064.96       3309.08        41.72 o                         
  -1  -8   1       6673.85       6294.40        49.54 o                         
   0  -8   1       2436.45       2096.42        39.60 o                         
   1  -8   1       1433.73       1042.18        38.62 o                         
   2  -8   1         35.10         47.52        30.86 o                         
   3  -8   1        450.31        267.40        32.15 o                         
   6  -8   1       1721.65       1974.45        42.61 o                         
   7  -8   1        658.73        676.92        33.33 o                         
   8  -8   1        115.33        132.15        33.94 o                         
   9  -8   1        334.50        402.07        32.00 o                         
  10  -8   1       1844.51       2142.49        38.18 o                         
  11  -8   1       1756.48       2087.90        41.68 o                         
  12  -8   1        226.99        252.81        32.31 o                         
  13  -8   1         54.28         47.85        33.33 o                         
  14  -8   1        523.43        458.84        41.29 o                         
  -8  -7   1        132.94        130.49        30.70 o                         
  -7  -7   1        293.83        287.71        33.19 o                         
  -6  -7   1        215.31        234.59        32.47 o                         
  -5  -7   1        713.52        701.40        31.44 o                         
  -4  -7   1         63.48         81.73        31.08 o                         
  -3  -7   1        262.49        280.79        30.02 o                         
  -2  -7   1       4648.36       4635.86        46.35 o                         
  -1  -7   1       6036.88       5770.77        52.29 o                         
   0  -7   1        343.23        721.98        35.81 o                         
   1  -7   1          0.43        432.33        24.06 o                         
   2  -7   1       1899.04       1434.79        40.75 o                         
   6  -7   1       1381.75       1620.45        38.97 o                         
   7  -7   1         42.93         78.77        30.70 o                         
   8  -7   1       1179.92       1148.01        35.02 o                         
   9  -7   1       3100.78       3254.74        46.35 o                         
  10  -7   1       3732.59       4535.19        49.61 o                         
  11  -7   1       1408.32       1611.89        37.11 o                         
  12  -7   1         23.05         47.02        32.34 o                         
  13  -7   1        415.49        291.79        41.00 o                         
  14  -7   1       1235.15       1035.24        35.61 o                         
  -9  -6   1         45.37         70.65        32.56 o                         
  -8  -6   1         74.91        113.86        36.23 o                         
  -7  -6   1          3.19         -6.25        29.05 o                         
  -6  -6   1         20.79         47.41        31.51 o                         
  -5  -6   1         85.55        110.69        31.52 o                         
  -4  -6   1       2378.79       2349.24        43.21 o                         
  -3  -6   1       3209.81       3332.99        45.86 o                         
  -2  -6   1       3321.11       2915.14        40.65 o                         
  -1  -6   1       1029.68        865.80        36.75 o                         
   0  -6   1       1009.83        933.14        39.20 o                         
   1  -6   1       6633.68       5155.62        56.99 o                         
   2  -6   1      11558.54       9982.52        71.09 o                         
   5  -6   1        759.67        873.18        37.47 o                         
   6  -6   1        972.49       1112.94        43.35 o                         
   7  -6   1       2335.45       2608.80        40.30 o                         
   8  -6   1       2620.59       2718.13        44.32 o                         
   9  -6   1       1549.91       1779.85        41.43 o                         
  10  -6   1        224.00        266.45        33.25 o                         
  11  -6   1        133.87        164.34        36.41 o                         
  12  -6   1        190.26        193.44        38.28 o                         
  13  -6   1       1071.43        980.61        34.45 o                         
  14  -6   1       1227.76        912.62        35.39 o                         
 -10  -5   1        137.25        118.98        33.83 o                         
  -9  -5   1         87.35         85.30        31.58 o                         
  -8  -5   1          8.83         12.06        32.17 o                         
  -7  -5   1        265.99        275.10        30.72 o                         
  -6  -5   1       2119.63       2132.51        42.07 o                         
  -5  -5   1       1823.38       1831.57        38.17 o                         
  -4  -5   1       7437.34       7129.89        57.44 o                         
  -3  -5   1       6258.47       5632.09        57.92 o                         
  -2  -5   1       2296.93       1936.38        43.11 o                         
  -1  -5   1        921.02        744.46        41.79 o                         
   0  -5   1       9137.71       7580.93        70.78 o                         
   1  -5   1      20642.92      20729.27       107.09 o                         
   5  -5   1        470.73        430.71        38.07 o                         
   6  -5   1       4615.23       5132.74        55.51 o                         
   7  -5   1       4666.65       5094.94        55.63 o                         
   8  -5   1       3328.95       4019.78        49.98 o                         
   9  -5   1       1094.48       1216.91        39.74 o                         
  10  -5   1        118.29        156.99        35.86 o                         
  11  -5   1        479.50        460.37        43.60 o                         
  12  -5   1        669.76        563.14        31.65 o                         
  13  -5   1        984.66        788.91        26.73 o                         
  14  -5   1        173.54        186.61        30.54 o                         
 -10  -4   1        141.38        186.37        35.37 o                         
  -9  -4   1         48.96         65.61        34.75 o                         
  -8  -4   1         42.94         64.57        28.67 o                         
  -7  -4   1        142.15        125.53        33.01 o                         
  -6  -4   1       2930.14       2944.62        46.89 o                         
  -5  -4   1       5575.09       5531.12        54.60 o                         
  -4  -4   1       5948.69       5712.15        57.60 o                         
  -3  -4   1       1397.81       1314.55        39.64 o                         
  -2  -4   1       2270.20       2339.31        46.40 o                         
  -1  -4   1      10631.90       9930.14        79.10 o                         
   0  -4   1      34219.66      37466.52       157.62 o                         
   1  -4   1      36413.15      41688.36       171.71 o                         
   5  -4   1       6011.00       6294.11        59.11 o                         
   6  -4   1      10065.71      11553.95        77.64 o                         
   7  -4   1       2292.60       2626.80        48.00 o                         
   8  -4   1       1972.78       1970.14        45.28 o                         
   9  -4   1       1059.16        995.73        35.32 o                         
  10  -4   1        714.64        692.23        49.71 o                         
  11  -4   1       1698.89       1290.32        32.13 o                         
  12  -4   1       1060.71        592.24        33.24 o                         
  13  -4   1        210.42        176.77        29.51 o                         
 -11  -3   1         34.51         25.27        37.82 o                         
 -10  -3   1        121.64        149.08        35.53 o                         
  -9  -3   1        130.89        161.10        33.67 o                         
  -8  -3   1          0.84         14.14        31.73 o                         
  -7  -3   1       1633.94       1628.88        40.06 o                         
  -6  -3   1       6647.63       6349.86        61.30 o                         
  -5  -3   1       5392.57       5374.00        57.10 o                         
  -4  -3   1       1141.03       1034.26        41.00 o                         
  -3  -3   1        305.04        253.79        37.09 o                         
  -2  -3   1        546.18        433.98        41.00 o                         
  -1  -3   1      10078.61       7469.47        82.01 o                         
   0  -3   1      31628.77      39901.64       187.80 o                         
   1  -3   1      13570.31      14951.91       124.44 o                         
   4  -3   1       1672.10       1703.70        56.17 o                         
   5  -3   1       4152.10       4502.41        64.06 o                         
   6  -3   1       6523.20       6901.39        64.68 o                         
   7  -3   1        262.66        302.04        39.36 o                         
   8  -3   1        789.35        682.85        41.84 o                         
   9  -3   1        722.68        739.28        34.27 o                         
  10  -3   1       1046.72        918.50        33.65 o                         
  11  -3   1       2472.66       1384.49        39.87 o                         
  12  -3   1        424.00        474.34        31.51 o                         
  13  -3   1          3.84          8.22        28.94 o                         
 -12  -2   1         10.19         63.24        28.83 o                         
 -11  -2   1         58.63         26.48        36.67 o                         
 -10  -2   1        113.88         91.56        34.82 o                         
  -9  -2   1         68.93         56.52        33.44 o                         
  -8  -2   1        317.23        294.80        37.10 o                         
  -7  -2   1       1884.62       2455.81        46.61 o                         
  -6  -2   1       4328.23       4596.63        56.91 o                         
  -5  -2   1       3255.89       3218.85        53.25 o                         
  -4  -2   1          8.67         90.43        36.50 o                         
  -3  -2   1        412.84        215.51        43.37 o                         
  -2  -2   1       5721.43       3370.91        68.20 o                         
  -1  -2   1      13641.15      10831.17       116.51 o                         
   0  -2   1      10723.16       9677.27       122.00 o                         
   1  -2   1       4002.80       4204.94        97.06 o                         
   3  -2   1       2091.63       1753.07        63.34 o                         
   4  -2   1       1461.19       1561.33        59.79 o                         
   5  -2   1       4895.06       4983.31        73.65 o                         
   6  -2   1        854.13        815.05        43.95 o                         
   7  -2   1        272.20        277.94        34.70 o                         
   8  -2   1        482.50        358.17        33.25 o                         
   9  -2   1       1505.14       1428.59        36.22 o                         
  10  -2   1        940.01       1043.55        34.40 o                         
  11  -2   1        999.61        897.33        34.78 o                         
  12  -2   1        188.44        233.96        30.55 o                         
  13  -2   1         63.80         52.95        29.71 o                         
 -12  -1   1          1.93          0.38        29.76 o                         
 -11  -1   1         38.37         39.57        34.59 o                         
 -10  -1   1         22.29         -4.93        32.67 o                         
  -9  -1   1        141.94         82.09        35.26 o                         
  -8  -1   1       1958.47       2985.96        51.37 o                         
  -7  -1   1       4470.74       5183.80        59.87 o                         
  -6  -1   1       1095.61       1228.80        42.95 o                         
  -5  -1   1        768.46        766.95        43.11 o                         
  -4  -1   1       8153.27       4353.65        65.90 o                         
  -3  -1   1       7511.33       3572.16        74.34 o                         
  -2  -1   1      12079.17       7002.45       108.76 o                         
  -1  -1   1      10056.05       9000.43       146.89 o                         
   0  -1   1       1254.25       1007.68        76.11 o                         
   1  -1   1        696.34       1091.10       108.90 o                         
   2  -1   1      18820.96      23662.17       161.84 o                         
   3  -1   1        826.75        583.10        55.48 o                         
   4  -1   1       4181.08       3711.23        60.25 o                         
   5  -1   1        246.48        264.04        39.16 o                         
   6  -1   1        271.99        377.27        35.53 o                         
   7  -1   1       1635.25       1508.39        40.18 o                         
   8  -1   1       1723.28       1843.36        38.94 o                         
   9  -1   1       2607.45       2788.27        41.06 o                         
  10  -1   1        742.55        830.11        32.82 o                         
  11  -1   1         31.29         30.86        30.31 o                         
  12  -1   1         32.19         45.11        28.94 o                         
 -13   0   1         95.72        124.99        29.82 o                         
 -12   0   1        147.76        148.60        30.21 o                         
 -11   0   1          4.86          2.58        33.21 o                         
 -10   0   1         33.22        -33.65        33.65 o                         
  -9   0   1       2063.53       1861.04        46.94 o                         
  -8   0   1       4098.30       4011.06        56.52 o                         
  -7   0   1       1354.66       1352.08        40.18 o                         
  -6   0   1        839.87        882.74        42.84 o                         
  -5   0   1       6353.47       3336.97        60.80 o                         
  -4   0   1      28752.93      19689.60       133.24 o                         
  -3   0   1      29833.77      26176.21       174.90 o                         
  -2   0   1      11374.92       9925.63       138.78 o                         
  -1   0   1       1235.43       1726.99       104.22 o                         
   0   0   1        803.31       1049.86       100.43 o                         
   1   0   1       7027.47       9051.36       178.50 o                         
   2   0   1      24013.87      32877.51       201.39 o                         
   3   0   1        317.20        278.00        57.82 o                         
   4   0   1        507.76        489.23        49.18 o                         
   5   0   1       1226.32       1254.18        48.19 o                         
   6   0   1        932.06        842.07        45.27 o                         
   7   0   1       1934.47       1800.31        42.67 o                         
   8   0   1       1758.00       1712.11        37.60 o                         
   9   0   1       1218.40       1383.65        36.59 o                         
  10   0   1         21.96         44.17        32.72 o                         
  11   0   1        552.13        649.88        31.74 o                         
  12   0   1        365.43        366.90        32.05 o                         
 -13   1   1        214.86        168.81        31.48 o                         
 -12   1   1        183.03        232.09        30.44 o                         
 -11   1   1        386.17        285.93        31.29 o                         
 -10   1   1        366.25        115.99        42.32 o                         
  -9   1   1       2671.05       2730.22        54.88 o                         
  -8   1   1       1473.47       1453.79        47.75 o                         
  -7   1   1        880.86        775.66        34.67 o                         
  -6   1   1       9513.43       9534.69        81.72 o                         
  -5   1   1      24292.71      23138.79       130.49 o                         
  -4   1   1      34873.12      31275.95       165.92 o                         
  -3   1   1      14091.02      13310.33       136.80 o                         
  -2   1   1       6513.94       7399.89       120.46 o                         
  -1   1   1       1044.54       1661.57        97.49 o                         
   0   1   1       7460.51       9789.40       145.70 o                         
   1   1   1       7002.81       6671.42       137.29 o                         
   2   1   1      14956.81      17468.78       140.70 o                         
   3   1   1       2602.07       2617.44        60.79 o                         
   4   1   1        217.34        266.28        41.51 o                         
   5   1   1        321.81        267.06        38.72 o                         
   6   1   1        144.42        139.92        34.94 o                         
   7   1   1        802.26        807.89        42.82 o                         
   8   1   1        208.77        331.62        42.46 o                         
   9   1   1         25.89         36.78        32.72 o                         
  10   1   1        458.32        477.18        32.34 o                         
  11   1   1        985.37        932.32        38.12 o                         
  12   1   1        416.61        391.15        32.77 o                         
 -13   2   1         79.03         55.04        28.51 o                         
 -12   2   1         30.18         43.08        27.95 o                         
 -11   2   1        435.30        387.58        36.02 o                         
 -10   2   1        403.43        484.55        39.42 o                         
  -9   2   1       2155.62       2080.22        47.94 o                         
  -8   2   1          0.20         23.35        35.68 o                         
  -7   2   1       2568.18       2273.51        48.89 o                         
  -6   2   1      12996.80      11137.61        85.88 o                         
  -5   2   1      21174.63      22505.06       126.07 o                         
  -4   2   1      11356.73      11763.53       100.51 o                         
  -3   2   1        457.82        733.33        61.13 o                         
  -2   2   1       1742.84       1933.75        75.31 o                         
  -1   2   1      17924.85      23192.97       164.49 o                         
   1   2   1       9276.06      11535.02       133.48 o                         
   2   2   1       3050.64       3267.92        67.76 o                         
   3   2   1        850.54        780.28        45.39 o                         
   4   2   1        112.64         97.19        35.43 o                         
   5   2   1         21.31         45.55        33.21 o                         
   6   2   1       1382.98       1386.04        41.76 o                         
   7   2   1       1445.09       1643.30        42.89 o                         
   8   2   1         21.10        173.36        41.82 o                         
   9   2   1        380.75        431.00        42.59 o                         
  10   2   1        860.63        803.63        34.70 o                         
  11   2   1        328.92        371.46        31.66 o                         
 -14   3   1          0.98         24.72        28.88 o                         
 -13   3   1          0.08         -4.49        20.55 o                         
 -12   3   1         32.13         31.08        33.27 o                         
 -11   3   1       1988.85       2014.29        42.68 o                         
 -10   3   1       1633.59       1679.08        40.60 o                         
  -9   3   1        662.76        659.52        36.46 o                         
  -8   3   1        158.81        284.75        35.98 o                         
  -7   3   1       4069.23       4102.53        56.08 o                         
  -6   3   1      11871.04      11421.79        82.26 o                         
  -5   3   1      10359.13      10359.97        81.82 o                         
  -4   3   1        568.08        990.76        52.39 o                         
  -3   3   1       1116.21       1231.62        55.80 o                         
  -2   3   1       1775.70       1842.66        65.25 o                         
  -1   3   1        742.49        480.56        58.08 o                         
   2   3   1        443.96        390.75        36.97 o                         
   3   3   1         18.94         34.42        36.83 o                         
   4   3   1        530.11        528.22        40.31 o                         
   5   3   1        478.16        436.56        32.53 o                         
   6   3   1       1818.49       2019.20        44.81 o                         
   7   3   1        161.47        206.87        33.24 o                         
   8   3   1        494.34        591.76        42.73 o                         
   9   3   1        891.10       1022.03        45.10 o                         
  10   3   1        712.27        653.45        48.74 o                         
 -14   4   1         14.07          6.25        19.73 o                         
 -13   4   1         29.56        -22.69        22.69 o                         
 -12   4   1         23.35          7.40        33.16 o                         
 -11   4   1       1092.25       1241.16        40.09 o                         
 -10   4   1        107.29        133.07        34.16 o                         
  -8   4   1       1321.96       1366.54        34.69 o                         
  -7   4   1       7380.77       7236.50        64.08 o                         
  -6   4   1       5593.90       5042.04        57.68 o                         
  -5   4   1       5156.76       5272.56        59.84 o                         
  -4   4   1       1156.46       1086.60        46.00 o                         
  -3   4   1       3104.95       3022.15        55.91 o                         
  -2   4   1       1696.04       1643.82        53.13 o                         
   2   4   1        235.67        188.85        31.79 o                         
   3   4   1        250.22        278.64        38.43 o                         
   4   4   1        749.98        651.95        37.54 o                         
   5   4   1       1175.44       1159.51        39.48 o                         
   6   4   1       1695.44       1746.55        40.72 o                         
   7   4   1          9.53         24.28        30.75 o                         
   8   4   1       1103.43       1268.40        43.43 o                         
   9   4   1       1189.02       1195.37        46.02 o                         
  10   4   1        432.00        335.74        48.74 o                         
 -14   5   1          9.24        -23.78        29.43 o                         
 -13   5   1         29.08         74.92        34.36 o                         
 -12   5   1          0.58        -22.85        25.87 o                         
 -11   5   1          9.38         21.87        32.66 o                         
 -10   5   1       1004.73        978.00        37.06 o                         
  -9   5   1       4142.06       3421.77        54.38 o                         
  -8   5   1       5153.51       4684.14        47.69 o                         
  -7   5   1       5065.26       5269.76        54.83 o                         
  -6   5   1        978.75       1029.42        37.91 o                         
  -5   5   1        488.64        463.05        37.85 o                         
  -4   5   1       9527.53       9795.69        72.75 o                         
  -3   5   1       8809.10       8315.36        67.09 o                         
  -2   5   1       7401.85       7170.38        62.44 o                         
   2   5   1         11.18         25.48        32.23 o                         
   3   5   1        266.34        252.10        37.21 o                         
   4   5   1        616.53        814.99        36.01 o                         
   5   5   1         18.69         36.56        30.69 o                         
   6   5   1          1.46         -3.67        31.02 o                         
   7   5   1        681.01        755.38        35.39 o                         
   8   5   1       1399.95       1527.12        46.72 o                         
   9   5   1        403.76        430.44        42.26 o                         
 -14   6   1        116.86         85.47        31.47 o                         
 -13   6   1         24.67          3.34        33.38 o                         
 -12   6   1        229.50        256.33        32.80 o                         
 -11   6   1       1408.24       1336.35        37.77 o                         
 -10   6   1       3406.77       2509.87        47.79 o                         
  -9   6   1       4608.61       4399.90        48.87 o                         
  -8   6   1       3317.50       3404.33        45.00 o                         
  -7   6   1       2673.22       2680.87        43.78 o                         
  -6   6   1       2059.16       2019.73        43.33 o                         
  -5   6   1       9797.29       9407.51        65.18 o                         
  -4   6   1      20326.01      21234.81        91.84 o                         
  -3   6   1      12012.27      11671.36        63.82 o                         
  -2   6   1        588.33        559.73        33.74 o                         
   1   6   1        103.99        113.13        32.68 o                         
   2   6   1        690.17        369.55        31.64 o                         
   3   6   1        170.27        811.74        32.80 o                         
   4   6   1         54.61         61.89        28.67 o                         
   5   6   1        250.78        321.34        32.97 o                         
   6   6   1        837.58        928.40        36.46 o                         
   7   6   1        881.94        898.38        39.92 o                         
   8   6   1        582.10        494.77        36.58 o                         
 -14   7   1        154.82        142.35        34.22 o                         
 -13   7   1          0.12         15.62        30.80 o                         
 -12   7   1        424.94        482.99        33.43 o                         
 -11   7   1       1735.21       1861.32        39.48 o                         
 -10   7   1       3825.06       3774.47        49.59 o                         
  -9   7   1       3000.11       3114.59        43.11 o                         
  -8   7   1       1193.10       1182.31        35.24 o                         
  -7   7   1         31.06         70.21        31.24 o                         
  -6   7   1       4868.70       4811.13        49.08 o                         
  -5   7   1       9836.71       9631.25        63.68 o                         
  -4   7   1       4843.91       4866.12        48.83 o                         
  -3   7   1        471.90        427.07        33.92 o                         
  -2   7   1        500.86        524.00        33.81 o                         
   1   7   1        501.50        482.65        32.59 o                         
   2   7   1        168.92        555.07        33.02 o                         
   3   7   1        171.67        184.39        32.69 o                         
   4   7   1         74.16         88.59        29.55 o                         
   5   7   1        395.57        451.87        32.17 o                         
   6   7   1        508.31        572.83        35.97 o                         
   7   7   1        184.71        189.85        35.59 o                         
 -14   8   1        124.33        110.26        33.22 o                         
 -13   8   1         37.92         37.87        31.57 o                         
 -12   8   1        509.77        444.32        32.56 o                         
 -11   8   1        753.56        888.19        35.30 o                         
 -10   8   1        509.56        558.74        34.55 o                         
  -9   8   1        724.50        769.75        33.11 o                         
  -8   8   1        112.12        104.84        33.45 o                         
  -7   8   1        972.81        993.47        34.76 o                         
  -6   8   1       3871.71       3756.55        44.56 o                         
  -5   8   1       7063.03       7427.16        55.11 o                         
  -4   8   1       1669.78       1747.42        36.91 o                         
  -3   8   1        441.59        440.96        32.09 o                         
  -2   8   1        232.96        203.64        30.56 o                         
  -1   8   1        814.33        973.30        33.63 o                         
   0   8   1        828.34        870.19        31.43 o                         
   1   8   1         78.47         69.19        28.78 o                         
   2   8   1        472.99        419.49        31.36 o                         
   3   8   1         18.60         75.19        30.25 o                         
   4   8   1        118.96        177.37        28.46 o                         
   5   8   1        471.36        483.80        33.49 o                         
   6   8   1        424.57        453.59        33.87 o                         
 -14   9   1          2.58         -6.91        29.21 o                         
 -13   9   1        405.98        419.77        34.47 o                         
 -12   9   1       1021.90       1101.80        34.89 o                         
 -11   9   1        898.15        816.91        33.99 o                         
 -10   9   1        394.51        423.26        31.24 o                         
  -9   9   1        339.00        252.59        30.08 o                         
  -8   9   1        432.45        413.13        31.25 o                         
  -7   9   1       2941.29       3183.43        42.26 o                         
  -6   9   1       2665.13       2701.53        39.16 o                         
  -5   9   1       2303.08       2123.34        37.82 o                         
  -4   9   1        715.67        699.42        33.55 o                         
  -3   9   1        547.22        581.34        31.99 o                         
  -2   9   1        905.16        883.65        33.97 o                         
  -1   9   1       1248.12       1373.59        34.85 o                         
   0   9   1        260.77        697.44        33.42 o                         
   1   9   1          6.38          1.75        28.39 o                         
   2   9   1         93.11        164.91        33.44 o                         
   3   9   1        327.89        370.35        35.06 o                         
   4   9   1        590.78        566.12        32.24 o                         
   5   9   1        363.84        352.19        32.71 o                         
 -13  10   1        807.49        697.57        34.63 o                         
 -12  10   1        807.79        798.65        34.47 o                         
 -11  10   1        387.46        449.86        34.14 o                         
 -10  10   1        156.44        214.36        30.38 o                         
  -9  10   1       1009.92       1179.65        35.12 o                         
  -8  10   1       2918.48       2999.68        41.70 o                         
  -7  10   1       5309.24       5995.51        49.97 o                         
  -6  10   1        404.24        516.73        31.35 o                         
  -5  10   1        245.28        241.58        30.40 o                         
  -4  10   1        416.71        464.54        31.63 o                         
  -3  10   1       1034.36        863.19        33.92 o                         
  -2  10   1        521.78        538.34        31.26 o                         
  -1  10   1        103.23        214.98        29.61 o                         
   0  10   1        103.87        152.75        27.30 o                         
   1  10   1          2.91         42.64        29.76 o                         
   2  10   1        456.15        616.59        32.78 o                         
   3  10   1        781.39        817.41        35.84 o                         
   4  10   1        259.38        225.50        33.73 o                         
 -13  11   1        453.38        256.12        35.19 o                         
 -12  11   1         60.48         43.74        29.54 o                         
 -11  11   1        160.22        185.29        30.49 o                         
 -10  11   1       1559.91       1741.44        37.22 o                         
  -9  11   1       2211.77       2438.73        39.76 o                         
  -8  11   1       3168.36       3466.78        41.82 o                         
  -7  11   1       2290.01       2445.58        37.80 o                         
  -6  11   1         93.95        182.73        28.73 o                         
  -5  11   1        446.45        453.00        29.93 o                         
  -4  11   1       1906.81       1695.24        37.02 o                         
  -3  11   1       2553.14       1580.40        40.39 o                         
  -2  11   1        758.77        488.36        31.61 o                         
  -1  11   1        111.39         86.02        27.63 o                         
   0  11   1          0.17        128.29        24.61 o                         
   1  11   1        128.58        225.51        31.31 o                         
   2  11   1        370.52        365.31        30.62 o                         
 -12  12   1         91.70        113.92        32.12 o                         
 -11  12   1        729.60        759.32        33.41 o                         
 -10  12   1       2212.75       2289.11        41.23 o                         
  -9  12   1       1267.68       1304.74        37.34 o                         
  -8  12   1        342.28        306.22        32.87 o                         
  -7  12   1         47.44         93.78        27.90 o                         
  -6  12   1        178.91        141.55        22.05 o                         
  -5  12   1        653.21        520.25        31.87 o                         
  -4  12   1       1198.99        883.62        33.32 o                         
  -3  12   1        667.33        549.53        31.49 o                         
  -2  12   1         31.86          3.01        26.42 o                         
  -1  12   1         21.71         19.29        26.47 o                         
   0  12   1          5.87          3.40        27.35 o                         
   1  12   1         76.59        135.73        31.41 o                         
 -11  13   1       1088.26        995.63        35.93 o                         
 -10  13   1       1187.79       1036.32        35.06 o                         
  -9  13   1        514.18        523.05        31.02 o                         
  -8  13   1         62.47         38.43        28.45 o                         
  -7  13   1        446.04        342.44        29.64 o                         
  -6  13   1        671.87        425.75        32.80 o                         
  -5  13   1        692.08        296.33        31.87 o                         
  -4  13   1        201.90        149.23        28.90 o                         
  -3  13   1          7.58         22.25        27.51 o                         
  -2  13   1        124.51         78.90        23.25 o                         
  -1  13   1         78.50         58.93        28.89 o                         
  -9  14   1         81.91         42.15        29.49 o                         
  -8  14   1        246.98        177.50        30.39 o                         
  -7  14   1        659.58        455.78        32.41 o                         
  -6  14   1        667.79        411.35        31.97 o                         
  -5  14   1        193.16        139.62        29.45 o                         
  -4  14   1        108.10        104.66        28.34 o                         
   2 -14   2       1018.03        869.97        33.55 o                         
   3 -14   2        188.14        166.22        28.13 o                         
   4 -14   2        264.01        267.04        28.91 o                         
   5 -14   2        439.71        411.19        30.46 o                         
   6 -14   2          0.57         38.91        27.84 o                         
   7 -14   2        195.33        203.08        28.35 o                         
   8 -14   2        174.42        154.37        29.94 o                         
   9 -14   2         98.06         49.61        29.55 o                         
  10 -14   2         13.15         16.99        28.61 o                         
   0 -13   2        462.87        578.70        31.02 o                         
   1 -13   2        953.59        923.13        32.94 o                         
   2 -13   2        383.74        407.45        29.36 o                         
   3 -13   2          9.27        -11.56        27.51 o                         
   4 -13   2         98.86         45.61        27.36 o                         
   5 -13   2        266.62        283.02        28.64 o                         
   6 -13   2          9.47         23.40        27.07 o                         
   7 -13   2         10.33        -27.73        27.73 o                         
   8 -13   2         16.98        -19.62        29.98 o                         
   9 -13   2         59.56         83.70        28.72 o                         
  10 -13   2        164.55        133.91        29.72 o                         
  11 -13   2        555.05        386.86        32.62 o                         
  -2 -12   2          4.15         18.63        28.33 o                         
  -1 -12   2         48.29         47.69        28.45 o                         
   0 -12   2        310.27        353.13        28.48 o                         
   1 -12   2        303.11        347.98        28.92 o                         
   2 -12   2        277.72        348.44        27.87 o                         
   3 -12   2         78.54        119.62        28.56 o                         
   4 -12   2       1663.22       1661.12        34.00 o                         
   5 -12   2        970.09        951.70        30.93 o                         
   6 -12   2          5.68        -30.09        30.09 o                         
   7 -12   2        135.35         22.37        28.62 o                         
   8 -12   2        484.80        455.92        31.68 o                         
   9 -12   2        141.27        161.48        29.17 o                         
  10 -12   2        793.99        593.46        33.53 o                         
  11 -12   2       1579.20       1128.60        40.08 o                         
  12 -12   2        834.59        721.34        36.00 o                         
  -4 -11   2         48.58         72.46        28.61 o                         
  -3 -11   2        242.39        295.49        36.15 o                         
  -2 -11   2        697.44        778.32        32.48 o                         
  -1 -11   2        732.29        774.39        31.88 o                         
   0 -11   2        858.36        798.98        30.63 o                         
   1 -11   2         93.59         48.41        27.96 o                         
   2 -11   2        426.46        417.34        29.05 o                         
   3 -11   2        135.93         92.34        28.30 o                         
   4 -11   2        470.17        445.84        23.29 o                         
   5 -11   2       3975.46       3451.36        42.74 o                         
   6 -11   2        116.08        129.51        30.05 o                         
   7 -11   2        345.20        319.11        29.25 o                         
   8 -11   2       2129.33       2240.16        39.21 o                         
   9 -11   2       4260.87       4553.09        47.85 o                         
  10 -11   2       2761.18       2576.10        40.51 o                         
  11 -11   2       1716.20       1662.99        41.71 o                         
  12 -11   2        598.86        669.91        33.78 o                         
  13 -11   2        657.13        571.34        36.09 o                         
  -5 -10   2          9.90         17.15        28.94 o                         
  -4 -10   2        146.02        185.83        32.08 o                         
  -3 -10   2       1469.97       1547.20        35.72 o                         
  -2 -10   2       4249.77       4589.52        44.11 o                         
  -1 -10   2       3084.66       3274.99        39.88 o                         
   0 -10   2        574.90        618.86        30.00 o                         
   1 -10   2       1732.98       1704.11        34.81 o                         
   2 -10   2       2761.81       2951.71        38.82 o                         
   3 -10   2         29.29         35.85        30.64 o                         
   4 -10   2          0.28        -32.99        32.99 o                         
   5 -10   2        501.43        470.71        36.15 o                         
   6 -10   2         15.28         -2.30        27.62 o                         
   7 -10   2       1742.70       2080.55        37.63 o                         
   8 -10   2       1408.08       1202.32        35.85 o                         
   9 -10   2       3052.43       3134.14        41.98 o                         
  10 -10   2       2958.95       3156.24        45.72 o                         
  11 -10   2        622.75        748.04        35.44 o                         
  12 -10   2        572.63        596.51        34.49 o                         
  13 -10   2       1169.29       1197.52        39.74 o                         
  -6  -9   2        205.44        225.35        32.74 o                         
  -5  -9   2        330.61        373.90        33.86 o                         
  -4  -9   2        178.88        231.05        28.68 o                         
  -3  -9   2        646.00        686.49        32.37 o                         
  -2  -9   2       1389.11       1487.02        34.41 o                         
  -1  -9   2       1849.57       2003.40        35.66 o                         
   0  -9   2         73.26         42.76        29.71 o                         
   1  -9   2        717.83        691.46        31.24 o                         
   2  -9   2       2898.91       2578.11        37.18 o                         
   3  -9   2       1839.95       1324.69        41.74 o                         
   4  -9   2       1319.21       2799.37        46.26 o                         
   5  -9   2        398.39        433.27        33.06 o                         
   6  -9   2        394.78        344.76        31.41 o                         
   7  -9   2       1708.61       1790.88        38.03 o                         
   8  -9   2       2048.17       2296.25        41.89 o                         
   9  -9   2        775.89        847.62        34.92 o                         
  10  -9   2        231.81        238.13        33.13 o                         
  11  -9   2         49.62         68.02        27.90 o                         
  12  -9   2        454.55        483.22        35.68 o                         
  13  -9   2        726.09        713.68        34.18 o                         
  -7  -8   2        202.38        199.74        30.55 o                         
  -6  -8   2        836.34        817.23        33.43 o                         
  -5  -8   2       1358.95       1481.85        36.59 o                         
  -4  -8   2        235.04        301.17        31.98 o                         
  -3  -8   2        294.18        328.88        30.13 o                         
  -2  -8   2         40.52         34.31        29.38 o                         
  -1  -8   2        595.47        576.75        30.79 o                         
   0  -8   2        422.30        366.23        31.53 o                         
   1  -8   2         58.17        -31.52        31.52 o                         
   2  -8   2        768.49        481.65        37.22 o                         
   3  -8   2        384.08        299.54        32.90 o                         
   4  -8   2       1002.89       1011.39        34.46 o                         
   5  -8   2       1860.83       1528.06        36.96 o                         
   6  -8   2       2525.97       2332.52        37.74 o                         
   7  -8   2       2549.20       2275.98        41.05 o                         
   8  -8   2       1403.95       1704.91        37.48 o                         
   9  -8   2       1335.71       1342.81        37.72 o                         
  10  -8   2       1208.16       1287.03        36.81 o                         
  11  -8   2       1148.68       1478.31        39.76 o                         
  12  -8   2        967.64       1178.90        41.48 o                         
  13  -8   2         45.40         74.54        35.41 o                         
  -8  -7   2         80.20         39.25        29.82 o                         
  -7  -7   2        465.72        473.86        32.50 o                         
  -6  -7   2       1864.88       1866.90        42.03 o                         
  -5  -7   2       2903.58       3157.33        44.30 o                         
  -4  -7   2       1785.18       1732.74        43.50 o                         
  -3  -7   2        640.23        609.05        32.22 o                         
  -2  -7   2       1122.02        982.80        33.36 o                         
  -1  -7   2       2583.46       2462.46        40.62 o                         
   0  -7   2       2432.77       1429.22        48.75 o                         
   2  -7   2       4068.21       3542.78        49.01 o                         
   3  -7   2       1493.72       1621.07        43.80 o                         
   4  -7   2       1239.48       1174.28        35.81 o                         
   5  -7   2       2073.00       1686.85        37.21 o                         
   6  -7   2       8995.29       8529.72        61.00 o                         
   7  -7   2       7260.65       7332.49        55.73 o                         
   8  -7   2        784.12        734.60        33.95 o                         
   9  -7   2       1612.86       1775.52        42.81 o                         
  10  -7   2       4329.27       4663.43        52.81 o                         
  11  -7   2       2388.25       2633.73        49.27 o                         
  12  -7   2        712.86        816.73        42.98 o                         
  13  -7   2         27.53         26.03        28.06 o                         
  -9  -6   2         96.43        106.90        36.24 o                         
  -8  -6   2          8.42         30.64        32.33 o                         
  -7  -6   2        524.46        545.43        35.37 o                         
  -6  -6   2       3294.94       3461.60        49.32 o                         
  -5  -6   2       4766.27       4832.18        51.41 o                         
  -4  -6   2       2589.77       2646.08        44.27 o                         
  -3  -6   2        425.82        447.41        39.50 o                         
  -2  -6   2       2439.55       2310.91        39.45 o                         
  -1  -6   2       3817.25       3290.57        45.83 o                         
   0  -6   2       3484.30       2301.27        52.11 o                         
   1  -6   2       5186.87       4203.85        62.03 o                         
   2  -6   2       1265.81       1828.24        48.28 o                         
   3  -6   2        734.90        492.21        36.99 o                         
   4  -6   2       2253.57       2290.41        43.31 o                         
   5  -6   2       7801.37       7100.50        60.45 o                         
   6  -6   2       5731.43       5354.70        60.42 o                         
   7  -6   2       3956.01       4082.70        52.56 o                         
   8  -6   2        342.48        390.65        34.81 o                         
   9  -6   2       2433.26       2540.82        47.59 o                         
  10  -6   2       2255.17       2555.85        48.45 o                         
  11  -6   2       2820.71       3114.92        55.91 o                         
  12  -6   2       1008.65       1142.50        33.56 o                         
  13  -6   2         67.79         84.53        28.39 o                         
 -10  -5   2          9.28          8.06        32.77 o                         
  -9  -5   2        401.77        447.22        34.63 o                         
  -8  -5   2       1024.98       1122.91        39.24 o                         
  -7  -5   2        565.66        611.81        35.22 o                         
  -6  -5   2        149.57        162.61        29.45 o                         
  -5  -5   2        694.39        727.27        36.19 o                         
  -4  -5   2          0.84         79.57        29.98 o                         
  -3  -5   2        119.29        105.74        31.70 o                         
  -2  -5   2        417.87        301.62        35.02 o                         
  -1  -5   2       3432.72       3355.28        48.94 o                         
   0  -5   2        550.88        346.84        39.98 o                         
   1  -5   2      10619.31       9683.83        73.62 o                         
   2  -5   2       4255.08       3420.10        57.81 o                         
   3  -5   2        256.19        250.11        39.44 o                         
   4  -5   2       7676.57       7598.24        70.44 o                         
   5  -5   2       7084.88       7410.64        65.65 o                         
   6  -5   2       2345.42       2529.56        42.82 o                         
   7  -5   2       3352.27       3499.86        52.36 o                         
   8  -5   2       3093.55       3175.03        51.29 o                         
   9  -5   2       4496.75       4504.06        59.74 o                         
  10  -5   2        356.91        369.43        43.69 o                         
  11  -5   2        441.71        511.34        30.75 o                         
  12  -5   2        238.87        228.30        29.46 o                         
  13  -5   2        155.85         14.97        29.83 o                         
 -11  -4   2         60.60         75.15        35.57 o                         
 -10  -4   2        390.96        412.39        38.47 o                         
  -9  -4   2       1678.44       1606.90        43.53 o                         
  -8  -4   2       2775.70       2935.55        48.42 o                         
  -7  -4   2       2583.32       2475.63        42.99 o                         
  -6  -4   2        400.10        397.60        38.83 o                         
  -5  -4   2       3671.73       3424.12        46.74 o                         
  -4  -4   2       9876.59       9489.36        68.31 o                         
  -3  -4   2       4118.71       3484.61        49.59 o                         
  -2  -4   2        402.55       1418.55        44.32 o                         
  -1  -4   2       3794.47       3289.18        54.73 o                         
   0  -4   2        404.71        333.38        46.57 o                         
   1  -4   2       2849.79       2198.77        58.84 o                         
   2  -4   2       1130.35       1060.20        50.41 o                         
   3  -4   2       9592.98       8221.32        78.66 o                         
   4  -4   2       4665.65       4211.15        67.46 o                         
   5  -4   2       3732.32       3905.97        57.70 o                         
   6  -4   2       5192.06       5587.49        65.73 o                         
   7  -4   2      16868.14      18179.32       106.00 o                         
   8  -4   2       7644.82       8035.46        79.62 o                         
   9  -4   2       1925.24       1971.26        36.30 o                         
  10  -4   2        205.71        232.86        29.62 o                         
  11  -4   2        416.54        354.70        22.78 o                         
  12  -4   2        676.01        621.68        33.24 o                         
  13  -4   2        527.31        419.28        33.22 o                         
 -11  -3   2         25.40         60.01        35.30 o                         
 -10  -3   2        379.66        398.68        38.53 o                         
  -9  -3   2       1808.56       1990.10        44.24 o                         
  -8  -3   2       2713.49       2863.55        46.89 o                         
  -7  -3   2       1333.02       1315.43        41.44 o                         
  -6  -3   2        220.00        260.86        36.32 o                         
  -5  -3   2       9252.70       9046.39        70.61 o                         
  -4  -3   2      21131.85      21556.48       105.41 o                         
  -3  -3   2      10089.33       9221.09        76.34 o                         
  -2  -3   2         57.66         47.21        40.52 o                         
  -1  -3   2        519.03        603.02        51.08 o                         
   0  -3   2        388.68        267.13        60.79 o                         
   1  -3   2      16453.04      13345.86       115.52 o                         
   2  -3   2       1585.44       1436.36        60.72 o                         
   3  -3   2       2604.45       2020.33        57.23 o                         
   4  -3   2      13641.46      13716.33       118.25 o                         
   5  -3   2       2317.29       2196.68        58.04 o                         
   6  -3   2       4947.60       5399.22        74.93 o                         
   7  -3   2      12171.20      13011.90        71.32 o                         
   8  -3   2       6702.68       7075.12        52.83 o                         
   9  -3   2       1692.46       1807.80        35.92 o                         
  10  -3   2        780.91        870.98        32.94 o                         
  11  -3   2        676.59        641.46        31.77 o                         
  12  -3   2       1223.84       1396.65        35.57 o                         
  13  -3   2        568.53        613.40        32.73 o                         
 -12  -2   2         92.38         45.50        37.28 o                         
 -11  -2   2        117.97        146.94        35.42 o                         
 -10  -2   2         53.92         96.58        35.85 o                         
  -9  -2   2        854.36        817.61        38.78 o                         
  -8  -2   2       2517.62       2589.45        45.61 o                         
  -7  -2   2       1431.60       1513.07        41.59 o                         
  -6  -2   2        337.12        325.72        36.74 o                         
  -5  -2   2       2514.06       2089.87        47.65 o                         
  -4  -2   2      10917.16      10544.90        79.45 o                         
  -3  -2   2         69.90         92.35        41.63 o                         
  -2  -2   2       2988.03       2468.77        67.75 o                         
  -1  -2   2       2554.07        524.39        66.04 o                         
   0  -2   2        944.60         31.33        66.96 o                         
   1  -2   2       3256.89       1461.28        82.41 o                         
   2  -2   2       6729.20       3540.83        89.93 o                         
   3  -2   2       3098.03       3339.24        92.25 o                         
   4  -2   2       6376.74       7273.22        98.45 o                         
   5  -2   2       1082.57       1286.23        43.79 o                         
   6  -2   2       1758.32       1680.64        39.83 o                         
   7  -2   2       6140.48       6375.77        55.46 o                         
   8  -2   2       2993.09       3356.27        43.49 o                         
   9  -2   2       1551.78       1706.59        35.61 o                         
  10  -2   2       1185.20       1337.08        36.36 o                         
  11  -2   2       1426.50       1162.17        37.26 o                         
  12  -2   2        371.99        386.19        31.12 o                         
  13  -2   2        248.46        209.36        31.26 o                         
 -12  -1   2        755.48        737.96        39.84 o                         
 -11  -1   2       1100.16       1128.66        39.63 o                         
 -10  -1   2        124.06        105.55        34.27 o                         
  -9  -1   2        281.47        270.86        35.34 o                         
  -8  -1   2          2.75         49.27        34.36 o                         
  -7  -1   2       1027.29       1070.52        36.61 o                         
  -6  -1   2       7352.36       7388.28        66.18 o                         
  -5  -1   2        359.30        325.42        37.59 o                         
  -4  -1   2        586.68        475.66        45.80 o                         
  -3  -1   2         78.20         35.66        49.75 o                         
  -2  -1   2       4351.16       3655.35        85.60 o                         
  -1  -1   2       4453.17       3786.42        94.55 o                         
   0  -1   2       1729.38       1718.78        89.31 o                         
   1  -1   2       8245.13       4570.20       123.76 o                         
   2  -1   2        230.72         90.65        89.61 o                         
   3  -1   2       8033.32       8957.86        88.32 o                         
   4  -1   2       6309.70       6313.84        66.21 o                         
   5  -1   2       3003.40       2853.36        48.57 o                         
   6  -1   2       2399.31       2350.73        43.04 o                         
   7  -1   2       1271.04       1549.01        38.43 o                         
   8  -1   2       1060.22       1180.17        35.21 o                         
   9  -1   2        164.38        226.29        32.36 o                         
  10  -1   2        617.69        632.12        33.30 o                         
  11  -1   2       1567.13       1040.65        37.99 o                         
  12  -1   2          0.39         56.94        29.98 o                         
 -13   0   2        703.26        622.92        34.23 o                         
 -12   0   2       1063.88       1115.99        40.66 o                         
 -11   0   2       1893.05       2098.41        45.84 o                         
 -10   0   2        756.57        707.99        37.83 o                         
  -9   0   2         23.03         90.71        34.20 o                         
  -8   0   2       4710.90       4869.87        55.04 o                         
  -7   0   2      12713.31      12976.78        83.44 o                         
  -6   0   2      21243.90      22615.54       110.46 o                         
  -5   0   2       1371.56       1320.84        48.36 o                         
  -4   0   2       1988.03       1910.63        57.66 o                         
  -3   0   2        615.52        634.54        64.24 o                         
  -2   0   2       1923.02       1750.48        73.69 o                         
  -1   0   2       1039.68        556.58        71.30 o                         
   0   0   2      29487.83      30044.83       272.78 o                         
   1   0   2        889.40        835.41        91.05 o                         
   2   0   2      11289.67      13547.28       145.26 o                         
   3   0   2      13589.84      14606.27       107.53 o                         
   4   0   2      24234.67      26477.88       122.71 o                         
   5   0   2       9414.64       9339.12        68.24 o                         
   6   0   2       2035.11       2010.03        39.35 o                         
   7   0   2        589.13        525.24        36.67 o                         
   8   0   2       2974.21       3078.93        43.43 o                         
   9   0   2       5947.55       6306.43        54.46 o                         
  10   0   2       1600.78       1327.54        38.51 o                         
  11   0   2        333.69        320.51        35.06 o                         
  12   0   2         87.53         56.46        37.33 o                         
 -13   1   2        318.43        335.51        31.16 o                         
 -12   1   2        246.89        194.41        32.75 o                         
 -11   1   2        427.69        417.97        36.51 o                         
 -10   1   2        252.78        292.33        35.61 o                         
  -9   1   2        383.60        375.75        37.34 o                         
  -8   1   2       5044.31       5247.24        56.11 o                         
  -7   1   2      15706.78      16570.48        91.65 o                         
  -6   1   2       7431.52       6622.25        67.37 o                         
  -5   1   2         36.81        573.70        47.53 o                         
  -4   1   2       2003.91       1185.19        56.34 o                         
  -3   1   2      20770.07      20872.69       148.50 o                         
  -2   1   2       5956.84       5669.08       103.56 o                         
  -1   1   2      12151.36      15246.29       173.24 o                         
   0   1   2        680.78        673.08        70.02 o                         
   1   1   2      35674.09      53641.47       264.49 o                         
   2   1   2       7112.87       7689.11        93.11 o                         
   3   1   2      11405.14      13254.62       103.78 o                         
   4   1   2      13761.56      14550.98       106.09 o                         
   5   1   2       2410.95       2440.39        57.91 o                         
   6   1   2       2113.59       2073.84        51.82 o                         
   7   1   2       1381.90       1317.04        50.56 o                         
   8   1   2       3608.45       4008.38        47.42 o                         
   9   1   2       6930.58       7670.64        59.30 o                         
  10   1   2       1385.73       1257.15        38.08 o                         
  11   1   2         12.04        -14.69        30.69 o                         
 -13   2   2         21.79         24.17        28.55 o                         
 -12   2   2         23.08          7.89        34.86 o                         
 -11   2   2         35.58         17.48        33.49 o                         
 -10   2   2        130.61         77.26        33.72 o                         
  -9   2   2       1350.65       1378.61        46.09 o                         
  -8   2   2       1355.35       1345.00        42.59 o                         
  -7   2   2       2157.28       3092.91        51.05 o                         
  -6   2   2       3027.64       2984.50        52.07 o                         
  -5   2   2       3449.75       2489.51        55.49 o                         
  -4   2   2       1961.87       1916.26        57.25 o                         
  -3   2   2       3074.21       2489.69        67.98 o                         
  -2   2   2       9816.72      11308.51       122.24 o                         
  -1   2   2        260.01        290.50        65.16 o                         
   0   2   2      18676.72      21560.82       139.69 o                         
   1   2   2       4542.30       5177.46        80.50 o                         
   2   2   2        947.95        970.68        47.62 o                         
   3   2   2       4766.50       5479.26        68.91 o                         
   4   2   2       3078.18       3548.49        57.93 o                         
   5   2   2        128.39        126.64        35.54 o                         
   6   2   2       1149.56       1109.37        44.00 o                         
   7   2   2       2991.76       2876.13        54.21 o                         
   8   2   2       3102.56       2690.79        58.00 o                         
   9   2   2       1732.11       1541.99        41.28 o                         
  10   2   2        116.22         77.80        30.10 o                         
  11   2   2          1.45         33.54        29.37 o                         
 -14   3   2        379.52        364.77        31.50 o                         
 -13   3   2        108.99         96.00        33.44 o                         
 -12   3   2        420.17        384.17        33.38 o                         
 -11   3   2       1985.68       2115.95        43.90 o                         
 -10   3   2       2443.89       2581.84        40.48 o                         
  -9   3   2       5460.38       5546.28        56.68 o                         
  -8   3   2        363.37        265.55        37.40 o                         
  -7   3   2       1884.09       1999.91        46.96 o                         
  -6   3   2        837.57        660.85        41.87 o                         
  -5   3   2        169.52        187.77        43.03 o                         
  -4   3   2       4666.64       4833.21        65.07 o                         
  -3   3   2       1355.51       1296.25        54.84 o                         
  -2   3   2       3829.44       3869.09        61.09 o                         
  -1   3   2      10943.02      11814.33        92.81 o                         
   0   3   2      10187.31      11068.68        85.00 o                         
   1   3   2      19326.99      20674.93       129.67 o                         
   2   3   2       8976.68       8823.54        78.12 o                         
   3   3   2        362.56        372.40        37.25 o                         
   4   3   2       1389.95       1234.61        45.22 o                         
   5   3   2        608.03        606.35        37.50 o                         
   6   3   2       1064.16        803.77        39.83 o                         
   7   3   2       2927.40       2209.91        48.87 o                         
   8   3   2        332.82        329.99        43.13 o                         
   9   3   2         11.88        -29.38        39.29 o                         
  10   3   2        111.49        126.48        35.53 o                         
 -14   4   2        464.15        364.78        40.29 o                         
 -13   4   2        234.00        206.02        34.83 o                         
 -12   4   2        334.96        285.31        34.85 o                         
 -11   4   2       5178.06       5782.70        52.93 o                         
 -10   4   2       2384.47       2839.27        45.24 o                         
  -9   4   2       6550.21       6797.03        57.28 o                         
  -8   4   2          4.64        544.69        37.49 o                         
  -7   4   2       2276.56       2188.27        40.67 o                         
  -6   4   2       4507.18       4388.06        53.47 o                         
  -5   4   2      12095.33      12026.11        83.13 o                         
  -4   4   2       3731.71       3614.96        55.88 o                         
  -3   4   2       7161.60       8167.81        75.73 o                         
  -2   4   2      11751.75      12383.78        83.64 o                         
  -1   4   2       3006.96       3271.40        52.98 o                         
   0   4   2      13302.77      14925.94        91.74 o                         
   1   4   2      15252.54      15400.81        98.70 o                         
   2   4   2       6530.71       6225.78        63.27 o                         
   3   4   2        665.34        721.33        38.19 o                         
   4   4   2        376.22        337.42        33.01 o                         
   5   4   2       4875.18       4724.57        59.40 o                         
   6   4   2       6795.38       6738.55        67.87 o                         
   7   4   2       1393.87       1585.51        47.80 o                         
   8   4   2         69.16         31.57        35.58 o                         
   9   4   2        210.89        210.61        43.05 o                         
 -14   5   2         84.85         55.70        34.15 o                         
 -13   5   2         36.70         18.14        32.23 o                         
 -12   5   2        582.03        582.98        34.66 o                         
 -11   5   2       5951.21       6321.67        57.89 o                         
 -10   5   2       1867.08       2009.94        41.14 o                         
  -9   5   2        661.15        584.99        36.57 o                         
  -8   5   2       1647.93       1372.02        41.50 o                         
  -7   5   2       1610.24       1534.55        41.47 o                         
  -6   5   2       7626.73       7265.08        62.19 o                         
  -5   5   2      14965.34      14929.70        83.63 o                         
  -4   5   2       7870.11       7657.12        67.35 o                         
  -3   5   2       1335.14       1585.12        41.34 o                         
  -2   5   2       2248.26       2242.31        43.26 o                         
  -1   5   2       1561.60       1624.38        42.38 o                         
   0   5   2       5869.44       6139.19        55.35 o                         
   1   5   2       2030.69       2061.40        45.27 o                         
   2   5   2         61.89         94.08        33.88 o                         
   3   5   2        514.91        453.36        35.39 o                         
   4   5   2       3159.98       2880.09        49.61 o                         
   5   5   2       1908.51       1720.02        45.84 o                         
   6   5   2       3121.22       3379.38        50.71 o                         
   7   5   2        633.30        628.59        40.16 o                         
   8   5   2          8.39         15.73        36.99 o                         
   9   5   2        177.82        147.13        39.59 o                         
 -14   6   2        375.86        377.61        35.73 o                         
 -13   6   2       1352.05       1391.06        40.55 o                         
 -12   6   2       1527.81       1732.28        40.59 o                         
 -11   6   2        663.42        740.98        34.41 o                         
 -10   6   2         28.54         57.88        30.04 o                         
  -9   6   2        534.94        496.74        33.52 o                         
  -8   6   2       1269.92       1473.44        37.81 o                         
  -7   6   2       4325.31       4854.09        50.21 o                         
  -6   6   2       5103.26       5035.85        54.45 o                         
  -5   6   2       4952.92       4685.24        52.62 o                         
  -4   6   2       4835.89       5693.94        53.43 o                         
  -3   6   2       5235.62       5639.29        51.72 o                         
  -2   6   2       1217.42       1219.99        37.81 o                         
  -1   6   2       1683.48       1742.55        39.40 o                         
   0   6   2       1067.61       1160.31        38.90 o                         
   1   6   2       2804.99       2837.98        48.13 o                         
   2   6   2       2355.58       2155.04        40.57 o                         
   3   6   2       2144.51       2218.56        39.55 o                         
   4   6   2       4396.88       4460.00        56.53 o                         
   5   6   2        499.64       1294.04        40.92 o                         
   6   6   2         25.05         45.76        34.31 o                         
   7   6   2        101.94        140.07        34.05 o                         
   8   6   2        222.88        181.27        36.42 o                         
 -14   7   2        916.22        877.58        38.16 o                         
 -13   7   2       2299.74       2388.21        44.79 o                         
 -12   7   2       1143.08       1292.98        35.18 o                         
 -11   7   2        243.80        204.90        31.60 o                         
 -10   7   2       3624.10       3981.91        45.20 o                         
  -9   7   2       3146.27       3197.01        45.81 o                         
  -8   7   2       2371.79       2265.75        43.56 o                         
  -7   7   2       3678.10       4270.66        46.82 o                         
  -6   7   2       1872.15       2244.39        43.22 o                         
  -5   7   2       2466.44       2825.23        41.78 o                         
  -4   7   2       8650.17      10203.03        61.24 o                         
  -3   7   2       7055.28       7829.67        50.09 o                         
  -2   7   2       5957.62       5944.76        50.47 o                         
  -1   7   2       2684.84       2628.85        41.52 o                         
   0   7   2        444.96        433.35        32.96 o                         
   1   7   2       2675.75       2496.90        44.90 o                         
   2   7   2       4399.16       4055.98        50.60 o                         
   3   7   2       5269.53       5317.92        53.42 o                         
   4   7   2       1408.77       1548.36        37.99 o                         
   5   7   2          2.33         88.67        27.24 o                         
   6   7   2        534.62        599.98        36.63 o                         
   7   7   2        484.09        425.51        36.23 o                         
 -14   8   2        722.26        697.21        33.96 o                         
 -13   8   2       1365.57       1519.79        39.88 o                         
 -12   8   2        648.46        622.81        37.31 o                         
 -10   8   2       2058.72       1814.97        39.77 o                         
  -9   8   2       3777.50       4003.03        42.51 o                         
  -8   8   2       2166.02       2441.02        41.11 o                         
  -7   8   2        634.11        640.31        33.16 o                         
  -6   8   2        718.21        730.08        33.51 o                         
  -5   8   2       2918.96       3056.60        41.21 o                         
  -4   8   2       4848.66       5384.29        47.44 o                         
  -3   8   2       3520.93       4013.40        43.47 o                         
  -2   8   2       2622.11       2909.24        32.96 o                         
  -1   8   2       1990.84       1948.26        36.60 o                         
   0   8   2       1986.72       2038.24        37.52 o                         
   1   8   2       2013.68       2332.28        42.93 o                         
   2   8   2       3765.93       3123.08        48.59 o                         
   3   8   2       3845.46       4184.50        49.28 o                         
   4   8   2        923.19       1065.43        35.37 o                         
   5   8   2         78.34         77.95        31.58 o                         
   6   8   2        414.96        361.57        33.64 o                         
 -14   9   2        539.52        435.92        35.31 o                         
 -13   9   2         96.46        108.05        29.55 o                         
 -12   9   2         11.80         -5.54        28.22 o                         
 -11   9   2       2127.87       2529.14        39.14 o                         
 -10   9   2       1614.64       1880.50        37.69 o                         
  -9   9   2       1416.07       1472.76        35.91 o                         
  -8   9   2       1969.28       1870.80        37.45 o                         
  -7   9   2        981.18       1169.05        30.73 o                         
  -6   9   2       1166.60       1429.50        35.44 o                         
  -5   9   2       2434.52       2675.62        39.78 o                         
  -4   9   2       1342.77       1444.37        35.31 o                         
  -3   9   2        887.60       1015.26        34.18 o                         
  -2   9   2        788.81       1020.00        34.77 o                         
  -1   9   2        179.73        184.95        29.29 o                         
   0   9   2       2852.26       3521.34        42.07 o                         
   1   9   2       3300.07       2177.24        44.46 o                         
   2   9   2        610.54        731.96        36.70 o                         
   3   9   2        635.47        699.75        32.91 o                         
   4   9   2         65.10         53.34        32.62 o                         
   5   9   2        113.19         99.51        32.13 o                         
 -13  10   2        297.40        315.62        32.04 o                         
 -12  10   2       1258.77       1331.03        36.18 o                         
 -11  10   2       2402.33       1670.81        45.31 o                         
 -10  10   2       1766.63       2024.38        38.86 o                         
  -9  10   2        114.93        118.27        31.03 o                         
  -8  10   2        583.75        710.77        31.92 o                         
  -7  10   2       2128.64       2751.78        41.78 o                         
  -6  10   2       1667.07       2135.54        36.17 o                         
  -5  10   2        236.36        264.66        29.46 o                         
  -4  10   2        274.48        303.17        29.96 o                         
  -3  10   2       1435.76       1452.81        33.04 o                         
  -2  10   2       2273.60       2153.70        36.04 o                         
  -1  10   2        887.33        789.31        25.86 o                         
   0  10   2       1332.46        563.12        32.13 o                         
   1  10   2        696.07        739.91        35.06 o                         
   2  10   2        267.38        233.92        33.68 o                         
   3  10   2        334.42        370.53        32.21 o                         
 -13  11   2        961.39        795.18        35.74 o                         
 -12  11   2       2462.86       2267.02        43.30 o                         
 -11  11   2       2726.72       2797.27        43.30 o                         
 -10  11   2       1217.75       1282.59        35.30 o                         
  -9  11   2         74.21         66.06        31.90 o                         
  -8  11   2       1508.70       1725.93        37.83 o                         
  -7  11   2       1863.41       2213.00        38.11 o                         
  -6  11   2       1333.72       1668.91        28.27 o                         
  -5  11   2        476.37        555.51        31.14 o                         
  -4  11   2        219.75        223.47        30.22 o                         
  -3  11   2        531.60        511.45        30.48 o                         
  -2  11   2       1510.26        983.61        35.07 o                         
  -1  11   2       1813.60       1385.47        35.44 o                         
   0  11   2       1326.03       1437.38        38.78 o                         
   1  11   2        162.97        192.31        32.90 o                         
   2  11   2        132.82        121.39        30.65 o                         
 -12  12   2       1348.69       1214.59        38.77 o                         
 -11  12   2       1267.32       1257.73        37.28 o                         
 -10  12   2        466.79        497.44        31.07 o                         
  -9  12   2        470.19        495.27        34.20 o                         
  -8  12   2       1689.67       1828.21        36.52 o                         
  -7  12   2        807.95        983.85        33.59 o                         
  -6  12   2        500.64        656.86        30.75 o                         
  -5  12   2        198.11        151.87        29.07 o                         
  -4  12   2        395.59        367.47        29.75 o                         
  -3  12   2        576.55        735.01        27.13 o                         
  -2  12   2        194.28         58.68        30.11 o                         
  -1  12   2        248.76        251.61        24.19 o                         
   0  12   2        746.18        615.22        34.67 o                         
 -11  13   2        341.60        383.64        32.04 o                         
 -10  13   2        567.87        638.99        36.35 o                         
  -9  13   2        381.98        463.57        33.09 o                         
  -8  13   2         29.00         71.80        30.58 o                         
  -7  13   2         25.28         50.26        28.50 o                         
  -6  13   2         44.60         47.52        19.73 o                         
  -5  13   2        267.19        233.85        29.46 o                         
  -4  13   2        448.06        255.91        30.41 o                         
  -3  13   2        280.84        236.49        25.29 o                         
  -2  13   2         13.18        -14.91        27.02 o                         
  -7  14   2        224.69        185.76        32.30 o                         
  -6  14   2         88.17         72.69        29.11 o                         
   2 -14   3         55.44         53.33        27.35 o                         
   3 -14   3         93.07         87.00        27.30 o                         
   4 -14   3        221.06        238.09        28.63 o                         
   5 -14   3        155.58        170.86        28.18 o                         
   6 -14   3          3.61         38.80        26.80 o                         
   7 -14   3        915.11        802.78        33.82 o                         
   8 -14   3       1579.85       1609.86        37.32 o                         
   9 -14   3        909.18        901.23        34.20 o                         
  10 -14   3        315.22        278.38        31.66 o                         
  -1 -13   3         73.40         83.27        29.33 o                         
   0 -13   3         65.51         83.98        28.50 o                         
   1 -13   3          1.01        -23.84        27.35 o                         
   2 -13   3         63.94        133.31        28.01 o                         
   3 -13   3        226.70        270.47        28.36 o                         
   4 -13   3       1505.57       1450.88        32.64 o                         
   5 -13   3        177.43        209.16        27.91 o                         
   6 -13   3        238.96        222.93        27.81 o                         
   7 -13   3       1387.82       1573.19        34.66 o                         
   8 -13   3       1639.88       1813.66        35.90 o                         
   9 -13   3        880.48        964.28        33.60 o                         
  10 -13   3        281.56        307.49        30.61 o                         
  11 -13   3          0.30          7.12        28.72 o                         
  -2 -12   3          0.28         20.17        28.00 o                         
  -1 -12   3         40.59         64.35        27.46 o                         
   0 -12   3         46.80         61.01        27.08 o                         
   1 -12   3         89.63        104.11        27.47 o                         
   2 -12   3        110.11        122.54        28.51 o                         
   3 -12   3        268.01        240.85        29.30 o                         
   4 -12   3       1019.36       1140.04        32.69 o                         
   5 -12   3          0.15         20.33        27.07 o                         
   6 -12   3        973.74       1103.58        31.48 o                         
   7 -12   3       2224.61       2420.95        36.73 o                         
   8 -12   3       2205.63       2272.89        37.32 o                         
   9 -12   3        975.29       1014.36        32.95 o                         
  10 -12   3        237.53        261.86        31.92 o                         
  11 -12   3        102.21        112.66        30.04 o                         
  12 -12   3        266.51        285.79        32.69 o                         
  -4 -11   3          7.92         46.97        28.50 o                         
  -3 -11   3          2.59         52.99        31.13 o                         
  -2 -11   3        162.84        190.78        36.25 o                         
  -1 -11   3        255.90        225.64        29.46 o                         
   0 -11   3         32.68         31.13        19.62 o                         
   1 -11   3        643.23        607.10        30.12 o                         
   2 -11   3       1704.38       1744.98        33.46 o                         
   3 -11   3       1440.85       1327.86        32.71 o                         
   4 -11   3        153.82        219.03        28.79 o                         
   5 -11   3       1752.33       1763.26        34.36 o                         
   6 -11   3       2055.38       2118.41        35.84 o                         
   7 -11   3       2009.61       2062.46        37.98 o                         
   8 -11   3        912.23        967.43        34.50 o                         
   9 -11   3         63.08         70.06        28.39 o                         
  10 -11   3         46.79         56.07        28.34 o                         
  11 -11   3        486.52        477.07        29.87 o                         
  12 -11   3        216.15        215.93        31.87 o                         
  -5 -10   3        582.97        539.31        33.34 o                         
  -4 -10   3         55.70         89.62        29.38 o                         
  -3 -10   3          1.52         45.92        31.84 o                         
  -2 -10   3         20.66         53.16        26.69 o                         
  -1 -10   3         10.12        -11.23        28.22 o                         
   0 -10   3         93.38        118.92        27.91 o                         
   1 -10   3         40.95         75.81        29.16 o                         
   2 -10   3        127.55        173.78        30.65 o                         
   3 -10   3       1695.16       1617.94        34.26 o                         
   4 -10   3       1575.39       1614.10        36.23 o                         
   5 -10   3       2786.86       2858.69        39.67 o                         
   6 -10   3       2158.02       2250.47        37.38 o                         
   7 -10   3        639.54        471.02        34.30 o                         
   8 -10   3         15.81          2.69        28.28 o                         
   9 -10   3       1631.25       1614.05        36.32 o                         
  10 -10   3       1711.06       1943.72        38.96 o                         
  11 -10   3       1114.56       1122.73        33.96 o                         
  12 -10   3        178.27        168.68        31.26 o                         
  13 -10   3         57.67         37.49        32.12 o                         
  -6  -9   3        700.24        823.24        34.84 o                         
  -5  -9   3        458.93        483.45        30.91 o                         
  -4  -9   3         90.47        123.90        32.95 o                         
  -3  -9   3          0.95         24.50        28.72 o                         
  -2  -9   3        118.05        174.20        29.55 o                         
  -1  -9   3        293.23        280.66        30.73 o                         
   0  -9   3        101.90        103.79        29.61 o                         
   1  -9   3         53.60         85.84        28.89 o                         
   2  -9   3         80.73         82.84        28.84 o                         
   3  -9   3       2362.05       2262.37        36.58 o                         
   4  -9   3       2437.28       2222.22        37.04 o                         
   5  -9   3       1941.14       1917.85        37.32 o                         
   6  -9   3        504.24        503.20        33.41 o                         
   7  -9   3         67.21        110.19        28.78 o                         
   8  -9   3       2120.31       2194.75        38.47 o                         
   9  -9   3       7510.68       8227.10        61.23 o                         
  10  -9   3       3204.71       3431.43        46.00 o                         
  11  -9   3        578.91        516.68        34.22 o                         
  12  -9   3        147.53        182.05        34.49 o                         
  13  -9   3        128.86         82.63        36.19 o                         
  -7  -8   3        725.57        687.87        36.71 o                         
  -6  -8   3        187.95        125.21        32.80 o                         
  -5  -8   3         55.68        114.95        30.04 o                         
  -4  -8   3         95.33        123.74        30.10 o                         
  -3  -8   3        251.87        263.26        29.90 o                         
  -2  -8   3         46.69         35.57        28.94 o                         
  -1  -8   3        150.53        111.01        30.28 o                         
   0  -8   3         12.34          4.77        29.60 o                         
   1  -8   3        471.51        431.40        32.26 o                         
   2  -8   3       3192.91       2937.94        40.61 o                         
   3  -8   3       3353.67       2925.76        40.77 o                         
   4  -8   3       2854.83       2625.94        40.86 o                         
   5  -8   3       1359.62       1317.48        35.02 o                         
   6  -8   3        206.02        223.14        28.53 o                         
   7  -8   3       1110.52       1112.77        36.66 o                         
   8  -8   3       4899.25       5082.81        51.25 o                         
   9  -8   3       3474.27       3523.80        44.50 o                         
  10  -8   3        763.09        768.65        36.35 o                         
  11  -8   3         13.42         59.35        32.01 o                         
  12  -8   3        117.88        169.36        36.79 o                         
  13  -8   3        134.53        148.97        43.15 o                         
  -8  -7   3        312.28        286.18        32.59 o                         
  -7  -7   3        151.14        220.66        36.85 o                         
  -6  -7   3          0.11          8.00        31.35 o                         
  -5  -7   3         68.19         96.48        29.66 o                         
  -4  -7   3        142.72        128.16        30.16 o                         
  -3  -7   3          0.31          6.14        28.61 o                         
  -2  -7   3        832.06        986.30        35.18 o                         
  -1  -7   3       2783.91       2534.88        41.46 o                         
   0  -7   3          1.35          2.96        22.41 o                         
   1  -7   3       3718.22       3205.64        43.76 o                         
   2  -7   3       6492.58       6094.07        52.53 o                         
   3  -7   3       5422.81       4312.82        43.70 o                         
   4  -7   3       1926.72       1645.50        39.80 o                         
   5  -7   3        592.45        606.82        33.06 o                         
   6  -7   3         33.99         25.49        29.05 o                         
   7  -7   3       4496.66       4533.49        55.21 o                         
   8  -7   3       6048.64       6304.17        59.05 o                         
   9  -7   3       3194.53       3164.39        50.08 o                         
  10  -7   3        985.97       1096.42        39.14 o                         
  11  -7   3         94.59         75.82        35.53 o                         
  12  -7   3         30.67         14.80        19.90 o                         
  13  -7   3        358.66        322.50        29.63 o                         
  -9  -6   3        525.83        450.03        33.49 o                         
  -8  -6   3        369.89        353.93        31.67 o                         
  -7  -6   3        444.77        375.33        34.43 o                         
  -6  -6   3        134.88        112.08        29.39 o                         
  -5  -6   3        134.25        140.50        30.27 o                         
  -4  -6   3        386.57        453.72        34.10 o                         
  -3  -6   3          3.79         23.07        31.57 o                         
  -2  -6   3        728.72        673.15        35.18 o                         
  -1  -6   3        208.80        185.17        33.92 o                         
   0  -6   3       2367.06       2170.96        41.44 o                         
   1  -6   3       7911.34       6862.51        50.98 o                         
   2  -6   3       6538.65       5496.72        55.01 o                         
   3  -6   3       3739.76       3451.17        49.68 o                         
   4  -6   3       2851.39       2935.24        45.10 o                         
   5  -6   3        276.61        348.17        32.40 o                         
   6  -6   3       2924.40       2816.37        50.68 o                         
   7  -6   3       8774.15       9296.94        68.77 o                         
   8  -6   3       3827.70       3867.11        53.62 o                         
   9  -6   3        912.57       1058.06        41.29 o                         
  10  -6   3        246.62        254.02        37.53 o                         
  11  -6   3         79.36        118.41        29.00 o                         
  12  -6   3        232.83        322.09        28.19 o                         
  13  -6   3        347.09        442.11        31.06 o                         
 -10  -5   3        555.98        550.73        36.74 o                         
  -9  -5   3        234.85        231.20        30.88 o                         
  -8  -5   3        160.33        198.24        29.72 o                         
  -7  -5   3        135.46        143.39        30.16 o                         
  -6  -5   3        274.63        291.50        30.07 o                         
  -5  -5   3       2363.14       2183.42        39.18 o                         
  -4  -5   3       1757.54       1593.90        37.10 o                         
  -3  -5   3        228.03        239.19        29.97 o                         
  -2  -5   3        350.15        301.70        34.34 o                         
  -1  -5   3        558.32        469.82        38.21 o                         
   0  -5   3       3913.60       3306.89        50.45 o                         
   1  -5   3       6335.48       5382.48        58.89 o                         
   2  -5   3       1051.16       1034.51        44.55 o                         
   3  -5   3        541.83        624.13        39.98 o                         
   4  -5   3        388.64        358.29        34.86 o                         
   5  -5   3       7294.19       6582.27        72.82 o                         
   6  -5   3       5958.67       5703.86        58.54 o                         
   7  -5   3       4479.70       4295.58        53.44 o                         
   8  -5   3       1924.33       2089.12        48.89 o                         
   9  -5   3       1698.13       1836.79        53.33 o                         
  10  -5   3        550.41        532.85        30.88 o                         
  11  -5   3       1387.23       1474.03        34.45 o                         
  12  -5   3        439.77        485.06        29.81 o                         
  13  -5   3        140.28        133.84        31.09 o                         
 -11  -4   3        679.68        568.81        40.82 o                         
 -10  -4   3        332.26        331.48        35.28 o                         
  -9  -4   3         27.75         31.62        29.21 o                         
  -8  -4   3        279.16        270.02        30.84 o                         
  -7  -4   3       1617.61       1580.46        36.73 o                         
  -6  -4   3       4821.40       4785.09        49.35 o                         
  -5  -4   3       2941.55       2636.69        42.77 o                         
  -4  -4   3        451.23        434.85        33.42 o                         
  -3  -4   3         17.17          0.71        35.41 o                         
  -2  -4   3         45.01         51.10        37.06 o                         
  -1  -4   3       1715.88       1733.50        47.76 o                         
   0  -4   3       1650.67       1251.01        51.26 o                         
   1  -4   3         20.95         67.20        44.13 o                         
   2  -4   3       6396.64       5834.87        69.82 o                         
   3  -4   3       6864.67       5271.83        69.67 o                         
   4  -4   3       9338.14       8781.20        78.98 o                         
   5  -4   3      15795.49      15215.92       111.67 o                         
   6  -4   3       2126.22       1909.14        49.81 o                         
   7  -4   3         90.85         82.96        40.58 o                         
   8  -4   3        592.64        610.20        32.27 o                         
   9  -4   3       2658.60       2907.37        39.36 o                         
  10  -4   3       1560.33       1838.44        36.70 o                         
  11  -4   3       1627.44       1886.58        35.81 o                         
  12  -4   3        189.57        151.58        29.40 o                         
  13  -4   3         60.87         18.53        29.54 o                         
 -11  -3   3        285.41        288.73        35.44 o                         
 -10  -3   3         48.56         71.48        32.17 o                         
  -9  -3   3         63.05         71.15        32.34 o                         
  -8  -3   3         24.82         43.85        33.54 o                         
  -7  -3   3       1011.05       1114.61        37.30 o                         
  -6  -3   3       2276.23       2260.78        45.87 o                         
  -5  -3   3        422.50        434.70        37.97 o                         
  -4  -3   3          2.85         12.71        33.27 o                         
  -3  -3   3         11.72         14.85        38.42 o                         
  -2  -3   3       2149.20       2132.22        50.42 o                         
  -1  -3   3       6432.24       5653.63        72.17 o                         
   0  -3   3        152.67        108.51        54.92 o                         
   1  -3   3       1545.55       1160.69        60.43 o                         
   2  -3   3       6682.07       4076.91        70.25 o                         
   3  -3   3      16698.50      16620.50       126.25 o                         
   4  -3   3      12850.02      12269.84       114.81 o                         
   5  -3   3      10902.74      10652.84        89.21 o                         
   6  -3   3        702.97        784.27        54.24 o                         
   7  -3   3       2516.01       2703.90        42.88 o                         
   8  -3   3       2180.86       2378.27        38.92 o                         
   9  -3   3       5468.37       5908.46        49.48 o                         
  10  -3   3       2566.19       3073.22        43.73 o                         
  11  -3   3        595.86        638.02        31.81 o                         
  12  -3   3         39.69         19.07        28.28 o                         
  13  -3   3        150.37         82.52        30.54 o                         
 -12  -2   3        274.43        270.77        35.11 o                         
 -11  -2   3         20.07         38.58        34.86 o                         
 -10  -2   3         10.70         20.44        32.88 o                         
  -9  -2   3        108.32         90.03        33.12 o                         
  -8  -2   3        343.28        439.72        37.06 o                         
  -7  -2   3       1266.50       1180.76        41.23 o                         
  -6  -2   3        275.62        272.46        38.32 o                         
  -5  -2   3         47.72         49.67        34.81 o                         
  -4  -2   3          0.26         28.06        36.94 o                         
  -3  -2   3       2247.58       2174.79        56.97 o                         
  -2  -2   3       5724.17       5036.22        71.34 o                         
  -1  -2   3       8633.11       8288.81       101.29 o                         
   0  -2   3      15741.21      18449.33       138.26 o                         
   1  -2   3         32.26         83.12        58.01 o                         
   2  -2   3      10891.91      10586.81       113.36 o                         
   4  -2   3      18222.71      18669.47       129.31 o                         
   5  -2   3       2972.87       3219.06        49.26 o                         
   6  -2   3        412.11        479.51        34.45 o                         
   7  -2   3       2711.60       3101.89        43.53 o                         
   8  -2   3       3537.49       3752.75        44.64 o                         
   9  -2   3       2822.15       3205.15        48.14 o                         
  10  -2   3        931.96       1024.06        33.45 o                         
  11  -2   3         49.28         65.17        29.43 o                         
  12  -2   3        232.07        228.23        30.55 o                         
 -12  -1   3         32.08         35.46        33.87 o                         
 -11  -1   3        252.46        240.50        35.00 o                         
 -10  -1   3         81.91         71.65        32.73 o                         
  -9  -1   3        298.31        355.68        35.29 o                         
  -8  -1   3        351.67        373.68        36.18 o                         
  -7  -1   3         74.01         95.40        33.28 o                         
  -6  -1   3         20.68         38.09        35.96 o                         
  -5  -1   3          0.00         20.82        38.64 o                         
  -4  -1   3        214.94        204.45        43.33 o                         
  -3  -1   3       6240.42       6056.28        80.94 o                         
  -2  -1   3      18320.22      19490.24       133.28 o                         
  -1  -1   3        310.60        181.77        67.68 o                         
   0  -1   3        408.10        257.32        67.05 o                         
   1  -1   3       4544.86       4126.71        95.70 o                         
   3  -1   3      22054.37      22959.60       127.83 o                         
   4  -1   3       8091.70       8274.08        72.10 o                         
   5  -1   3        189.12        160.30        34.30 o                         
   6  -1   3       2281.76       2638.61        42.19 o                         
   7  -1   3       3507.09       4230.57        47.15 o                         
   8  -1   3       3170.60       3717.32        44.92 o                         
   9  -1   3       1586.57       1813.52        38.69 o                         
  10  -1   3        480.96        418.32        31.74 o                         
  11  -1   3        150.54         88.28        29.23 o                         
  12  -1   3        427.57        111.04        30.85 o                         
 -13   0   3         15.84         48.72        34.14 o                         
 -12   0   3        224.06        217.75        34.99 o                         
 -11   0   3       1018.41        998.40        36.76 o                         
 -10   0   3       1805.62       1950.96        42.54 o                         
  -9   0   3       1427.97       1481.53        41.06 o                         
  -8   0   3         62.59        114.58        34.15 o                         
  -7   0   3         23.48         34.15        36.56 o                         
  -6   0   3         93.07         79.02        32.52 o                         
  -5   0   3        449.73        523.27        41.81 o                         
  -4   0   3         17.80         18.80        47.96 o                         
  -3   0   3        170.06        252.38        55.64 o                         
  -2   0   3        739.47        825.22        72.50 o                         
  -1   0   3        237.74        183.48        69.58 o                         
   0   0   3       2782.54       2193.60        78.93 o                         
   1   0   3      23488.42      25732.27       186.14 o                         
   3   0   3       5376.46       5713.28        85.87 o                         
   4   0   3       4922.65       4989.08        66.36 o                         
   5   0   3       2931.26       3068.17        49.57 o                         
   6   0   3       2318.56       2426.22        43.61 o                         
   7   0   3       2142.15       2471.76        44.84 o                         
   8   0   3       1563.26       1788.09        38.09 o                         
   9   0   3        265.79        364.20        34.62 o                         
  10   0   3        101.69         79.33        30.54 o                         
  11   0   3        223.88        171.67        30.88 o                         
 -13   1   3        115.15        107.02        34.76 o                         
 -12   1   3        989.48       1030.83        40.05 o                         
 -11   1   3       2098.90       2444.20        44.35 o                         
 -10   1   3       3425.10       3684.19        49.06 o                         
  -9   1   3        977.30       1064.77        39.16 o                         
  -8   1   3          7.11         18.30        34.91 o                         
  -7   1   3        564.20        488.41        37.46 o                         
  -6   1   3       1337.57       1483.94        49.66 o                         
  -5   1   3        170.57        168.01        41.99 o                         
  -4   1   3       3955.20       4222.90        64.05 o                         
  -3   1   3       2159.55       2152.23        64.14 o                         
  -2   1   3         20.37         55.75        60.19 o                         
  -1   1   3       3524.19       2826.12        89.97 o                         
   0   1   3      14228.18      12661.70       121.83 o                         
   1   1   3        362.87        165.08        55.43 o                         
   2   1   3       2472.35       2561.12        62.62 o                         
   3   1   3       6140.82       5458.49        73.31 o                         
   4   1   3       8717.77       8751.33        83.57 o                         
   5   1   3       8234.69       8170.95        78.47 o                         
   6   1   3       3519.76       3426.02        60.22 o                         
   7   1   3        862.62        936.90        35.50 o                         
   8   1   3        281.80        366.76        30.12 o                         
   9   1   3        444.59        403.43        31.40 o                         
  10   1   3        677.27        593.63        34.78 o                         
  11   1   3         93.27        476.94        32.12 o                         
 -14   2   3         16.89         52.45        33.10 o                         
 -13   2   3        351.54        375.79        36.55 o                         
 -12   2   3       1494.97       1601.43        41.52 o                         
 -11   2   3       1965.52       2190.35        42.84 o                         
 -10   2   3        879.63        937.19        38.52 o                         
  -9   2   3         12.76         11.29        32.50 o                         
  -8   2   3        635.66        593.89        38.51 o                         
  -7   2   3        207.48       1009.67        35.34 o                         
  -5   2   3        200.17        280.49        42.49 o                         
  -4   2   3       2736.07       3230.04        60.61 o                         
  -3   2   3       7084.39       5351.25        78.12 o                         
  -2   2   3       6780.11       6172.90        93.44 o                         
  -1   2   3      20156.61      20145.69       149.81 o                         
   0   2   3      60150.47      85117.12       269.65 o                         
   1   2   3       3519.07       3247.46        68.18 o                         
   2   2   3       4067.28       4033.51        68.15 o                         
   3   2   3      12219.81      13014.75        95.88 o                         
   4   2   3      10656.24      11266.27        90.00 o                         
   5   2   3       7430.51       8063.85        74.92 o                         
   6   2   3       1172.10       1401.76        43.28 o                         
   7   2   3        103.60        119.80        37.23 o                         
   8   2   3        251.99        244.90        40.93 o                         
   9   2   3        554.82        441.80        35.37 o                         
  10   2   3        222.61        184.56        32.31 o                         
 -14   3   3         63.58         67.53        27.13 o                         
 -13   3   3        388.90        428.59        36.50 o                         
 -12   3   3       1061.57       1167.69        38.81 o                         
 -11   3   3        731.24        790.53        35.63 o                         
 -10   3   3         49.33         38.59        33.16 o                         
  -9   3   3        561.92        561.12        35.78 o                         
  -7   3   3       1336.80       1751.53        45.45 o                         
  -6   3   3        575.87       1935.46        45.91 o                         
  -5   3   3        471.78        503.06        43.80 o                         
  -4   3   3       7797.85       6979.47        75.78 o                         
  -3   3   3       9686.34      10762.83        93.15 o                         
  -2   3   3      23650.22      28065.37       148.66 o                         
  -1   3   3      15698.81      16791.47       100.36 o                         
   0   3   3       9598.18       9338.68        97.04 o                         
   1   3   3       2967.60       3139.90        68.07 o                         
   2   3   3      12124.20      13180.25        93.50 o                         
   3   3   3      10523.59      10828.29        83.16 o                         
   4   3   3       7189.63       7286.11        70.20 o                         
   5   3   3       2657.47       2855.48        51.34 o                         
   6   3   3        919.48        968.00        38.86 o                         
   7   3   3        483.19        566.71        43.28 o                         
   8   3   3        653.37        514.37        46.16 o                         
   9   3   3         79.29        630.19        32.34 o                         
  10   3   3          4.15        108.13        29.43 o                         
 -14   4   3        183.90        145.71        34.55 o                         
 -13   4   3        825.53        860.20        38.05 o                         
 -12   4   3        610.88        649.53        36.04 o                         
 -11   4   3        106.15        148.04        31.75 o                         
 -10   4   3        293.41        289.61        33.59 o                         
  -9   4   3        163.69        337.82        33.62 o                         
  -8   4   3        480.39        558.22        34.68 o                         
  -7   4   3       1106.57       1442.03        42.56 o                         
  -5   4   3        315.06        394.09        39.23 o                         
  -4   4   3       4906.73       4534.12        60.01 o                         
  -3   4   3       9353.80       9729.60        79.48 o                         
  -2   4   3      19802.49      20931.33       101.48 o                         
  -1   4   3       7970.47       7748.24        66.75 o                         
   0   4   3       4144.15       4304.39        53.81 o                         
   1   4   3       4547.11       5142.20        61.89 o                         
   2   4   3       8994.05       9521.36        76.05 o                         
   3   4   3       7148.25       7316.49        65.62 o                         
   4   4   3       6083.46       6185.68        61.92 o                         
   5   4   3        466.72        600.78        38.06 o                         
   6   4   3        202.63        195.00        33.51 o                         
   7   4   3        989.15       1154.02        44.41 o                         
   8   4   3          1.44        290.73        41.92 o                         
   9   4   3          3.00         -0.71        45.43 o                         
 -14   5   3        435.92        423.75        30.68 o                         
 -13   5   3        601.84        576.07        34.61 o                         
 -12   5   3        102.67        103.18        31.25 o                         
 -11   5   3        335.71        437.65        35.51 o                         
 -10   5   3       2854.37       2810.15        45.62 o                         
  -9   5   3        983.66       1024.52        40.43 o                         
  -8   5   3         49.53        626.57        34.75 o                         
  -7   5   3        493.44        576.66        35.24 o                         
  -6   5   3        562.50        644.75        35.76 o                         
  -5   5   3       4978.21       4766.56        57.11 o                         
  -4   5   3       8438.73       9397.86        71.69 o                         
  -3   5   3       7574.11       7882.19        68.26 o                         
  -2   5   3       5446.23       5168.14        52.36 o                         
  -1   5   3         97.06        109.46        33.84 o                         
   0   5   3       2227.90       2343.23        41.78 o                         
   1   5   3       6088.38       6514.83        63.68 o                         
   2   5   3       8294.53       8535.44        69.41 o                         
   3   5   3       2466.12       2664.05        45.91 o                         
   4   5   3        932.41        969.27        38.15 o                         
   5   5   3         63.79        113.09        34.04 o                         
   6   5   3       1160.72        804.43        41.96 o                         
   7   5   3       1004.24        353.65        39.01 o                         
   8   5   3          0.31        114.81        35.35 o                         
 -14   6   3        326.25        273.19        34.40 o                         
 -13   6   3         39.65         28.01        25.05 o                         
 -12   6   3        744.11        808.47        33.81 o                         
 -11   6   3       1578.32       1541.49        38.41 o                         
 -10   6   3        902.33        585.28        37.87 o                         
  -9   6   3        896.99        795.71        34.96 o                         
  -8   6   3         10.30        119.69        31.84 o                         
  -7   6   3         19.57         44.39        32.56 o                         
  -6   6   3       1520.48       1666.40        39.39 o                         
  -5   6   3       2998.13       3356.33        47.50 o                         
  -4   6   3       1427.31       1459.91        42.38 o                         
  -3   6   3        459.36        732.12        36.89 o                         
  -2   6   3        759.19        747.94        35.47 o                         
  -1   6   3       4589.29       4404.65        49.32 o                         
   0   6   3       3810.46       3553.01        43.93 o                         
   1   6   3       3108.12       3121.57        48.77 o                         
   2   6   3       1806.09       1880.44        46.57 o                         
   3   6   3        434.29        565.20        34.10 o                         
   4   6   3        301.92        323.55        29.69 o                         
   5   6   3       2050.26       2101.50        42.01 o                         
   6   6   3        736.87        646.99        38.42 o                         
   7   6   3         26.94         42.80        32.67 o                         
 -14   7   3         87.36         74.12        28.51 o                         
 -13   7   3        179.60        254.57        27.37 o                         
 -12   7   3       1298.14       1215.05        31.73 o                         
 -11   7   3       2138.89       2313.09        41.32 o                         
 -10   7   3       1028.20       1045.39        35.74 o                         
  -9   7   3        184.04        168.45        31.16 o                         
  -8   7   3        529.25        616.42        33.08 o                         
  -7   7   3       2125.06       2566.37        41.08 o                         
  -6   7   3       4166.72       5144.21        50.84 o                         
  -5   7   3       3664.35       3757.77        46.86 o                         
  -4   7   3         43.99         95.16        31.79 o                         
  -3   7   3       2130.90       2261.04        39.29 o                         
  -2   7   3       4668.75       4784.38        46.65 o                         
  -1   7   3       6717.23       7054.75        52.39 o                         
   0   7   3       2915.08       3136.04        41.57 o                         
   1   7   3       1040.22       1114.18        45.34 o                         
   2   7   3        216.22        225.14        30.50 o                         
   3   7   3        972.88       1019.95        36.32 o                         
   4   7   3       1908.69       2014.20        43.08 o                         
   5   7   3       1840.83       1932.41        45.48 o                         
   6   7   3        285.33        269.91        36.87 o                         
 -14   8   3         12.78          5.43        28.39 o                         
 -13   8   3        266.95        177.63        35.11 o                         
 -12   8   3        600.32        409.54        36.53 o                         
 -11   8   3        657.38        514.38        33.41 o                         
 -10   8   3        161.26        136.34        30.60 o                         
  -9   8   3       1110.72       1166.08        36.25 o                         
  -8   8   3       2438.56       2905.68        42.48 o                         
  -7   8   3       3154.95       3628.72        43.99 o                         
  -6   8   3       2546.04       2847.42        41.71 o                         
  -5   8   3       2327.54       2468.28        40.01 o                         
  -4   8   3        283.45        340.24        30.90 o                         
  -3   8   3       2415.37       2542.67        39.08 o                         
  -2   8   3       5046.46       4889.23        39.64 o                         
  -1   8   3       5069.43       5173.99        46.29 o                         
   0   8   3       2387.90       2607.92        39.41 o                         
   1   8   3        572.98        615.27        33.46 o                         
   2   8   3        156.61        177.35        30.55 o                         
   3   8   3       1141.24       1134.40        35.84 o                         
   4   8   3       1141.71       1280.00        42.16 o                         
   5   8   3        458.53        462.38        35.90 o                         
 -14   9   3         54.69         73.07        29.49 o                         
 -13   9   3         64.25         13.65        32.94 o                         
 -12   9   3          1.88        182.49        35.24 o                         
 -11   9   3         28.33         43.24        28.94 o                         
 -10   9   3        782.82        879.90        33.71 o                         
  -9   9   3       3539.23       4546.81        46.76 o                         
  -8   9   3       1738.31       2048.42        40.33 o                         
  -7   9   3       2470.43       2577.18        40.20 o                         
  -6   9   3       1917.54       1834.04        37.89 o                         
  -5   9   3       1840.99       1924.62        30.19 o                         
  -4   9   3       2278.65       2423.83        32.31 o                         
  -3   9   3       6329.16       6676.84        50.08 o                         
  -2   9   3       3158.59       3409.24        41.04 o                         
  -1   9   3       1942.94       2037.09        36.99 o                         
   0   9   3        388.06        504.48        35.52 o                         
   1   9   3        435.22        322.44        33.00 o                         
   2   9   3        326.93        282.05        32.98 o                         
   3   9   3        980.66       1014.44        39.93 o                         
   4   9   3        620.28        617.48        35.21 o                         
 -13  10   3         26.54         54.53        30.42 o                         
 -12  10   3          2.27         16.93        31.89 o                         
 -11  10   3         32.13         26.64        28.61 o                         
 -10  10   3        810.97       1095.36        34.20 o                         
  -9  10   3       1510.90       1991.51        36.62 o                         
  -8  10   3        557.10        608.30        33.73 o                         
  -7  10   3       1555.02       1541.67        38.41 o                         
  -6  10   3        347.51        389.81        30.79 o                         
  -5  10   3        272.45        375.36        29.19 o                         
  -4  10   3       1642.19       1989.27        28.71 o                         
  -3  10   3       2843.30       3389.45        39.62 o                         
  -2  10   3       1125.23       1228.12        32.88 o                         
  -1  10   3        636.99        579.37        30.22 o                         
   0  10   3         50.12         44.89        30.31 o                         
   1  10   3        479.48        310.92        35.47 o                         
   2  10   3        418.20        308.91        35.40 o                         
   3  10   3        236.49        209.36        31.70 o                         
 -13  11   3         22.75         29.32        32.50 o                         
 -12  11   3         48.23        -16.61        31.13 o                         
 -11  11   3        267.56        262.33        31.21 o                         
 -10  11   3        904.31        764.13        35.42 o                         
  -9  11   3        633.30        579.31        32.47 o                         
  -8  11   3         16.09         29.16        28.33 o                         
  -7  11   3        123.63        155.33        31.75 o                         
  -6  11   3         52.08         80.80        31.24 o                         
  -5  11   3       1796.72       1904.22        35.61 o                         
  -4  11   3       2475.17       2605.51        36.82 o                         
  -3  11   3        849.43        952.02        31.07 o                         
  -2  11   3         23.74         49.49        27.18 o                         
  -1  11   3        238.48        238.66        29.40 o                         
   0  11   3        474.35        496.57        33.82 o                         
   1  11   3        835.65        756.48        37.21 o                         
 -12  12   3        133.12         62.12        32.51 o                         
 -11  12   3        217.73        155.93        30.77 o                         
 -10  12   3        355.39        363.99        31.06 o                         
  -9  12   3        283.53        271.51        30.17 o                         
  -8  12   3        156.04        186.60        31.15 o                         
  -7  12   3         42.19         77.39        28.56 o                         
  -6  12   3        487.92        536.22        34.10 o                         
  -5  12   3        681.15        633.00        31.10 o                         
  -4  12   3        297.73        329.57        29.46 o                         
  -3  12   3         36.84         51.63        22.42 o                         
  -2  12   3        392.49        364.47        29.25 o                         
  -1  12   3        907.26        811.38        36.01 o                         
 -10  13   3        109.29        112.17        29.28 o                         
  -9  13   3         60.71         76.85        25.87 o                         
  -8  13   3        218.16        230.85        32.19 o                         
  -7  13   3        753.82        655.83        33.19 o                         
  -6  13   3        736.50        661.01        36.32 o                         
  -5  13   3        274.47        231.33        29.51 o                         
  -4  13   3         70.14         54.82        23.30 o                         
  -3  13   3        202.90        122.02        29.01 o                         
   1 -14   4        247.52        268.44        30.06 o                         
   2 -14   4        121.93         92.11        27.63 o                         
   3 -14   4         36.76         15.68        27.73 o                         
   4 -14   4        534.06        575.96        30.75 o                         
   5 -14   4       1405.79       1515.93        27.27 o                         
   6 -14   4       1553.49       1557.88        34.78 o                         
   7 -14   4        146.41        136.64        28.90 o                         
   8 -14   4        189.40        192.43        29.72 o                         
   9 -14   4        586.80        559.18        34.43 o                         
  -1 -13   4         21.04         50.59        29.10 o                         
   0 -13   4        206.42        226.29        27.75 o                         
   1 -13   4        104.43        114.31        19.96 o                         
   2 -13   4         60.98         59.97        19.51 o                         
   3 -13   4          0.02         26.20        27.18 o                         
   4 -13   4        694.96        800.73        29.51 o                         
   5 -13   4       2558.71       2623.76        36.54 o                         
   6 -13   4       2044.11       2176.25        35.91 o                         
   7 -13   4         71.47         86.45        26.37 o                         
   8 -13   4        731.33        741.15        31.98 o                         
   9 -13   4       1335.45       1352.51        34.92 o                         
  10 -13   4       1353.73       1347.14        36.96 o                         
  11 -13   4        488.01        396.09        32.44 o                         
  -3 -12   4        228.08        223.39        30.22 o                         
  -2 -12   4        542.18        601.07        31.25 o                         
  -1 -12   4        273.52        310.72        28.25 o                         
   0 -12   4          0.14        -27.78        27.78 o                         
   1 -12   4         97.07         93.36        27.52 o                         
   2 -12   4        476.52        493.10        29.38 o                         
   3 -12   4       1686.98       1792.82        34.33 o                         
   4 -12   4       1218.61       1268.25        32.72 o                         
   5 -12   4        847.83        993.13        30.41 o                         
   6 -12   4       1678.95       1708.79        33.83 o                         
   7 -12   4        106.37        108.06        27.36 o                         
   8 -12   4         19.18         32.66        28.23 o                         
   9 -12   4        607.50        669.80        33.84 o                         
  10 -12   4        878.48        858.45        35.19 o                         
  11 -12   4        350.29        294.12        33.31 o                         
  12 -12   4         73.73         57.78        33.33 o                         
  -4 -11   4        126.32        134.82        30.05 o                         
  -3 -11   4       1501.58       1455.88        36.76 o                         
  -2 -11   4       1986.98       2239.02        37.61 o                         
  -1 -11   4        955.51       1008.10        32.41 o                         
   0 -11   4          6.15         21.32        28.39 o                         
   1 -11   4       1511.92       1684.58        33.49 o                         
   2 -11   4       2411.36       2497.15        36.56 o                         
   3 -11   4       4741.65       4776.76        43.16 o                         
   4 -11   4       4529.51       4499.96        42.73 o                         
   5 -11   4        109.52        101.22        19.19 o                         
   6 -11   4         10.62         72.56        29.21 o                         
   7 -11   4        141.64        217.26        28.19 o                         
   8 -11   4        138.20        186.88        31.53 o                         
   9 -11   4         60.76         73.40        32.23 o                         
  10 -11   4        338.24        209.19        33.09 o                         
  11 -11   4        150.56        137.85        33.28 o                         
  12 -11   4        226.06        244.45        31.81 o                         
  -6 -10   4         43.04         58.43        32.78 o                         
  -5 -10   4         42.25         72.24        32.39 o                         
  -4 -10   4         25.02         34.04        31.57 o                         
  -3 -10   4        998.21       1155.70        33.13 o                         
  -2 -10   4       1953.93       2209.02        36.20 o                         
  -1 -10   4       1564.95       1518.60        33.83 o                         
   0 -10   4          2.65         29.65        27.95 o                         
   1 -10   4       3064.45       3288.29        39.26 o                         
   2 -10   4      10716.28      10880.77        57.86 o                         
   3 -10   4       5321.28       5308.14        46.01 o                         
   4 -10   4       2617.10       2534.14        38.36 o                         
   5 -10   4        281.31        297.71        29.96 o                         
   6 -10   4       1844.69       2044.72        35.49 o                         
   7 -10   4       1870.43       2071.54        35.54 o                         
   8 -10   4       2464.48       2365.23        40.50 o                         
   9 -10   4        250.65        226.85        31.55 o                         
  10 -10   4         23.74         38.91        31.51 o                         
  11 -10   4        106.91        134.21        26.32 o                         
  12 -10   4        107.87         86.13        33.72 o                         
  13 -10   4        450.54        358.10        39.96 o                         
  -7  -9   4         35.93         51.85        29.65 o                         
  -6  -9   4         73.18         98.73        29.33 o                         
  -5  -9   4        126.34        156.54        29.44 o                         
  -4  -9   4        320.55        277.01        33.42 o                         
  -3  -9   4        190.26        213.96        30.71 o                         
  -2  -9   4          4.24         -1.48        29.43 o                         
  -1  -9   4        282.50        292.33        30.95 o                         
   0  -9   4         50.07         59.97        29.16 o                         
   1  -9   4       2287.09       2123.00        30.06 o                         
   2  -9   4       5127.21       4915.03        38.63 o                         
   3  -9   4       1409.71       1448.55        34.63 o                         
   4  -9   4         99.43         83.40        30.05 o                         
   5  -9   4        513.84        507.65        31.32 o                         
   6  -9   4       1926.46       1960.54        37.47 o                         
   7  -9   4       1924.85       2156.16        42.38 o                         
   8  -9   4       1673.96       1749.59        40.82 o                         
   9  -9   4         27.15         40.28        30.97 o                         
  10  -9   4       1557.54       1242.07        40.60 o                         
  11  -9   4       1228.67       1081.81        40.15 o                         
  12  -9   4        106.87         99.34        29.28 o                         
  13  -9   4         93.80         98.40        40.24 o                         
  -8  -8   4          0.52         30.58        30.20 o                         
  -7  -8   4         22.13         35.13        29.27 o                         
  -6  -8   4         34.94         20.17        29.43 o                         
  -5  -8   4          6.53         50.20        28.83 o                         
  -4  -8   4        154.73        180.92        30.27 o                         
  -3  -8   4        935.78       1012.24        32.92 o                         
  -2  -8   4       1430.04       1548.07        34.28 o                         
  -1  -8   4       1148.87       1112.59        33.42 o                         
   0  -8   4       1090.13        986.02        32.98 o                         
   1  -8   4        266.19        287.78        30.79 o                         
   2  -8   4       1459.58       1344.06        35.33 o                         
   3  -8   4       3504.67       3328.08        42.87 o                         
   4  -8   4       2934.14       2577.90        39.64 o                         
   5  -8   4        619.91        736.10        33.44 o                         
   6  -8   4        140.60         97.35        29.73 o                         
   7  -8   4        117.74        175.36        29.72 o                         
   8  -8   4         72.61        135.08        32.34 o                         
   9  -8   4         59.53         63.48        31.79 o                         
  10  -8   4        845.11       1001.91        39.22 o                         
  11  -8   4       1570.94       1833.32        45.50 o                         
  12  -8   4        466.23        541.81        43.21 o                         
  13  -8   4         45.91         24.06        28.56 o                         
  -9  -7   4          1.56         19.62        37.16 o                         
  -8  -7   4         59.92         46.32        28.67 o                         
  -7  -7   4        117.49        130.93        29.83 o                         
  -6  -7   4        920.10        841.33        36.53 o                         
  -5  -7   4         15.67         37.93        29.81 o                         
  -4  -7   4         76.54        140.51        30.15 o                         
  -3  -7   4       1064.12       1097.55        34.11 o                         
  -2  -7   4       3264.44       3091.15        43.09 o                         
  -1  -7   4       7501.10       6868.34        53.03 o                         
   0  -7   4      15570.53      14327.85        71.13 o                         
   1  -7   4       1087.89       1013.45        36.10 o                         
   2  -7   4       5725.06       5327.36        50.08 o                         
   3  -7   4      15608.76      15334.28        76.14 o                         
   4  -7   4       9136.49       7934.10        63.80 o                         
   5  -7   4       2078.33       1818.52        56.51 o                         
   6  -7   4        152.14        136.91        37.35 o                         
   7  -7   4        278.20        287.21        35.13 o                         
   8  -7   4        889.62        886.66        38.31 o                         
   9  -7   4       1226.06       1154.10        39.52 o                         
  10  -7   4        457.39        593.76        31.96 o                         
  11  -7   4       1428.84       1651.19        51.81 o                         
  12  -7   4        483.77        613.44        30.20 o                         
  13  -7   4        109.28        123.74        28.73 o                         
  -9  -6   4         20.70         55.24        33.05 o                         
  -8  -6   4          0.75         -2.30        29.43 o                         
  -7  -6   4          2.79         17.76        30.25 o                         
  -6  -6   4        392.01        458.86        34.53 o                         
  -5  -6   4         20.75         56.51        29.92 o                         
  -4  -6   4         24.50         77.39        30.58 o                         
  -3  -6   4        170.44        152.83        31.16 o                         
  -2  -6   4       9424.27       9193.85        60.60 o                         
  -1  -6   4      24091.95      23468.63        92.88 o                         
   0  -6   4      16467.36      15574.42        76.37 o                         
   1  -6   4       6389.54       5670.80        52.91 o                         
   2  -6   4       4205.17       3620.82        49.38 o                         
   3  -6   4      26082.49      25624.00       109.99 o                         
   4  -6   4      20160.61      21264.83       116.20 o                         
   5  -6   4       7550.22       9514.67        80.21 o                         
   6  -6   4       1141.27       1067.34        43.76 o                         
   7  -6   4       1516.93       1500.16        35.87 o                         
   8  -6   4       1752.73       1685.39        45.73 o                         
   9  -6   4        634.60        726.34        40.29 o                         
  10  -6   4        810.50        963.28        32.06 o                         
  11  -6   4        852.64       1057.80        32.78 o                         
  12  -6   4         77.80        135.84        28.78 o                         
  13  -6   4         99.47        145.33        29.71 o                         
 -10  -5   4          0.87         27.35        32.44 o                         
  -9  -5   4          4.51          5.97        32.44 o                         
  -8  -5   4        199.86        222.35        30.22 o                         
  -7  -5   4          8.95         26.69        28.83 o                         
  -6  -5   4        303.24        328.38        32.05 o                         
  -5  -5   4       1279.74       1324.04        35.98 o                         
  -4  -5   4        433.65        459.07        33.13 o                         
  -3  -5   4        313.98        254.98        35.48 o                         
  -2  -5   4       4937.62       4447.33        49.22 o                         
  -1  -5   4       7829.96       7208.18        58.23 o                         
   0  -5   4       1481.39       1156.16        40.68 o                         
   1  -5   4         86.51        113.75        38.23 o                         
   2  -5   4       3381.42       3026.91        49.65 o                         
   3  -5   4       6718.67       5753.98        64.35 o                         
   4  -5   4      11717.87      19443.07       120.11 o                         
   5  -5   4       5509.73       8296.41        82.49 o                         
   6  -5   4       1620.02       1278.01        45.29 o                         
   7  -5   4       1424.81       1736.36        46.30 o                         
   8  -5   4       3560.37       3703.29        61.28 o                         
   9  -5   4       2888.20       3486.76        42.22 o                         
  10  -5   4       1670.93       1854.85        36.38 o                         
  11  -5   4        241.32        284.21        29.84 o                         
  12  -5   4        175.94        193.47        28.68 o                         
  13  -5   4        169.96        144.55        30.98 o                         
 -11  -4   4        209.20        232.59        35.26 o                         
 -10  -4   4        177.30        164.74        33.12 o                         
  -9  -4   4         65.14         82.99        32.51 o                         
  -8  -4   4        317.49        374.56        34.90 o                         
  -7  -4   4         15.81         22.20        26.80 o                         
  -6  -4   4       1415.48       1540.70        39.21 o                         
  -5  -4   4       3047.87       3020.47        43.86 o                         
  -4  -4   4       1863.59       1692.74        40.51 o                         
  -3  -4   4       1469.40       1221.77        39.40 o                         
  -2  -4   4        647.86        606.93        39.62 o                         
  -1  -4   4       2108.24       1676.69        41.03 o                         
   0  -4   4      10024.34       9674.65        78.65 o                         
   1  -4   4      14483.29      14604.78        93.07 o                         
   2  -4   4       2541.30       2400.07        55.34 o                         
   3  -4   4        463.72        525.80        39.51 o                         
   4  -4   4       1013.51       1364.18        43.32 o                         
   5  -4   4        269.98        225.84        39.64 o                         
   6  -4   4         38.07         58.54        37.27 o                         
   7  -4   4       2733.82       3296.28        64.23 o                         
   8  -4   4       5095.81       6370.18        50.16 o                         
   9  -4   4       1274.61       1646.58        35.67 o                         
  10  -4   4       1052.44       1086.63        33.86 o                         
  11  -4   4       1247.95       1231.76        34.20 o                         
  12  -4   4        861.27        976.28        33.10 o                         
 -12  -3   4        549.85        364.38        40.03 o                         
 -11  -3   4       1293.17       1269.47        42.57 o                         
 -10  -3   4        639.80        712.79        36.70 o                         
  -9  -3   4         21.12         28.01        29.65 o                         
  -8  -3   4        107.66         93.98        33.89 o                         
  -7  -3   4        176.51        188.75        32.58 o                         
  -6  -3   4         62.08        100.32        33.39 o                         
  -5  -3   4        478.11        441.40        36.01 o                         
  -4  -3   4       7668.34       7096.09        62.42 o                         
  -3  -3   4       2984.01       2691.47        49.75 o                         
  -2  -3   4        177.52        120.83        40.24 o                         
  -1  -3   4       5806.73       5258.21        68.44 o                         
   0  -3   4      18947.31      20179.46       116.92 o                         
   1  -3   4       9916.26       8663.71        84.92 o                         
   2  -3   4       3885.30       3589.51        61.77 o                         
   3  -3   4       1859.80       1619.95        53.77 o                         
   4  -3   4      23680.47      23524.27       156.62 o                         
   5  -3   4      17611.55      18500.54       112.03 o                         
   6  -3   4       3250.11       3144.63        46.36 o                         
   7  -3   4       1195.71       1355.55        37.96 o                         
   8  -3   4       4514.63       5099.75        49.38 o                         
   9  -3   4       1214.78       1504.59        36.10 o                         
  10  -3   4         42.21         11.89        28.94 o                         
  11  -3   4        666.15        855.90        34.01 o                         
  12  -3   4        714.00        738.93        33.90 o                         
 -12  -2   4        215.80        162.78        35.43 o                         
 -11  -2   4        934.34        984.12        40.10 o                         
 -10  -2   4        756.65        679.25        37.99 o                         
  -9  -2   4         21.80         26.86        33.60 o                         
  -8  -2   4          8.70         27.07        34.09 o                         
  -7  -2   4         55.33         48.51        33.49 o                         
  -6  -2   4          0.09         -3.23        34.80 o                         
  -5  -2   4         28.81         22.69        33.05 o                         
  -4  -2   4       1997.84       1709.33        48.31 o                         
  -3  -2   4       1062.52       1033.40        47.74 o                         
  -2  -2   4        933.43        970.91        51.74 o                         
  -1  -2   4      11680.86      12073.61       101.50 o                         
   1  -2   4      18532.57      19299.51       129.96 o                         
   2  -2   4       3727.33       3802.42        73.68 o                         
   3  -2   4       1914.33        241.47        50.67 o                         
   4  -2   4      15858.99      14951.50       126.32 o                         
   5  -2   4      23197.76      24685.19       107.14 o                         
   6  -2   4       4405.99       4467.35        47.95 o                         
   7  -2   4         18.26         89.72        36.83 o                         
   8  -2   4        793.80        944.88        40.93 o                         
   9  -2   4        268.81        326.63        31.44 o                         
  10  -2   4        124.29        189.55        28.68 o                         
  11  -2   4        383.18        535.55        31.23 o                         
  12  -2   4        293.10        356.32        36.98 o                         
 -13  -1   4          0.30         30.47        35.46 o                         
 -12  -1   4          3.37         12.11        33.87 o                         
 -11  -1   4          9.51         41.27        32.99 o                         
 -10  -1   4        434.96        400.22        29.92 o                         
  -9  -1   4       1506.09       1532.80        39.41 o                         
  -8  -1   4       2516.34       2671.33        44.37 o                         
  -7  -1   4       1491.21       1399.71        40.69 o                         
  -6  -1   4       7198.13       6985.69        62.62 o                         
  -5  -1   4        192.02        146.49        32.60 o                         
  -4  -1   4       2649.20       2457.19        54.46 o                         
  -3  -1   4       4657.34       4052.77        61.73 o                         
  -2  -1   4      27011.29      32807.05       157.61 o                         
  -1  -1   4       3545.01       4062.20        79.45 o                         
   0  -1   4       9469.59       9103.11        99.24 o                         
   1  -1   4       2679.30       2717.82        69.47 o                         
   2  -1   4       2557.72       1695.09        64.31 o                         
   3  -1   4       1231.91        923.27        52.37 o                         
   4  -1   4      16770.59      15402.50       130.70 o                         
   5  -1   4      12557.41      13876.43        84.75 o                         
   6  -1   4       1852.06       1953.11        39.11 o                         
   7  -1   4       2259.57       2463.27        41.81 o                         
   8  -1   4       4033.10       5024.78        48.81 o                         
   9  -1   4       1169.54       1382.73        34.65 o                         
  10  -1   4        214.75        207.06        31.26 o                         
  11  -1   4         65.54         -9.54        31.74 o                         
 -13   0   4         47.87         66.27        33.87 o                         
 -12   0   4          2.36          6.25        31.89 o                         
 -11   0   4         24.54         41.43        31.79 o                         
 -10   0   4          0.13         -1.32        31.95 o                         
  -9   0   4        800.18        897.20        38.08 o                         
  -8   0   4       3419.30       3453.88        47.30 o                         
  -7   0   4       7761.95       7189.13        63.64 o                         
  -6   0   4       7624.32       7123.80        62.55 o                         
  -5   0   4        230.93        288.11        40.25 o                         
  -4   0   4      16074.55      16283.08       100.55 o                         
  -3   0   4      27211.79      31813.43       150.65 o                         
  -1   0   4      18280.22      20137.41       134.87 o                         
   0   0   4      11839.92      14257.49       119.10 o                         
   1   0   4       1151.57        332.86        53.76 o                         
   2   0   4       2225.91       2132.67        60.20 o                         
   3   0   4       4557.78       4125.35        74.67 o                         
   4   0   4      12911.27      15533.00        91.29 o                         
   5   0   4       2904.86       3279.12        73.71 o                         
   6   0   4        615.14        791.31        33.21 o                         
   7   0   4       1681.63       2051.36        38.91 o                         
   8   0   4       3038.29       3507.61        44.78 o                         
   9   0   4       1712.93       1774.17        43.61 o                         
  10   0   4        149.65        182.10        30.98 o                         
  11   0   4         88.34         76.97        30.26 o                         
 -13   1   4        370.61        387.11        35.29 o                         
 -12   1   4         18.56         19.57        31.02 o                         
 -11   1   4         99.28         81.58        32.35 o                         
 -10   1   4       1316.54       1321.44        38.21 o                         
  -9   1   4        853.25        913.37        38.42 o                         
  -8   1   4        136.22        181.87        31.32 o                         
  -7   1   4       5360.03       5191.62        54.43 o                         
  -6   1   4       5122.69       4607.00        53.75 o                         
  -5   1   4          0.31         19.07        41.87 o                         
  -4   1   4      15843.40      17007.37       106.90 o                         
  -3   1   4      19265.45      21031.06       125.37 o                         
  -2   1   4      17937.40      18245.22       133.57 o                         
  -1   1   4          7.85        464.99        59.03 o                         
   0   1   4       2435.17       2165.18        60.23 o                         
   1   1   4      19260.68      18009.31       134.94 o                         
   2   1   4      28625.54      32492.95       169.98 o                         
   3   1   4       9727.67       9267.31        87.89 o                         
   4   1   4        264.53        280.53        39.36 o                         
   5   1   4       1757.75       1758.92        51.10 o                         
   6   1   4       1085.50       1127.52        49.88 o                         
   7   1   4         50.03         66.44        35.63 o                         
   8   1   4        622.22        677.10        35.28 o                         
   9   1   4       1192.35       1362.10        39.26 o                         
  10   1   4        424.46        389.28        38.92 o                         
 -14   2   4        113.84         95.18        35.14 o                         
 -13   2   4        224.18        232.18        33.29 o                         
 -12   2   4        163.72        152.73        32.46 o                         
 -11   2   4          0.03         15.89        29.48 o                         
 -10   2   4       1472.96       1553.97        39.46 o                         
  -9   2   4       2161.78       2245.09        41.30 o                         
  -8   2   4        492.66        474.43        36.05 o                         
  -7   2   4         26.34        462.61        35.46 o                         
  -6   2   4        108.18        129.71        34.00 o                         
  -5   2   4       2230.76       2363.18        50.71 o                         
  -4   2   4       2005.50       1967.97        52.34 o                         
  -3   2   4        756.03        797.21        54.08 o                         
  -2   2   4        194.13        867.02        58.65 o                         
  -1   2   4       2517.73       1756.86        54.53 o                         
   0   2   4       1893.89       2019.79        53.36 o                         
   1   2   4      20429.50      22911.68       119.47 o                         
   2   2   4      21358.57      21036.64       132.53 o                         
   3   2   4       1274.00       1160.28        46.93 o                         
   4   2   4        368.70        430.49        41.69 o                         
   5   2   4       1093.55       1063.16        41.12 o                         
   6   2   4        354.05        378.68        39.42 o                         
   7   2   4        524.12        572.33        42.13 o                         
   8   2   4         33.37         42.26        36.01 o                         
   9   2   4        206.92        172.76        31.76 o                         
 -14   3   4          0.76          3.34        32.99 o                         
 -13   3   4         46.36         70.16        27.57 o                         
 -12   3   4        320.09        333.58        32.98 o                         
 -11   3   4         13.20         47.13        30.14 o                         
 -10   3   4         11.46         31.35        34.25 o                         
  -9   3   4         38.04         20.88        31.85 o                         
  -8   3   4        460.86        439.23        34.78 o                         
  -7   3   4       3209.05       2599.41        51.09 o                         
  -6   3   4       8780.71       7502.84        73.50 o                         
  -5   3   4       2841.54       3705.41        55.00 o                         
  -4   3   4         89.01        232.60        41.13 o                         
  -3   3   4       1328.61       1264.87        45.44 o                         
  -2   3   4       3779.35       3698.11        58.66 o                         
  -1   3   4       2608.84       2600.03        50.98 o                         
   0   3   4       3421.78       3285.76        53.54 o                         
   1   3   4       5799.93       6172.68        74.65 o                         
   2   3   4        963.51       1041.47        47.11 o                         
   3   3   4          1.50          5.43        37.54 o                         
   4   3   4        215.02        248.11        34.13 o                         
   5   3   4         43.36         45.50        36.07 o                         
   6   3   4        311.92        398.60        40.06 o                         
   7   3   4         66.66         92.97        34.81 o                         
   8   3   4         55.10         69.07        38.48 o                         
 -14   4   4          6.42         18.74        31.73 o                         
 -13   4   4          7.86         12.66        31.07 o                         
 -12   4   4         82.44        106.30        27.30 o                         
 -11   4   4        273.33        317.15        30.78 o                         
 -10   4   4          5.17         19.51        31.35 o                         
  -9   4   4        395.29        365.04        32.24 o                         
  -8   4   4         23.18        208.00        33.71 o                         
  -7   4   4      10272.74      10885.55        74.45 o                         
  -6   4   4      22769.04      22800.71       117.02 o                         
  -5   4   4      27135.76      29263.82       125.65 o                         
  -4   4   4       2602.48       2330.98        52.13 o                         
  -3   4   4      15444.66      15581.58        98.06 o                         
  -2   4   4      21253.33      21494.32       116.70 o                         
  -1   4   4      21452.72      22129.81       131.27 o                         
   0   4   4      26074.10      29137.57       109.88 o                         
   1   4   4        452.67        392.90        39.36 o                         
   2   4   4        781.66        737.09        37.00 o                         
   3   4   4        239.25        315.31        39.23 o                         
   4   4   4        641.65        651.89        39.31 o                         
   5   4   4        580.61        739.56        36.60 o                         
   6   4   4        822.20       1015.82        41.58 o                         
   7   4   4          9.50         39.90        35.84 o                         
   8   4   4         74.06         33.38        36.18 o                         
 -14   5   4         25.10         20.44        30.80 o                         
 -13   5   4          8.57         19.40        29.37 o                         
 -12   5   4        293.54        298.21        32.26 o                         
 -11   5   4         56.08         58.82        26.53 o                         
 -10   5   4        577.39        588.95        34.02 o                         
  -9   5   4         29.02          8.82        32.50 o                         
  -8   5   4        142.70         58.63        33.40 o                         
  -7   5   4       6531.72       6642.65        56.61 o                         
  -6   5   4      10733.52       9520.13        75.20 o                         
  -5   5   4      10376.82      11016.15        76.59 o                         
  -4   5   4        502.16        386.42        35.80 o                         
  -3   5   4       9661.31      10246.46        74.56 o                         
  -2   5   4      25359.62      27308.07       128.68 o                         
  -1   5   4      18459.56      19305.62        86.57 o                         
   0   5   4       6146.03       5843.34        64.34 o                         
   1   5   4       1319.62       1365.80        43.52 o                         
   2   5   4        897.91        908.13        39.10 o                         
   3   5   4         91.54         87.39        35.31 o                         
   4   5   4       1011.16       1164.27        36.61 o                         
   5   5   4        769.21        834.16        39.20 o                         
   6   5   4        261.11        238.69        35.88 o                         
   7   5   4         17.82         32.01        35.79 o                         
   8   5   4         58.05         37.66        36.29 o                         
 -14   6   4          6.39         -8.11        30.96 o                         
 -13   6   4          0.28          5.92        23.67 o                         
 -12   6   4        165.92        145.76        32.85 o                         
 -11   6   4        721.94        825.65        34.86 o                         
 -10   6   4        289.39        266.70        31.01 o                         
  -9   6   4       1498.11       1400.79        42.02 o                         
  -8   6   4        538.48        517.74        35.78 o                         
  -7   6   4         52.07         19.62        32.89 o                         
  -6   6   4        670.12        874.60        39.07 o                         
  -5   6   4        926.24        812.07        40.02 o                         
  -4   6   4         22.65        124.58        36.01 o                         
  -3   6   4       3204.64       3080.57        50.70 o                         
  -2   6   4       6332.56       6127.06        53.09 o                         
  -1   6   4       2305.01       2274.65        41.38 o                         
   0   6   4       1295.59       1251.11        42.45 o                         
   1   6   4        520.55        657.83        37.37 o                         
   2   6   4        181.03        253.85        35.05 o                         
   3   6   4        273.79        316.77        32.04 o                         
   4   6   4       1477.62       1630.04        41.86 o                         
   5   6   4        543.62        551.09        35.15 o                         
   6   6   4         63.86         49.61        34.64 o                         
   7   6   4         23.83         15.62        35.08 o                         
 -14   7   4         17.36         -4.22        30.86 o                         
 -13   7   4         56.31         64.08        29.38 o                         
 -12   7   4         84.12         82.01        29.06 o                         
 -11   7   4         30.75         52.45        28.83 o                         
 -10   7   4        395.59        377.94        35.19 o                         
  -9   7   4        703.25        523.77        37.45 o                         
  -8   7   4        534.35        484.57        33.69 o                         
  -7   7   4        135.79        190.58        35.15 o                         
  -6   7   4       2708.07       2612.39        42.05 o                         
  -5   7   4       3008.18       3160.31        41.24 o                         
  -4   7   4       5760.53       5878.89        55.22 o                         
  -3   7   4       1874.11       1979.37        37.71 o                         
  -2   7   4         31.28         -2.25        30.37 o                         
  -1   7   4       2842.03       2901.16        39.88 o                         
   0   7   4       2241.95       2474.21        48.27 o                         
   1   7   4         65.11         77.62        33.55 o                         
   2   7   4        268.74        356.81        35.01 o                         
   3   7   4         66.90         56.30        31.96 o                         
   4   7   4          9.70         12.88        31.90 o                         
   5   7   4         15.79         23.90        31.73 o                         
   6   7   4         47.52         33.22        33.27 o                         
 -14   8   4         98.81        131.46        32.78 o                         
 -13   8   4        128.39        176.11        32.79 o                         
 -12   8   4        263.27        280.66        32.64 o                         
 -11   8   4          0.13         30.52        28.83 o                         
 -10   8   4       1159.44        897.79        39.33 o                         
  -9   8   4       1025.13        910.62        38.32 o                         
  -8   8   4        197.89        280.36        31.10 o                         
  -7   8   4        435.47        485.17        29.11 o                         
  -6   8   4       2636.25       2388.06        44.04 o                         
  -5   8   4       5296.55       5319.49        52.12 o                         
  -4   8   4      10436.73      11546.37        70.26 o                         
  -3   8   4       5768.70       6149.34        48.83 o                         
  -2   8   4       1113.83       1133.71        34.33 o                         
  -1   8   4       6280.31       6818.47        49.82 o                         
   0   8   4       3804.82       4120.52        53.30 o                         
   1   8   4        661.12        764.00        42.37 o                         
   2   8   4         20.15         51.63        29.32 o                         
   3   8   4        113.87        150.12        33.72 o                         
   4   8   4        153.69        174.21        34.38 o                         
   5   8   4         67.28         49.77        33.93 o                         
 -14   9   4         63.89         62.38        32.40 o                         
 -13   9   4          7.59         32.83        29.21 o                         
 -12   9   4        186.19        181.09        30.05 o                         
 -11   9   4        162.02        173.95        29.83 o                         
 -10   9   4         78.85         40.51        30.37 o                         
  -9   9   4        194.13        188.68        29.18 o                         
  -8   9   4         28.36         33.10        28.94 o                         
  -7   9   4        614.66        664.62        27.92 o                         
  -6   9   4       1172.09       1220.75        35.43 o                         
  -5   9   4       5809.61       5935.49        48.30 o                         
  -4   9   4       2700.10       2903.31        42.01 o                         
  -3   9   4       1551.54       1783.87        35.38 o                         
  -2   9   4        227.25        306.49        29.35 o                         
  -1   9   4       2112.07       2176.77        36.72 o                         
   0   9   4       1770.86       1880.23        43.51 o                         
   1   9   4       1543.40       1613.71        40.92 o                         
   2   9   4        329.82        285.66        32.92 o                         
   3   9   4         45.33          4.99        31.24 o                         
 -13  10   4        373.18        292.60        32.71 o                         
 -12  10   4       1293.36       1265.78        37.28 o                         
 -11  10   4        651.39        658.98        32.42 o                         
 -10  10   4         29.14         22.36        28.17 o                         
  -9  10   4       1717.64       1712.69        37.92 o                         
  -8  10   4       1753.61       2004.37        38.10 o                         
  -7  10   4        943.50       1057.89        36.32 o                         
  -6  10   4       1607.67       1696.41        37.97 o                         
  -5  10   4       2403.97       2547.70        42.09 o                         
  -4  10   4       1145.12       1246.77        37.62 o                         
  -3  10   4         52.85         74.05        27.74 o                         
  -2  10   4        238.22        252.89        29.24 o                         
  -1  10   4        284.83        247.99        34.35 o                         
   0  10   4        303.34        314.99        33.25 o                         
   1  10   4        547.77        466.29        34.65 o                         
   2  10   4        211.18        152.19        33.84 o                         
 -12  11   4       1277.67       1119.12        40.63 o                         
 -11  11   4        536.45        454.51        33.22 o                         
 -10  11   4         50.62        -27.79        30.53 o                         
  -9  11   4       1176.12        779.50        37.38 o                         
  -8  11   4       2989.03       3210.13        44.76 o                         
  -7  11   4       2561.33       2591.37        39.37 o                         
  -6  11   4       1546.87       1666.25        32.21 o                         
  -5  11   4        116.55        166.84        31.58 o                         
  -4  11   4       1307.40       1399.19        37.96 o                         
  -3  11   4       1290.92       1543.52        33.05 o                         
  -2  11   4        795.64        751.62        31.44 o                         
  -1  11   4        136.10        164.71        30.65 o                         
   0  11   4         43.11         52.07        31.19 o                         
 -11  12   4        149.29         81.26        30.65 o                         
 -10  12   4         64.70         22.25        28.78 o                         
  -9  12   4        226.25        236.95        30.28 o                         
  -8  12   4        988.47        977.01        34.88 o                         
  -7  12   4        997.89        970.96        34.00 o                         
  -6  12   4        162.90        168.95        25.66 o                         
  -5  12   4        226.31        299.48        32.42 o                         
  -4  12   4       1577.53       1577.48        41.02 o                         
  -3  12   4       1175.74       1053.21        33.96 o                         
  -2  12   4        559.58        560.61        31.52 o                         
  -9  13   4         98.27         80.86        32.62 o                         
  -8  13   4         84.68         56.46        29.27 o                         
  -7  13   4         61.89         81.29        28.83 o                         
  -6  13   4         98.00        112.88        31.96 o                         
  -5  13   4        138.05        117.17        31.86 o                         
   1 -14   5        281.55        246.47        30.12 o                         
   2 -14   5        637.97        620.05        31.15 o                         
   3 -14   5        465.72        473.21        29.64 o                         
   4 -14   5        354.43        355.81        29.80 o                         
   5 -14   5        106.88         92.60        26.21 o                         
   6 -14   5         12.11         56.50        26.96 o                         
   7 -14   5         56.52         65.34        28.12 o                         
   8 -14   5          5.03         20.72        27.89 o                         
   9 -14   5          4.13         37.27        31.84 o                         
  -1 -13   5          7.83         34.64        27.46 o                         
   0 -13   5        294.12        343.88        21.34 o                         
   1 -13   5        550.86        659.12        30.48 o                         
   2 -13   5        560.30        592.11        30.59 o                         
   3 -13   5        287.99        289.68        28.09 o                         
   4 -13   5         26.02         39.13        27.84 o                         
   5 -13   5        442.44        398.18        29.26 o                         
   6 -13   5        279.45        206.45        28.47 o                         
   7 -13   5          0.72        -27.84        27.84 o                         
   8 -13   5        241.89        254.30        32.58 o                         
   9 -13   5        117.68        110.75        28.73 o                         
  10 -13   5          9.53         35.35        32.83 o                         
  -3 -12   5        160.40         93.11        29.83 o                         
  -2 -12   5         25.08        115.04        28.61 o                         
  -1 -12   5        404.75        365.44        29.09 o                         
   0 -12   5        933.59       1098.63        32.01 o                         
   1 -12   5       1241.03       1380.14        33.60 o                         
   2 -12   5       1053.33       1208.30        31.98 o                         
   3 -12   5         34.91         79.42        28.67 o                         
   4 -12   5        399.50        409.96        29.42 o                         
   5 -12   5       1007.95       1013.05        31.26 o                         
   6 -12   5        214.59        259.61        28.91 o                         
   7 -12   5         62.76         51.31        27.35 o                         
   8 -12   5          4.17         34.91        34.03 o                         
   9 -12   5          6.65         29.59        31.02 o                         
  10 -12   5          7.27         27.40        25.15 o                         
  11 -12   5         54.70         46.81        31.35 o                         
  -4 -11   5        184.37        209.98        31.86 o                         
  -3 -11   5         80.68         82.94        26.70 o                         
  -2 -11   5        626.97        576.04        30.66 o                         
  -1 -11   5       1549.98       1644.59        33.81 o                         
   0 -11   5       1890.07       1881.56        35.08 o                         
   1 -11   5       1773.24       1788.35        33.91 o                         
   2 -11   5        820.13        752.74        29.54 o                         
   3 -11   5         71.32         91.82        27.68 o                         
   4 -11   5       1010.38        920.46        31.44 o                         
   5 -11   5       1299.85       1285.40        32.30 o                         
   6 -11   5         31.92        159.39        28.01 o                         
   7 -11   5         28.21         60.62        30.53 o                         
   8 -11   5         88.43        128.61        27.58 o                         
   9 -11   5        344.07        404.51        32.93 o                         
  10 -11   5         65.84         71.37        30.86 o                         
  11 -11   5         84.72         42.76        31.85 o                         
  12 -11   5        182.77        141.81        32.35 o                         
  -6 -10   5        443.92        357.16        33.21 o                         
  -5 -10   5        386.33        384.88        32.65 o                         
  -4 -10   5        107.36        115.24        29.33 o                         
  -3 -10   5       1395.57       1477.78        33.79 o                         
  -2 -10   5       2453.41       2687.84        36.44 o                         
  -1 -10   5       3179.64       3465.17        39.74 o                         
   0 -10   5       3628.29       3754.46        40.85 o                         
   1 -10   5       1629.45       1636.31        34.24 o                         
   2 -10   5        128.92        146.69        29.72 o                         
   3 -10   5       4038.31       3950.36        42.25 o                         
   4 -10   5       2318.92       2263.09        37.58 o                         
   5 -10   5        306.11        462.56        30.73 o                         
   6 -10   5        386.41        347.15        29.32 o                         
   7 -10   5        480.04        536.70        29.82 o                         
   8 -10   5        624.04        670.59        31.21 o                         
   9 -10   5        411.07        392.68        33.32 o                         
  10 -10   5         87.62         30.65        31.14 o                         
  11 -10   5        125.34          6.63        35.91 o                         
  12 -10   5        166.98         14.26        33.89 o                         
  -7  -9   5        338.65        311.22        31.55 o                         
  -6  -9   5        204.01        205.67        30.66 o                         
  -5  -9   5        130.46        105.66        29.83 o                         
  -4  -9   5        686.08        736.08        32.32 o                         
  -3  -9   5       1712.84       1794.10        36.11 o                         
  -2  -9   5       1733.07       1948.57        36.85 o                         
  -1  -9   5       2581.16       2676.09        38.62 o                         
   0  -9   5       1516.81       1469.75        34.68 o                         
   1  -9   5         22.47         18.25        29.21 o                         
   2  -9   5       1381.20       1310.82        26.17 o                         
   3  -9   5       4636.11       4629.92        44.20 o                         
   4  -9   5       1294.97       1243.18        34.16 o                         
   5  -9   5          1.04         53.21        29.26 o                         
   6  -9   5         33.93         29.93        36.67 o                         
   7  -9   5        125.49        128.48        35.09 o                         
   8  -9   5        306.02        164.86        36.11 o                         
   9  -9   5        614.45        631.69        38.24 o                         
  10  -9   5        345.06        267.21        39.02 o                         
  11  -9   5        391.39        100.17        35.35 o                         
  12  -9   5        177.17        167.31        38.28 o                         
  -8  -8   5         71.28         63.97        30.48 o                         
  -7  -8   5        446.22        408.91        31.78 o                         
  -6  -8   5          1.62         42.69        29.54 o                         
  -5  -8   5        330.25        332.95        33.86 o                         
  -4  -8   5       1700.87       1655.22        37.00 o                         
  -3  -8   5        947.51       1042.16        32.21 o                         
  -2  -8   5        576.54        623.85        31.88 o                         
  -1  -8   5        447.37        427.28        30.93 o                         
   0  -8   5         35.76        103.49        29.54 o                         
   1  -8   5       1787.33       1615.44        36.05 o                         
   2  -8   5       6438.63       5990.76        44.02 o                         
   3  -8   5       1193.39       1162.30        35.43 o                         
   4  -8   5        445.57        432.79        33.52 o                         
   5  -8   5        546.20        513.25        30.29 o                         
   6  -8   5         17.13         19.35        28.88 o                         
   7  -8   5          7.64        -34.86        34.86 o                         
   8  -8   5          2.42        406.14        32.17 o                         
   9  -8   5         28.92         43.90        32.67 o                         
  10  -8   5        333.11        228.19        36.17 o                         
  11  -8   5         41.51         80.02        36.89 o                         
  12  -8   5        518.31        368.55        30.53 o                         
  13  -8   5        736.53        621.60        32.97 o                         
  -9  -7   5          9.02         42.64        30.42 o                         
  -8  -7   5        219.15        221.42        31.04 o                         
  -7  -7   5        146.53        172.18        30.10 o                         
  -6  -7   5       1213.27       1257.45        38.34 o                         
  -5  -7   5       1248.46       1288.37        34.56 o                         
  -4  -7   5       1823.18       1744.91        36.99 o                         
  -3  -7   5        746.17        738.31        31.47 o                         
  -2  -7   5        124.91        118.40        30.88 o                         
  -1  -7   5        121.50        130.80        31.04 o                         
   0  -7   5       2491.50       2373.26        40.58 o                         
   1  -7   5       3765.65       3290.02        43.51 o                         
   2  -7   5       1523.69       1279.73        36.98 o                         
   3  -7   5         45.34         66.71        31.36 o                         
   4  -7   5        150.18        189.47        30.44 o                         
   5  -7   5        301.57        298.55        29.98 o                         
   6  -7   5          1.21        -49.21        49.21 o                         
   7  -7   5        269.88       1133.87        46.81 o                         
   8  -7   5       1091.64       1394.43        44.41 o                         
   9  -7   5       1291.33        971.12        44.10 o                         
  10  -7   5         28.27         36.45        37.11 o                         
  11  -7   5        932.42        868.38        33.88 o                         
  12  -7   5       1156.87        888.46        35.45 o                         
  13  -7   5        492.45        358.54        32.44 o                         
 -10  -6   5          1.76         -6.63        30.85 o                         
  -9  -6   5         68.51         75.32        32.89 o                         
  -8  -6   5         41.59         58.87        32.34 o                         
  -7  -6   5         60.79         70.93        28.83 o                         
  -6  -6   5       3191.00       3018.60        43.26 o                         
  -5  -6   5       3997.67       4283.56        46.95 o                         
  -4  -6   5       2278.69       2147.48        39.50 o                         
  -3  -6   5        499.99        445.97        33.64 o                         
  -2  -6   5       1032.42       1040.80        35.14 o                         
  -1  -6   5       3080.92       2910.20        39.00 o                         
   0  -6   5      12850.74      11829.42        67.85 o                         
   1  -6   5       4406.17       3814.47        47.35 o                         
   2  -6   5        774.88        665.58        35.66 o                         
   3  -6   5        241.08        290.40        33.10 o                         
   4  -6   5         83.02         98.70        30.05 o                         
   7  -6   5        630.71        796.18        39.92 o                         
   8  -6   5        280.98        311.38        38.36 o                         
   9  -6   5        326.65        371.40        40.89 o                         
  10  -6   5        917.50        944.53        33.18 o                         
  11  -6   5       2143.09       1956.18        38.85 o                         
  12  -6   5       1116.46       1114.61        36.05 o                         
 -10  -5   5          6.10         25.05        32.77 o                         
  -9  -5   5         10.60         21.98        32.99 o                         
  -8  -5   5        393.06        464.13        30.96 o                         
  -7  -5   5       2482.49       2663.79        41.85 o                         
  -6  -5   5       4923.48       5090.63        50.41 o                         
  -5  -5   5       4169.18       4105.15        46.90 o                         
  -4  -5   5        807.00        741.86        34.80 o                         
  -3  -5   5         18.76         52.12        32.06 o                         
  -2  -5   5       3177.69       2687.59        43.66 o                         
  -1  -5   5       6438.87       5571.72        52.49 o                         
   0  -5   5      12516.43      11821.65        69.41 o                         
   1  -5   5       1578.76       1454.87        43.92 o                         
   2  -5   5        450.39        404.51        37.68 o                         
   3  -5   5         78.02        419.60        34.55 o                         
   4  -5   5        162.60         88.44        32.26 o                         
   5  -5   5       1677.19       1811.72        50.36 o                         
   7  -5   5        781.42        645.02        40.95 o                         
   8  -5   5        124.96        148.11        41.73 o                         
   9  -5   5       1448.81       1667.08        36.74 o                         
  10  -5   5       2478.58       2763.89        40.32 o                         
  11  -5   5       1025.26        993.42        36.43 o                         
  12  -5   5        143.22        155.72        29.61 o                         
 -11  -4   5          2.30         -3.12        33.10 o                         
 -10  -4   5          7.11          9.37        32.01 o                         
  -9  -4   5        378.28        358.42        32.66 o                         
  -8  -4   5       1296.18       1313.51        36.38 o                         
  -7  -4   5       2531.32       2539.23        44.50 o                         
  -6  -4   5       2679.45       2646.09        43.19 o                         
  -5  -4   5       1266.82       1249.76        36.55 o                         
  -4  -4   5        169.41        150.49        29.30 o                         
  -3  -4   5       5587.44       5266.00        52.58 o                         
  -2  -4   5      24151.38      25112.74       104.78 o                         
  -1  -4   5      15640.16      14747.98        83.66 o                         
   0  -4   5       1022.33        947.60        43.60 o                         
   1  -4   5       1178.64       1161.93        44.16 o                         
   2  -4   5        234.26        371.41        42.40 o                         
   3  -4   5        756.94        668.04        39.87 o                         
   4  -4   5        892.84       1573.78        48.88 o                         
   6  -4   5       1743.07       1978.39        46.35 o                         
   7  -4   5        101.38         68.81        48.58 o                         
   8  -4   5        998.52       1004.70        35.19 o                         
   9  -4   5       2071.09       2121.36        38.83 o                         
  10  -4   5       1018.94       1088.02        34.12 o                         
  11  -4   5         20.48         12.82        29.27 o                         
  12  -4   5         42.86         25.16        28.72 o                         
 -12  -3   5         12.22         25.37        33.81 o                         
 -11  -3   5         22.36         45.00        32.56 o                         
 -10  -3   5          1.15         23.95        30.58 o                         
  -9  -3   5        238.96        253.01        32.15 o                         
  -8  -3   5       1239.25       1333.91        37.05 o                         
  -7  -3   5       2178.12       2273.44        40.19 o                         
  -6  -3   5        963.13        906.34        33.23 o                         
  -5  -3   5          0.66         53.71        28.77 o                         
  -4  -3   5       4686.01       4702.27        52.31 o                         
  -3  -3   5      10454.39       9735.12        71.17 o                         
  -2  -3   5       7541.35       6433.75        63.70 o                         
  -1  -3   5       1385.59       1206.89        49.40 o                         
   0  -3   5        478.61        363.31        43.57 o                         
   1  -3   5          2.37         60.39        41.38 o                         
   2  -3   5        308.14        295.26        40.34 o                         
   3  -3   5       1591.46       1453.51        48.21 o                         
   4  -3   5       1427.24       1386.27        54.84 o                         
   5  -3   5       2820.66       1981.25        52.76 o                         
   6  -3   5        831.81        831.45        37.34 o                         
   7  -3   5       1419.28       1533.03        38.05 o                         
   8  -3   5       2427.69       2439.64        40.20 o                         
   9  -3   5       1476.73       1627.14        37.40 o                         
  10  -3   5        135.69        112.30        29.55 o                         
  11  -3   5         93.27         56.08        29.00 o                         
  12  -3   5        283.77        242.91        30.61 o                         
 -12  -2   5          8.11         21.65        32.55 o                         
 -11  -2   5          1.34         29.92        32.99 o                         
 -10  -2   5         88.31        129.60        32.07 o                         
  -9  -2   5        385.36        384.85        35.85 o                         
  -8  -2   5        543.84        517.27        34.46 o                         
  -7  -2   5        202.82        213.97        33.19 o                         
  -6  -2   5        268.06        276.72        36.94 o                         
  -5  -2   5        241.37        228.53        34.20 o                         
  -4  -2   5      10794.59      10377.63        74.11 o                         
  -3  -2   5       9345.58       8456.59        70.79 o                         
  -2  -2   5         33.89         41.72        37.83 o                         
  -1  -2   5       4148.37       3617.83        62.54 o                         
   0  -2   5      15583.60      17369.21       112.25 o                         
   1  -2   5        235.41        210.70        47.69 o                         
   2  -2   5        441.69        431.64        45.13 o                         
   3  -2   5        924.89        922.94        52.36 o                         
   4  -2   5       1259.20        938.01        50.17 o                         
   5  -2   5        166.14        150.16        49.43 o                         
   6  -2   5        354.28        350.30        30.59 o                         
   7  -2   5       2028.40       2197.22        40.54 o                         
   8  -2   5       2290.15       2517.07        40.77 o                         
   9  -2   5        612.07        584.54        33.13 o                         
  10  -2   5         25.47         25.65        28.23 o                         
  11  -2   5        145.09        114.21        29.66 o                         
 -13  -1   5          1.39         13.21        33.21 o                         
 -12  -1   5        102.10        120.72        33.88 o                         
 -11  -1   5        692.45        765.83        37.21 o                         
 -10  -1   5        713.22        758.93        32.66 o                         
  -9  -1   5        287.44        327.51        35.73 o                         
  -8  -1   5        174.74        189.30        33.08 o                         
  -7  -1   5         15.09         37.71        31.90 o                         
  -6  -1   5       2512.61       2581.74        44.63 o                         
  -5  -1   5      10362.83      10465.33        73.98 o                         
  -4  -1   5      22407.20      23717.17       111.59 o                         
  -3  -1   5       7084.64       6288.91        68.66 o                         
  -2  -1   5       2218.78       2000.47        57.84 o                         
  -1  -1   5       3230.60       3172.35        62.55 o                         
   0  -1   5        137.04        192.17        48.30 o                         
   1  -1   5       2072.74       1759.87        53.92 o                         
   2  -1   5       1183.21       1270.50        53.30 o                         
   3  -1   5        435.34        368.08        45.98 o                         
   4  -1   5       1608.74       1583.48        55.81 o                         
   5  -1   5        863.53        869.96        50.47 o                         
   6  -1   5       1811.96       1815.35        44.34 o                         
   7  -1   5       1909.03       2116.43        41.22 o                         
   8  -1   5        414.91        490.25        31.08 o                         
   9  -1   5         91.94        108.06        35.14 o                         
  10  -1   5        209.09        256.19        30.55 o                         
  11  -1   5        419.83        414.23        32.11 o                         
 -13   0   5         93.86         54.44        34.54 o                         
 -12   0   5        537.23        544.01        35.15 o                         
 -11   0   5       1190.05       1260.38        38.88 o                         
 -10   0   5        799.61        867.06        34.87 o                         
  -9   0   5         42.07         68.35        30.86 o                         
  -8   0   5         23.11        139.65        33.32 o                         
  -7   0   5       1224.25       1125.58        34.62 o                         
  -6   0   5       7299.95       6730.85        59.68 o                         
  -5   0   5      14185.93      13505.55        83.82 o                         
  -4   0   5      17337.13      17058.13        97.62 o                         
  -3   0   5         98.25        129.57        46.14 o                         
  -2   0   5      10771.48      11168.56        94.65 o                         
  -1   0   5       7728.91       7803.39        79.45 o                         
   0   0   5       2022.80       1799.15        53.98 o                         
   1   0   5       1549.80       1344.02        53.57 o                         
   2   0   5        500.88        364.40        43.70 o                         
   3   0   5       1821.81       1503.56        53.05 o                         
   4   0   5        339.57        328.67        44.93 o                         
   5   0   5       1517.80       1571.27        54.24 o                         
   6   0   5       1724.24       1772.23        38.82 o                         
   7   0   5        579.55        640.43        37.59 o                         
   8   0   5         62.40         91.71        31.74 o                         
   9   0   5        216.47        248.25        31.15 o                         
  10   0   5        758.60        751.35        33.47 o                         
  11   0   5        712.87        629.74        35.49 o                         
 -13   1   5        134.82        120.13        33.61 o                         
 -12   1   5        812.95        780.35        36.34 o                         
 -11   1   5       1035.05       1103.21        33.63 o                         
 -10   1   5         13.23         60.72        31.62 o                         
  -9   1   5         58.05         92.48        31.14 o                         
  -8   1   5       1168.71       1109.98        36.14 o                         
  -7   1   5       6330.58       6562.45        57.33 o                         
  -6   1   5      19343.73      21215.88        96.52 o                         
  -5   1   5       7842.87       7327.23        66.65 o                         
  -4   1   5         34.67         47.58        40.73 o                         
  -3   1   5       1987.98       1735.57        52.98 o                         
  -2   1   5       4823.21       4702.63        68.64 o                         
  -1   1   5       4736.51       4538.30        71.41 o                         
   0   1   5       7526.41       7116.05        71.76 o                         
   1   1   5       1330.47       1044.46        50.95 o                         
   2   1   5         94.81         43.60        44.53 o                         
   3   1   5       2948.11       3004.30        59.81 o                         
   4   1   5        584.68        547.49        43.78 o                         
   5   1   5        858.11        957.53        47.96 o                         
   6   1   5         45.10         56.07        43.69 o                         
   7   1   5        232.75        262.72        37.96 o                         
   8   1   5        750.48        795.53        39.91 o                         
   9   1   5        568.10        584.49        40.92 o                         
  10   1   5        794.79        759.73        37.43 o                         
 -14   2   5          6.62         16.82        33.43 o                         
 -13   2   5        181.10        166.38        32.74 o                         
 -12   2   5        129.30        106.81        31.09 o                         
 -11   2   5         29.76         52.84        31.68 o                         
 -10   2   5        567.04        586.33        35.88 o                         
  -9   2   5        349.40        392.06        28.93 o                         
  -8   2   5       1957.07       1983.28        40.46 o                         
  -7   2   5       4929.66       4723.39        49.79 o                         
  -6   2   5       7627.06       7191.90        60.80 o                         
  -5   2   5        575.40        599.70        40.41 o                         
  -4   2   5       3049.00       2722.62        52.14 o                         
  -3   2   5       5375.88       4910.94        63.98 o                         
  -2   2   5       6690.07       6495.87        74.12 o                         
  -1   2   5       6894.98       6459.47        68.05 o                         
   0   2   5        543.85        408.79        41.57 o                         
   1   2   5        159.93        109.41        33.53 o                         
   2   2   5        129.79        155.72        43.77 o                         
   3   2   5        122.04        219.92        43.27 o                         
   4   2   5       1297.28       1435.58        46.92 o                         
   5   2   5        363.71        447.35        43.81 o                         
   6   2   5          9.09         16.99        39.46 o                         
   7   2   5        188.52        220.21        41.30 o                         
   8   2   5        269.63        263.66        32.37 o                         
   9   2   5        648.41        541.93        34.44 o                         
 -14   3   5         35.34         38.37        31.73 o                         
 -13   3   5        355.98        349.84        33.69 o                         
 -12   3   5          8.10        -25.32        32.44 o                         
 -11   3   5        138.73        140.93        30.16 o                         
 -10   3   5        996.44       1173.62        38.93 o                         
  -9   3   5       2265.14       2306.07        40.87 o                         
  -8   3   5       1593.93       1585.57        38.88 o                         
  -7   3   5       3015.43       3040.82        45.51 o                         
  -6   3   5         58.36        116.72        35.69 o                         
  -5   3   5       1646.57       1639.93        43.67 o                         
  -4   3   5       2422.17       2386.49        47.04 o                         
  -3   3   5       4934.77       4607.44        59.76 o                         
  -2   3   5       2773.50       2881.38        57.74 o                         
  -1   3   5        310.26        337.65        39.66 o                         
   0   3   5       2605.46       2286.19        46.42 o                         
   1   3   5       6141.12       6285.60        58.71 o                         
   2   3   5        256.08        347.83        33.54 o                         
   3   3   5       1505.05       1455.73        44.43 o                         
   4   3   5        737.00        891.50        43.35 o                         
   5   3   5        511.20        503.70        39.66 o                         
   6   3   5        244.58        388.30        41.58 o                         
   7   3   5        389.45        486.92        51.16 o                         
   8   3   5        353.86        385.39        63.93 o                         
 -14   4   5        186.26        165.83        32.46 o                         
 -13   4   5        281.17        285.06        33.36 o                         
 -12   4   5         74.92         64.41        31.85 o                         
 -11   4   5        118.25        157.42        31.75 o                         
 -10   4   5        943.11        952.60        34.52 o                         
  -9   4   5       3449.56       3823.81        45.35 o                         
  -8   4   5       2415.11       2323.23        44.11 o                         
  -7   4   5        476.64        449.10        34.35 o                         
  -6   4   5        603.14        590.32        35.49 o                         
  -5   4   5       3287.59       3082.70        48.66 o                         
  -4   4   5       5652.19       5614.15        59.77 o                         
  -3   4   5       3016.81       2801.39        47.34 o                         
  -2   4   5       1543.16       1533.00        48.99 o                         
  -1   4   5        950.49        945.37        39.28 o                         
   0   4   5        161.84        195.85        32.70 o                         
   1   4   5        312.86        346.73        31.57 o                         
   2   4   5       1931.53       1822.03        47.80 o                         
   3   4   5        786.93        921.77        39.45 o                         
   4   4   5        198.11        172.41        37.08 o                         
   5   4   5       1070.97       1237.17        42.84 o                         
   6   4   5        863.51       1041.81        47.19 o                         
   7   4   5        615.83        670.61        49.00 o                         
   8   4   5        806.63        678.30        60.79 o                         
 -14   5   5          2.54          8.88        32.17 o                         
 -13   5   5          0.15         -3.18        30.25 o                         
 -12   5   5        441.68        477.54        33.00 o                         
 -11   5   5       2138.31       2269.75        40.88 o                         
 -10   5   5       4285.62       4550.27        47.19 o                         
  -9   5   5       5535.97       5977.37        53.24 o                         
  -8   5   5          4.02         15.34        32.11 o                         
  -7   5   5        909.79        850.75        36.09 o                         
  -6   5   5       1799.40       1795.91        40.23 o                         
  -5   5   5       1915.10       1703.26        44.71 o                         
  -4   5   5       6337.37       6602.32        60.08 o                         
  -3   5   5       5361.60       5313.83        57.51 o                         
  -2   5   5        209.30        264.67        42.09 o                         
  -1   5   5       1749.04       1677.82        40.49 o                         
   0   5   5        821.52        968.69        36.18 o                         
   1   5   5        655.70        674.38        42.90 o                         
   2   5   5        609.50        560.38        42.27 o                         
   3   5   5        340.13        371.99        38.42 o                         
   4   5   5        731.34        966.15        36.89 o                         
   5   5   5       1150.39       1439.28        44.22 o                         
   6   5   5        811.64        888.56        43.87 o                         
   7   5   5        376.24        372.95        43.68 o                         
 -14   6   5         41.17          9.81        28.72 o                         
 -13   6   5        223.30        221.70        32.25 o                         
 -12   6   5        940.03       1008.62        34.93 o                         
 -11   6   5       1921.78       2051.35        40.84 o                         
 -10   6   5        744.65        813.22        33.49 o                         
  -9   6   5        411.48        423.49        34.60 o                         
  -8   6   5       1755.15       1835.27        37.77 o                         
  -7   6   5       4879.39       4821.23        49.56 o                         
  -6   6   5       4914.26       4875.54        50.02 o                         
  -5   6   5       3660.74       3589.54        47.13 o                         
  -4   6   5       3696.47       3765.03        51.18 o                         
  -3   6   5        962.73        813.74        40.67 o                         
  -2   6   5        550.81        480.10        39.86 o                         
  -1   6   5       2016.36       1938.62        58.79 o                         
   0   6   5       1035.67       1183.70        45.07 o                         
   1   6   5         86.93         83.61        37.17 o                         
   2   6   5         19.22         47.41        33.71 o                         
   3   6   5        404.93        501.89        36.62 o                         
   4   6   5        693.67        864.33        39.35 o                         
   5   6   5        730.00        782.32        39.02 o                         
   6   6   5        659.42        633.13        41.75 o                         
 -14   7   5          4.54        -30.80        30.80 o                         
 -13   7   5        319.46        370.92        31.00 o                         
 -12   7   5        999.17       1057.50        34.17 o                         
 -11   7   5       3092.95       3330.89        43.42 o                         
 -10   7   5         51.06         36.07        29.22 o                         
  -9   7   5       1449.71       1645.24        37.08 o                         
  -8   7   5       3015.86       3257.27        43.99 o                         
  -7   7   5       3877.04       4122.56        45.94 o                         
  -6   7   5       1652.86       1511.13        38.92 o                         
  -5   7   5       1102.41       1052.11        31.75 o                         
  -4   7   5        183.10        233.03        34.61 o                         
  -3   7   5       2157.71       2055.20        45.23 o                         
  -2   7   5       2996.93       2859.38        50.70 o                         
  -1   7   5       1376.35       1532.89        45.63 o                         
   0   7   5        281.34        370.41        38.74 o                         
   1   7   5        112.28        189.66        35.58 o                         
   2   7   5        273.23        311.70        41.15 o                         
   3   7   5        531.99        553.00        36.47 o                         
   4   7   5        557.52        598.19        38.28 o                         
   5   7   5        269.41        248.00        39.17 o                         
 -14   8   5          0.53          8.82        29.43 o                         
 -13   8   5        204.05        199.96        30.49 o                         
 -12   8   5        711.33        831.10        31.60 o                         
 -11   8   5        824.47        776.28        33.21 o                         
 -10   8   5        276.31        309.34        30.67 o                         
  -9   8   5       2497.97       2629.61        41.51 o                         
  -8   8   5       2355.03       2419.53        39.12 o                         
  -7   8   5       1284.77       1435.93        39.26 o                         
  -6   8   5         84.85        204.22        32.73 o                         
  -5   8   5        262.57        245.83        28.37 o                         
  -4   8   5        661.92        682.42        39.53 o                         
  -3   8   5       1697.44       1755.24        44.70 o                         
  -2   8   5       1322.83       1625.74        42.41 o                         
  -1   8   5        195.49        283.03        37.63 o                         
   0   8   5        122.37        189.99        37.39 o                         
   1   8   5        455.50        522.82        37.45 o                         
   2   8   5        140.02        198.44        34.71 o                         
   3   8   5        256.67        322.11        33.68 o                         
   4   8   5        544.48        412.98        39.76 o                         
 -13   9   5        398.58        329.30        31.72 o                         
 -12   9   5        196.20        205.17        30.11 o                         
 -11   9   5          0.16        -28.77        28.77 o                         
 -10   9   5        828.62        942.93        33.93 o                         
  -9   9   5       1874.24       2061.49        39.28 o                         
  -8   9   5        581.50        592.06        34.50 o                         
  -7   9   5       1027.76       1053.38        39.75 o                         
  -6   9   5        158.46        198.75        31.86 o                         
  -5   9   5        809.13       1001.19        36.58 o                         
  -4   9   5       1517.94       1666.43        41.49 o                         
  -3   9   5        948.95       1066.60        32.30 o                         
  -2   9   5        293.84        356.89        34.40 o                         
  -1   9   5         48.61         93.51        34.75 o                         
   0   9   5        149.58        214.13        35.86 o                         
   1   9   5        341.84        435.98        37.21 o                         
   2   9   5        429.56        426.22        34.31 o                         
   3   9   5        495.94        397.03        39.36 o                         
 -13  10   5        171.57        111.76        32.68 o                         
 -12  10   5         18.85         38.80        28.72 o                         
 -11  10   5        792.63        808.16        33.48 o                         
 -10  10   5       2332.86       2421.95        40.54 o                         
  -9  10   5       2109.58       2274.48        41.73 o                         
  -8  10   5        425.72        446.77        34.31 o                         
  -7  10   5         59.21         84.74        23.79 o                         
  -6  10   5        751.03        787.82        34.75 o                         
  -5  10   5       1377.53       1646.26        40.35 o                         
  -4  10   5        765.12        864.64        37.60 o                         
  -3  10   5        199.73        242.75        34.28 o                         
  -2  10   5         42.93         61.17        33.05 o                         
  -1  10   5        287.58        317.66        37.14 o                         
   0  10   5        461.64        558.75        39.53 o                         
   1  10   5        488.90        567.83        38.32 o                         
 -12  11   5        662.03        672.60        34.88 o                         
 -11  11   5       1490.26       1361.81        38.08 o                         
 -10  11   5       1824.71       1722.73        39.23 o                         
  -9  11   5        830.60        854.97        34.25 o                         
  -8  11   5         21.26         15.02        31.13 o                         
  -7  11   5        803.00        732.95        35.84 o                         
  -6  11   5       2157.37       2103.06        42.78 o                         
  -5  11   5        973.99        969.00        37.52 o                         
  -4  11   5         15.35         24.99        33.10 o                         
  -3  11   5         46.46         67.36        32.56 o                         
  -2  11   5         72.97        118.95        37.11 o                         
  -1  11   5        240.08        279.85        37.02 o                         
   0  11   5        349.61        425.19        36.27 o                         
 -11  12   5        554.71        452.02        34.10 o                         
 -10  12   5        352.07        375.44        31.94 o                         
  -9  12   5         88.37         16.56        24.94 o                         
  -8  12   5        482.15        390.56        33.38 o                         
  -7  12   5       1437.27       1224.97        40.39 o                         
  -6  12   5       1281.63       1206.41        39.98 o                         
  -5  12   5        192.25        204.56        34.93 o                         
  -4  12   5         22.34         67.41        31.90 o                         
  -3  12   5        147.24        200.90        33.94 o                         
   1 -14   6          5.94         27.89        27.29 o                         
   2 -14   6         32.50         39.30        19.57 o                         
   3 -14   6         17.70         18.85        27.13 o                         
   4 -14   6         48.19         80.57        28.45 o                         
   5 -14   6         70.70         65.94        27.74 o                         
   6 -14   6        250.44        252.21        28.25 o                         
   7 -14   6         36.93         57.99        27.24 o                         
   8 -14   6        150.05        193.83        28.95 o                         
   9 -14   6       1035.33        913.35        35.70 o                         
  -1 -13   6        675.28        661.88        31.97 o                         
   0 -13   6        226.82        269.52        29.01 o                         
   1 -13   6        107.13        131.96        27.08 o                         
   2 -13   6        620.82        693.00        29.94 o                         
   3 -13   6       1524.72       1567.74        34.40 o                         
   4 -13   6        386.30        354.12        28.76 o                         
   5 -13   6        244.06        246.79        28.36 o                         
   6 -13   6       1000.43       1159.49        32.30 o                         
   7 -13   6        275.63        229.32        29.62 o                         
   8 -13   6        350.60        377.65        29.30 o                         
   9 -13   6       1193.59       1261.63        35.50 o                         
  10 -13   6        747.57        768.75        36.49 o                         
  -3 -12   6        423.47        341.56        30.79 o                         
  -2 -12   6        785.17        776.25        31.60 o                         
  -1 -12   6        181.98        200.66        27.09 o                         
   0 -12   6        341.78        361.97        29.36 o                         
   1 -12   6        144.19        115.59        27.42 o                         
   2 -12   6         12.45        -26.20        28.28 o                         
   3 -12   6         18.58        -12.66        28.77 o                         
   4 -12   6        656.04        588.44        29.62 o                         
   5 -12   6          0.17         23.73        26.41 o                         
   6 -12   6        317.27        349.99        29.08 o                         
   7 -12   6         25.23         46.09        28.34 o                         
   8 -12   6        148.66        243.63        34.98 o                         
   9 -12   6        602.54        676.67        34.61 o                         
  10 -12   6        223.70        268.70        29.78 o                         
  11 -12   6         36.29         57.00        29.05 o                         
  -5 -11   6        320.20        275.91        30.83 o                         
  -4 -11   6        689.68        586.34        32.20 o                         
  -3 -11   6        193.64        214.27        28.79 o                         
  -2 -11   6         16.79          1.48        27.84 o                         
  -1 -11   6          1.68         -1.75        27.40 o                         
   0 -11   6        513.74        530.61        30.65 o                         
   1 -11   6        371.67        450.60        29.26 o                         
   2 -11   6        225.92        215.32        28.20 o                         
   3 -11   6         32.70         24.39        28.01 o                         
   4 -11   6         36.35         50.92        27.52 o                         
   5 -11   6        867.43        978.05        32.24 o                         
   6 -11   6       1798.50       1855.08        36.79 o                         
   7 -11   6       2232.24       2258.98        42.16 o                         
   8 -11   6        907.91        968.31        32.18 o                         
   9 -11   6         15.17         26.85        36.28 o                         
  10 -11   6         84.15         59.70        33.22 o                         
  11 -11   6        315.78        288.43        31.60 o                         
  -6 -10   6        551.97        474.49        32.89 o                         
  -5 -10   6       2578.10       2256.58        41.89 o                         
  -4 -10   6       2986.99       3112.90        42.58 o                         
  -3 -10   6        948.27        964.22        32.29 o                         
  -2 -10   6        170.48        265.93        28.68 o                         
  -1 -10   6       1021.17       1016.44        31.82 o                         
   0 -10   6        458.63        441.82        29.00 o                         
   1 -10   6         22.46         31.19        28.23 o                         
   2 -10   6          8.75         21.76        30.47 o                         
   3 -10   6         18.09         -4.33        28.83 o                         
   4 -10   6          6.47         27.62        27.57 o                         
   5 -10   6        755.52        825.82        31.40 o                         
   6 -10   6       5592.03       5941.61        48.23 o                         
   7 -10   6       3991.04       4267.70        44.51 o                         
   8 -10   6       1283.84       1277.56        34.22 o                         
   9 -10   6        171.70        194.79        32.58 o                         
  10 -10   6       1362.31       1428.21        38.02 o                         
  11 -10   6       2467.67       2449.65        49.61 o                         
  12 -10   6       1395.47       1112.24        46.27 o                         
  -7  -9   6         60.05         43.30        32.29 o                         
  -6  -9   6       1167.10       1132.67        36.05 o                         
  -5  -9   6       3152.07       3254.40        44.12 o                         
  -4  -9   6       1555.79       1591.30        36.96 o                         
  -3  -9   6        133.85        216.65        29.17 o                         
  -2  -9   6        185.42        134.49        29.23 o                         
  -1  -9   6       2071.40       2135.64        36.53 o                         
   0  -9   6       2638.18       2654.97        38.37 o                         
   1  -9   6       1177.77       1166.28        34.30 o                         
   2  -9   6          0.82         31.57        19.67 o                         
   3  -9   6        995.57        954.11        31.35 o                         
   4  -9   6        140.58        134.53        28.96 o                         
   5  -9   6         16.11         61.99        29.76 o                         
   6  -9   6       2080.66       2110.88        37.26 o                         
   7  -9   6       1768.37       1925.13        40.45 o                         
   8  -9   6        510.87        571.24        31.64 o                         
   9  -9   6         26.09         31.30        32.23 o                         
  10  -9   6       1623.36       1792.16        42.86 o                         
  11  -9   6       2291.01       2363.41        51.36 o                         
  12  -9   6       1001.81        840.38        42.24 o                         
  -8  -8   6         20.87         25.87        29.98 o                         
  -7  -8   6        134.69        175.13        29.94 o                         
  -6  -8   6        771.20        796.50        33.97 o                         
  -5  -8   6        842.10        921.03        33.11 o                         
  -4  -8   6        136.92        172.40        28.30 o                         
  -3  -8   6         18.56         43.52        28.88 o                         
  -2  -8   6         49.19         86.72        28.50 o                         
  -1  -8   6        384.18        431.85        30.04 o                         
   0  -8   6        833.71        721.96        31.44 o                         
   1  -8   6       1684.15       1555.37        35.24 o                         
   2  -8   6        689.17        663.99        32.90 o                         
   3  -8   6         10.99         -5.92        32.06 o                         
   4  -8   6         15.34         83.63        36.06 o                         
   5  -8   6         12.78         76.78        28.83 o                         
   6  -8   6         45.89         28.61        35.41 o                         
   7  -8   6          6.57         30.74        27.95 o                         
   8  -8   6          0.09          0.22        33.21 o                         
   9  -8   6         21.20         21.76        32.88 o                         
  10  -8   6        214.91        274.42        34.45 o                         
  11  -8   6        655.88        688.25        44.94 o                         
  12  -8   6        111.00         45.01        28.07 o                         
  -9  -7   6        275.81        269.02        31.87 o                         
  -8  -7   6       1001.83        942.85        38.51 o                         
  -7  -7   6        819.93        796.94        33.49 o                         
  -6  -7   6         76.15        132.99        33.88 o                         
  -5  -7   6          0.51         29.65        26.20 o                         
  -4  -7   6       1689.36       1790.97        35.75 o                         
  -3  -7   6       1227.03       1179.96        33.09 o                         
  -2  -7   6        432.31        383.72        30.82 o                         
  -1  -7   6          2.59         -1.92        30.96 o                         
   0  -7   6        791.19        754.08        33.87 o                         
   1  -7   6        136.11        111.18        31.76 o                         
   2  -7   6        874.52        775.19        35.54 o                         
   3  -7   6       3952.83       3754.15        45.36 o                         
   4  -7   6       1142.22       1003.53        33.60 o                         
   5  -7   6        254.18        251.69        36.44 o                         
   6  -7   6        852.29        743.44        37.11 o                         
   7  -7   6       1445.63       1374.83        42.78 o                         
   8  -7   6       1286.31       1231.63        42.29 o                         
   9  -7   6       2708.13       2487.03        57.45 o                         
  10  -7   6        174.42        212.29        43.49 o                         
  11  -7   6        126.52         92.17        28.24 o                         
  12  -7   6        291.28        234.86        31.33 o                         
 -10  -6   6         49.13         61.83        29.82 o                         
  -9  -6   6        704.98        615.04        34.45 o                         
  -8  -6   6       2866.43       3055.03        44.85 o                         
  -7  -6   6       5129.59       5283.91        49.28 o                         
  -6  -6   6        443.71        465.07        33.55 o                         
  -5  -6   6        203.98        226.73        32.37 o                         
  -4  -6   6       4009.57       4050.23        44.11 o                         
  -3  -6   6       7268.80       6924.11        53.94 o                         
  -2  -6   6        828.76        703.93        33.82 o                         
  -1  -6   6         24.74         43.68        31.79 o                         
   0  -6   6       1643.02       1365.43        32.48 o                         
   1  -6   6        584.78        573.55        35.44 o                         
   2  -6   6        681.89        659.21        34.52 o                         
   3  -6   6       8313.97       7889.49        61.68 o                         
   4  -6   6       5415.79       4957.53        51.46 o                         
   5  -6   6        278.54        287.09        31.73 o                         
   6  -6   6        568.57        517.59        37.05 o                         
   7  -6   6       4769.52       4845.66        63.04 o                         
   8  -6   6       4259.14       4496.54        58.81 o                         
   9  -6   6       3931.62       4042.45        68.85 o                         
  10  -6   6        922.96        506.76        26.79 o                         
  11  -6   6        870.66        917.79        33.38 o                         
  12  -6   6       1150.18        987.84        36.71 o                         
 -10  -5   6        223.75        233.71        31.10 o                         
  -9  -5   6        893.71        923.73        36.68 o                         
  -8  -5   6        963.34       1092.95        36.10 o                         
  -7  -5   6        425.19        546.56        33.77 o                         
  -6  -5   6         54.71         48.29        32.40 o                         
  -5  -5   6        335.39        424.83        34.26 o                         
  -4  -5   6       5202.02       4874.98        48.73 o                         
  -3  -5   6      12076.04      11590.97        67.46 o                         
  -2  -5   6       7725.94       6898.34        52.66 o                         
  -1  -5   6        136.40        102.14        31.71 o                         
   0  -5   6         43.19         43.91        33.93 o                         
   1  -5   6         11.01          3.56        33.93 o                         
   2  -5   6        373.12        411.57        38.80 o                         
   3  -5   6        186.56        123.36        31.83 o                         
   4  -5   6        238.63        246.51        36.78 o                         
   5  -5   6        244.93        180.35        41.16 o                         
   6  -5   6        557.36        535.51        42.94 o                         
   7  -5   6       4465.78       4520.58        55.27 o                         
   8  -5   6       5014.61       5393.92        75.74 o                         
   9  -5   6       2620.33       2771.39        42.63 o                         
  10  -5   6        408.84        325.80        29.59 o                         
  11  -5   6        767.13        691.01        33.03 o                         
  12  -5   6       1080.35        914.49        40.71 o                         
 -11  -4   6        666.83        570.62        35.93 o                         
 -10  -4   6        449.31        431.01        30.08 o                         
  -9  -4   6        243.68        288.39        30.83 o                         
  -8  -4   6         16.60         19.13        30.58 o                         
  -7  -4   6        300.04        333.69        33.70 o                         
  -6  -4   6        324.73        428.09        32.50 o                         
  -5  -4   6        725.57        718.00        34.67 o                         
  -4  -4   6        939.84        838.94        32.81 o                         
  -3  -4   6       1752.20       1567.76        39.89 o                         
  -2  -4   6       1163.24       1173.05        39.15 o                         
  -1  -4   6          7.36         55.35        34.53 o                         
   0  -4   6        879.85        833.12        41.58 o                         
   1  -4   6       2165.13       2137.13        46.87 o                         
   2  -4   6          2.29        205.24        35.90 o                         
   3  -4   6       2131.00       1893.71        49.27 o                         
   4  -4   6       5652.54       5097.51        60.53 o                         
   5  -4   6       2291.48       2270.18        54.64 o                         
   6  -4   6        990.99       1072.48        42.49 o                         
   7  -4   6       1438.86       1454.84        61.06 o                         
   8  -4   6        398.79        342.50        31.52 o                         
   9  -4   6        294.03        350.42        31.55 o                         
  10  -4   6        604.23        577.44        33.29 o                         
  11  -4   6        758.79        682.61        34.62 o                         
  12  -4   6        466.72        391.94        32.83 o                         
 -12  -3   6        451.79        324.35        36.56 o                         
 -11  -3   6       1742.93       1550.98        39.22 o                         
 -10  -3   6        821.44        897.47        36.95 o                         
  -9  -3   6         54.18         71.64        31.03 o                         
  -8  -3   6       1974.80       2044.96        40.38 o                         
  -7  -3   6       3622.74       3733.08        46.06 o                         
  -6  -3   6       4181.59       4176.34        48.48 o                         
  -5  -3   6        666.08        579.68        36.60 o                         
  -4  -3   6          0.05        -12.33        34.42 o                         
  -3  -3   6       2979.10       2777.15        46.49 o                         
  -2  -3   6       4565.82       4235.39        52.36 o                         
  -1  -3   6         25.58         47.74        38.75 o                         
   0  -3   6       1008.73        912.78        43.48 o                         
   1  -3   6      10092.93       9192.14        74.29 o                         
   2  -3   6       2142.98       2112.81        48.47 o                         
   3  -3   6       1435.72       1258.51        48.20 o                         
   4  -3   6       5758.80       5562.94        73.50 o                         
   5  -3   6       5021.00       4910.45        65.97 o                         
   6  -3   6        944.60        991.18        45.78 o                         
   7  -3   6         57.10         80.47        29.66 o                         
   8  -3   6       1272.69       1212.87        36.55 o                         
   9  -3   6       1751.50       1718.88        39.26 o                         
  10  -3   6       1065.61       1016.16        34.95 o                         
  11  -3   6        940.94       1012.29        35.97 o                         
 -12  -2   6        364.34        335.95        34.35 o                         
 -11  -2   6       1673.98       1731.66        39.99 o                         
 -10  -2   6        467.97        517.26        35.91 o                         
  -9  -2   6        339.15        365.17        33.37 o                         
  -8  -2   6       2188.45       2168.52        38.89 o                         
  -7  -2   6       3906.25       4003.32        48.64 o                         
  -6  -2   6       7521.84       7583.08        58.26 o                         
  -5  -2   6       5316.74       4977.01        53.37 o                         
  -4  -2   6         46.51         16.12        36.79 o                         
  -3  -2   6       8807.43       8352.77        65.49 o                         
  -2  -2   6      13301.47      13647.89        83.20 o                         
  -1  -2   6       6659.62       5756.94        64.02 o                         
   0  -2   6       5781.14       5370.42        63.57 o                         
   1  -2   6       2776.97       2299.06        53.31 o                         
   2  -2   6        369.57        343.51        39.19 o                         
   3  -2   6          1.35         -4.60        42.91 o                         
   4  -2   6       4194.80       4137.34        65.73 o                         
   5  -2   6       5747.27       5602.11        76.10 o                         
   6  -2   6       2322.63       2332.22        41.45 o                         
   7  -2   6        154.30        148.41        37.13 o                         
   8  -2   6       1000.21       1101.87        35.23 o                         
   9  -2   6       2112.38       2156.48        40.41 o                         
  10  -2   6        868.17        888.10        35.63 o                         
  11  -2   6        584.85        640.47        33.78 o                         
 -13  -1   6        290.08        231.61        34.95 o                         
 -12  -1   6        366.15        364.78        36.00 o                         
 -11  -1   6         80.24         91.06        34.04 o                         
 -10  -1   6         31.54         63.74        31.41 o                         
  -9  -1   6        469.20        506.63        32.57 o                         
  -8  -1   6       1154.23       1206.95        36.61 o                         
  -7  -1   6       1221.26       1195.00        36.37 o                         
  -6  -1   6       3833.58       3454.72        47.90 o                         
  -5  -1   6       3132.78       3039.49        47.41 o                         
  -4  -1   6        654.19        573.86        42.64 o                         
  -3  -1   6        628.51        544.17        42.77 o                         
  -2  -1   6       5589.85       4868.87        61.50 o                         
  -1  -1   6       7001.74       6756.23        69.77 o                         
   0  -1   6        825.27        863.22        45.07 o                         
   1  -1   6        507.88        386.06        40.35 o                         
   2  -1   6        702.16        649.64        44.09 o                         
   3  -1   6        467.38        437.46        44.48 o                         
   4  -1   6        750.00        727.57        45.48 o                         
   5  -1   6        921.54        707.98        45.40 o                         
   6  -1   6        185.10        157.21        29.90 o                         
   7  -1   6       1077.57       1201.66        35.47 o                         
   8  -1   6        834.40        946.30        40.04 o                         
   9  -1   6       1422.46       1539.81        38.58 o                         
  10  -1   6        629.46        599.75        34.33 o                         
  11  -1   6        104.25         77.46        36.68 o                         
 -13   0   6        679.82        655.59        38.29 o                         
 -12   0   6        244.98        237.25        34.72 o                         
 -11   0   6        638.52        681.43        34.23 o                         
 -10   0   6       2469.65       2584.60        43.11 o                         
  -9   0   6       3034.82       3200.06        43.78 o                         
  -8   0   6       1059.05       1208.80        36.21 o                         
  -7   0   6        363.16        295.10        33.17 o                         
  -6   0   6        961.17        947.42        37.12 o                         
  -5   0   6          1.73         33.81        35.68 o                         
  -4   0   6       1010.07        924.73        43.27 o                         
  -3   0   6        308.22        334.08        41.88 o                         
  -2   0   6        186.83        139.67        42.05 o                         
  -1   0   6        122.61        162.62        41.97 o                         
   0   0   6       7616.90       7508.84        70.70 o                         
   1   0   6       7092.66       7133.48        70.76 o                         
   2   0   6      11364.78      11855.11        94.70 o                         
   3   0   6       2975.45       2632.10        58.07 o                         
   4   0   6        904.62        735.37        47.94 o                         
   5   0   6       2812.08       2584.04        54.80 o                         
   6   0   6       4205.24       4555.39        76.07 o                         
   7   0   6       3912.58       4352.90        56.44 o                         
   8   0   6       1511.51       1659.44        44.01 o                         
   9   0   6        427.84        516.66        33.32 o                         
  10   0   6         74.49         30.70        30.09 o                         
 -13   1   6        419.97        427.36        35.02 o                         
 -12   1   6         13.97          5.15        30.31 o                         
 -11   1   6       2663.52       3007.16        43.23 o                         
 -10   1   6       5661.77       6014.74        49.99 o                         
  -9   1   6       5609.52       6098.33        53.92 o                         
  -8   1   6        963.38        956.87        32.84 o                         
  -7   1   6        851.87        803.38        35.75 o                         
  -6   1   6       3907.40       3765.42        50.23 o                         
  -5   1   6       4790.26       4505.62        54.32 o                         
  -4   1   6       3812.00       3835.89        54.70 o                         
  -3   1   6        436.39        394.66        40.71 o                         
  -2   1   6       1301.92       1103.13        48.35 o                         
  -1   1   6         98.17        118.58        45.58 o                         
   0   1   6       1612.83       1783.29        49.76 o                         
   1   1   6       6796.03       7118.46        79.50 o                         
   2   1   6      12187.24      12577.70        97.26 o                         
   3   1   6       5594.29       5084.74        71.70 o                         
   4   1   6        181.63        191.89        39.22 o                         
   5   1   6       4197.82       4758.88        68.84 o                         
   6   1   6       4918.18       5177.69        75.78 o                         
   7   1   6       3262.94       3449.33        48.40 o                         
   8   1   6        658.33        811.29        37.20 o                         
   9   1   6         31.29         13.10        29.43 o                         
 -14   2   6         44.82         58.32        31.90 o                         
 -13   2   6         10.05          3.18        30.31 o                         
 -12   2   6         58.09         80.63        31.90 o                         
 -11   2   6       1563.35       1652.37        37.35 o                         
 -10   2   6       1352.13       1474.83        37.06 o                         
  -9   2   6       3569.09       3726.75        44.87 o                         
  -8   2   6        512.41        496.13        34.46 o                         
  -7   2   6       1564.80       1540.97        40.39 o                         
  -6   2   6       3027.48       2661.35        46.08 o                         
  -5   2   6       6217.21       5705.30        57.04 o                         
  -4   2   6       3555.72       3416.33        51.70 o                         
  -3   2   6         29.10          7.51        38.37 o                         
  -2   2   6         69.76         48.64        42.82 o                         
  -1   2   6       1405.89       1458.27        47.99 o                         
   2   2   6       7822.06       5609.00        77.30 o                         
   3   2   6       2687.54       2797.08        55.14 o                         
   4   2   6       1971.08       2674.42        57.03 o                         
   5   2   6       6274.64       7363.16        78.72 o                         
   6   2   6       4011.34       4333.34        67.54 o                         
   7   2   6       1209.42       1244.52        53.09 o                         
   8   2   6         71.79         93.19        29.88 o                         
 -14   3   6         75.82         60.96        31.74 o                         
 -13   3   6        581.46        650.15        31.31 o                         
 -12   3   6        270.22        265.48        29.02 o                         
 -11   3   6       1194.93       1326.36        37.46 o                         
 -10   3   6          6.74         32.99        31.51 o                         
  -9   3   6          1.58         14.58        31.02 o                         
  -8   3   6        410.47        418.72        33.51 o                         
  -7   3   6       1240.47       1133.82        38.48 o                         
  -6   3   6        285.39        265.68        36.24 o                         
  -5   3   6        256.00        299.48        38.54 o                         
  -4   3   6        298.85        267.96        36.74 o                         
  -3   3   6       1192.80       1029.37        44.89 o                         
  -2   3   6        131.38        245.09        29.90 o                         
  -1   3   6        323.72        274.91        35.37 o                         
   0   3   6        524.67        823.92        39.16 o                         
   1   3   6       4121.08       3628.66        53.21 o                         
   2   3   6       1383.97       1569.09        40.04 o                         
   3   3   6        216.59        296.82        38.19 o                         
   4   3   6       1716.25       2067.83        49.68 o                         
   5   3   6       2780.17       3661.36        57.59 o                         
   6   3   6        953.81       1324.67        50.67 o                         
   7   3   6          5.96         14.41        44.45 o                         
   8   3   6        139.30        160.65        78.24 o                         
 -14   4   6        558.66        548.26        36.24 o                         
 -13   4   6       2020.54       2315.87        42.97 o                         
 -12   4   6       1234.67       1302.94        37.23 o                         
 -11   4   6        939.56       1024.64        34.89 o                         
 -10   4   6         20.81         53.16        29.05 o                         
  -9   4   6       2287.24       2547.68        40.97 o                         
  -8   4   6       4582.22       4653.12        48.75 o                         
  -7   4   6       2544.55       2499.74        43.77 o                         
  -6   4   6         95.96        149.21        35.26 o                         
  -5   4   6       1244.88       1237.81        41.16 o                         
  -4   4   6        223.06        139.35        37.92 o                         
  -3   4   6       2620.93       2633.59        52.53 o                         
  -2   4   6       3122.47       3878.00        53.41 o                         
  -1   4   6        436.95        424.08        39.07 o                         
   0   4   6       1554.29       1524.42        41.48 o                         
   1   4   6        340.98        294.52        32.94 o                         
   2   4   6       3961.96       4403.92        54.08 o                         
   3   4   6       2764.62       2992.78        49.20 o                         
   4   4   6       5233.20       5997.76        63.66 o                         
   5   4   6       1526.99       2067.13        47.54 o                         
   6   4   6        484.67        565.76        41.95 o                         
   7   4   6        395.98        393.40        47.20 o                         
 -14   5   6        640.32        591.55        35.21 o                         
 -13   5   6       1757.65       1779.82        41.27 o                         
 -12   5   6       2404.19       2519.15        42.34 o                         
 -11   5   6       1335.51       1494.78        35.77 o                         
 -10   5   6        507.21        535.53        32.74 o                         
  -9   5   6       3899.56       4151.98        47.87 o                         
  -8   5   6       7996.15       8374.98        59.70 o                         
  -7   5   6       4149.83       4459.35        47.99 o                         
  -6   5   6          3.36         16.17        33.76 o                         
  -5   5   6        784.39        838.91        38.43 o                         
  -4   5   6         96.20        106.49        37.40 o                         
  -3   5   6        717.71        589.49        46.07 o                         
  -2   5   6       1447.63       3094.51        49.19 o                         
  -1   5   6       1009.49        791.15        39.41 o                         
   0   5   6       1848.44       1753.67        41.84 o                         
   1   5   6       2004.40       2671.69        41.41 o                         
   2   5   6       7002.31       7854.97        65.33 o                         
   3   5   6       5859.88       6296.83        56.68 o                         
   4   5   6       2882.24       3279.99        45.26 o                         
   5   5   6        231.74        295.38        37.41 o                         
   6   5   6        246.48        303.88        37.85 o                         
   7   5   6        776.12        738.74        52.15 o                         
 -14   6   6        142.66        125.12        33.89 o                         
 -13   6   6        295.40        330.01        31.60 o                         
 -12   6   6        740.82        777.12        34.41 o                         
 -11   6   6        763.32        772.16        32.16 o                         
 -10   6   6        684.14        680.61        33.26 o                         
  -9   6   6       2883.55       2967.27        42.11 o                         
  -8   6   6       3052.22       3437.13        43.18 o                         
  -7   6   6       1676.11       1709.02        37.26 o                         
  -6   6   6        667.01        628.50        33.28 o                         
  -5   6   6        131.19         74.64        34.17 o                         
  -4   6   6        100.66        105.61        33.94 o                         
  -3   6   6        186.08        443.91        41.42 o                         
  -2   6   6       1489.34       1337.62        39.33 o                         
  -1   6   6        106.51        111.91        29.88 o                         
   0   6   6       2185.34       2628.77        43.04 o                         
   1   6   6       3121.97       3517.56        45.42 o                         
   2   6   6       3584.30       3952.59        47.71 o                         
   3   6   6       2005.39       2198.70        39.84 o                         
   4   6   6        691.47        741.36        39.62 o                         
   5   6   6        116.31        193.81        29.28 o                         
   6   6   6        458.48        424.26        40.35 o                         
 -14   7   6          1.66         -4.27        28.77 o                         
 -13   7   6        217.09        263.27        30.44 o                         
 -12   7   6        554.26        531.00        33.06 o                         
 -11   7   6        412.20        480.07        31.13 o                         
 -10   7   6        818.79        849.13        34.21 o                         
  -9   7   6        957.04        949.88        34.07 o                         
  -8   7   6        191.86        198.29        32.47 o                         
  -7   7   6        155.65        168.76        31.70 o                         
  -6   7   6        113.12        -17.93        36.96 o                         
  -5   7   6        346.61        105.02        41.89 o                         
  -4   7   6       1214.01        964.75        46.04 o                         
  -3   7   6         42.45         26.58        37.38 o                         
  -2   7   6        327.02        322.48        32.77 o                         
  -1   7   6       1207.97       1259.36        34.23 o                         
   0   7   6       2626.16       2927.13        41.42 o                         
   1   7   6       1742.40       2223.50        38.43 o                         
   2   7   6        632.03        936.14        33.41 o                         
   3   7   6          2.91         40.50        33.54 o                         
   4   7   6        191.67        240.20        32.74 o                         
   5   7   6        463.86        591.91        37.00 o                         
 -14   8   6         18.14         39.79        29.65 o                         
 -13   8   6        406.27        464.99        31.12 o                         
 -12   8   6       1506.91       1725.53        37.37 o                         
 -11   8   6       2470.09       2501.75        40.90 o                         
 -10   8   6        303.30        357.22        30.51 o                         
  -9   8   6         76.01         87.33        29.00 o                         
  -8   8   6       1802.75       1884.26        37.51 o                         
  -7   8   6       3858.95       4194.79        46.35 o                         
  -6   8   6          3.53        578.17        41.21 o                         
  -4   8   6        383.01        273.57        36.89 o                         
  -3   8   6       1125.27       1043.28        44.18 o                         
  -2   8   6        597.12        541.96        31.21 o                         
  -1   8   6       1009.52       1106.90        33.91 o                         
   0   8   6       2083.18       2266.54        38.20 o                         
   1   8   6        888.84        951.35        34.81 o                         
   2   8   6         34.37         65.61        28.72 o                         
   3   8   6        278.16        259.31        30.61 o                         
 -13   9   6        378.48        359.61        34.96 o                         
 -12   9   6       1124.30       1074.02        35.39 o                         
 -11   9   6       2497.41       2682.15        41.28 o                         
 -10   9   6        960.46       1121.55        34.00 o                         
  -9   9   6         52.26         72.96        29.49 o                         
  -8   9   6        616.85        728.59        32.58 o                         
  -7   9   6       3204.45       3130.95        46.89 o                         
  -6   9   6        926.97       2031.51        46.11 o                         
  -5   9   6       1327.46       1652.95        41.06 o                         
  -4   9   6        624.17        566.15        36.05 o                         
  -3   9   6       1589.96       1422.58        45.79 o                         
  -2   9   6       1011.07       1398.27        32.91 o                         
  -1   9   6       1110.17       1338.65        35.18 o                         
   0   9   6        576.57        679.65        32.41 o                         
   1   9   6         43.75        120.64        28.45 o                         
   2   9   6          0.61         28.06        30.80 o                         
 -13  10   6        458.63        388.52        32.33 o                         
 -12  10   6        650.78        637.28        36.48 o                         
 -11  10   6        742.45        716.35        33.96 o                         
 -10  10   6        478.85        464.98        32.06 o                         
  -9  10   6        182.87         49.03        32.91 o                         
  -8  10   6         24.95         -5.21        31.73 o                         
  -7  10   6        497.63        535.96        33.94 o                         
  -6  10   6       1218.14       1099.37        37.95 o                         
  -5  10   6        724.01        714.64        35.45 o                         
  -4  10   6        790.19        725.53        38.48 o                         
  -3  10   6       1090.56       1021.97        42.99 o                         
  -2  10   6        771.36        786.51        31.88 o                         
  -1  10   6        419.38        497.84        30.24 o                         
   0  10   6         43.96         30.31        29.76 o                         
 -12  11   6         19.18         50.91        29.27 o                         
 -11  11   6         13.78         25.26        29.16 o                         
 -10  11   6         15.95        -32.06        32.06 o                         
  -9  11   6          4.36        445.93        32.22 o                         
  -8  11   6         49.11        215.58        34.53 o                         
  -7  11   6         72.41         10.80        31.74 o                         
  -6  11   6        470.18        547.59        35.08 o                         
  -5  11   6        546.14        532.64        36.68 o                         
  -4  11   6       1063.32        985.18        41.10 o                         
  -3  11   6       1755.66       1608.08        54.72 o                         
  -2  11   6        967.76        826.09        34.21 o                         
  -1  11   6         63.66         62.05        29.49 o                         
 -10  12   6        388.89        205.90        35.84 o                         
  -9  12   6        287.06        184.38        35.33 o                         
  -8  12   6        130.23         63.76        29.39 o                         
  -7  12   6        232.39        111.01        32.96 o                         
  -6  12   6        786.05        797.62        38.14 o                         
  -5  12   6        514.61        695.74        37.72 o                         
  -4  12   6        575.81        462.99        39.65 o                         
   1 -14   7        223.59        243.02        29.12 o                         
   2 -14   7        249.74        221.05        21.39 o                         
   3 -14   7          2.63         28.00        26.63 o                         
   4 -14   7        226.00        173.54        27.92 o                         
   5 -14   7        420.93        380.10        28.93 o                         
   6 -14   7        732.45        759.25        31.82 o                         
   7 -14   7       1358.66       1274.47        35.58 o                         
   8 -14   7       1154.91       1124.37        33.57 o                         
  -1 -13   7         38.43         24.83        27.51 o                         
   0 -13   7         48.33         31.85        28.17 o                         
   1 -13   7        612.78        508.71        30.54 o                         
   2 -13   7        424.45        537.83        30.57 o                         
   3 -13   7         21.15         75.58        27.68 o                         
   4 -13   7          6.96         73.66        25.81 o                         
   5 -13   7        608.37        661.00        30.10 o                         
   6 -13   7        806.89        888.81        31.44 o                         
   7 -13   7       1068.93       1101.02        32.63 o                         
   8 -13   7        343.71        378.13        30.02 o                         
   9 -13   7         39.65         27.13        28.39 o                         
  10 -13   7        223.44        195.80        34.06 o                         
  -3 -12   7         50.71         40.01        28.12 o                         
  -2 -12   7        392.23        412.55        28.65 o                         
  -1 -12   7          6.44         26.96        27.62 o                         
   0 -12   7        254.88        230.24        28.53 o                         
   1 -12   7        481.91        470.85        29.49 o                         
   2 -12   7         40.53         47.52        27.13 o                         
   3 -12   7        391.95        389.84        29.31 o                         
   4 -12   7         26.09         26.09        27.24 o                         
   5 -12   7        787.35        865.78        30.57 o                         
   6 -12   7       1395.51       1516.02        33.84 o                         
   7 -12   7        648.70        724.77        30.71 o                         
   8 -12   7         89.49         97.42        27.68 o                         
   9 -12   7        223.79        263.11        35.27 o                         
  10 -12   7        320.94        403.76        33.96 o                         
  -5 -11   7        252.08        189.84        31.48 o                         
  -4 -11   7         23.85         60.78        26.75 o                         
  -3 -11   7         69.44         89.79        26.48 o                         
  -2 -11   7        116.67        134.55        27.96 o                         
  -1 -11   7          9.89         11.89        27.68 o                         
   0 -11   7        279.60        333.48        29.96 o                         
   1 -11   7         78.17         77.85        28.18 o                         
   2 -11   7         31.77         38.53        26.53 o                         
   3 -11   7        173.01        143.53        27.26 o                         
   4 -11   7        399.68        435.35        29.15 o                         
   5 -11   7       1307.49       1374.82        34.61 o                         
   6 -11   7        523.42        544.15        28.40 o                         
   7 -11   7        156.52        175.26        27.86 o                         
   8 -11   7        725.03        760.20        31.00 o                         
   9 -11   7        710.79        752.93        31.27 o                         
  10 -11   7        409.12        463.63        34.80 o                         
  11 -11   7        182.35        194.68        32.90 o                         
  -6 -10   7        638.60        450.47        33.29 o                         
  -5 -10   7        110.89        102.47        29.06 o                         
  -4 -10   7         48.11        115.27        29.38 o                         
  -3 -10   7        282.45        350.37        29.52 o                         
  -2 -10   7         29.63        116.09        27.46 o                         
  -1 -10   7          0.61          0.93        26.36 o                         
   0 -10   7        576.75        599.80        29.56 o                         
   1 -10   7       2466.00       2462.98        37.09 o                         
   2 -10   7       3427.41       3668.47        40.99 o                         
   3 -10   7       5317.80       5593.84        46.85 o                         
   4 -10   7       1413.91       1457.95        33.16 o                         
   5 -10   7         77.14         81.03        27.25 o                         
   6 -10   7        132.30        148.82        28.02 o                         
   7 -10   7       2752.40       3065.25        45.53 o                         
   8 -10   7       2440.36       2661.41        44.40 o                         
   9 -10   7       1288.22       1367.36        41.70 o                         
  10 -10   7        271.58        292.62        33.63 o                         
  11 -10   7         25.68         43.96        31.46 o                         
  -7  -9   7        366.14        317.45        32.49 o                         
  -6  -9   7        219.01        227.56        30.88 o                         
  -5  -9   7          0.30         32.55        29.48 o                         
  -4  -9   7        270.48        339.39        27.98 o                         
  -3  -9   7        113.66        110.32        27.20 o                         
  -2  -9   7         16.31         40.89        27.68 o                         
  -1  -9   7         80.77         71.00        29.33 o                         
   0  -9   7        790.12        893.05        32.46 o                         
   1  -9   7       1289.03       1270.93        33.54 o                         
   2  -9   7       1852.91       1808.49        35.30 o                         
   3  -9   7       3361.72       3325.71        39.24 o                         
   4  -9   7       1595.97       1543.46        33.75 o                         
   5  -9   7       1575.60       1522.22        35.18 o                         
   6  -9   7       3804.35       3930.13        43.51 o                         
   7  -9   7       3875.61       4053.48        45.50 o                         
   8  -9   7       3164.43       3332.63        43.77 o                         
   9  -9   7       1271.56       1325.29        37.19 o                         
  10  -9   7        120.95        149.46        31.91 o                         
  11  -9   7         73.18         47.80        35.58 o                         
  12  -9   7        532.36        349.81        31.41 o                         
  -8  -8   7        163.55        122.83        30.87 o                         
  -7  -8   7         64.67         66.16        28.28 o                         
  -6  -8   7        128.31        156.54        29.11 o                         
  -5  -8   7        135.02        153.70        29.66 o                         
  -4  -8   7        174.17        208.25        28.52 o                         
  -3  -8   7          0.08         22.19        28.99 o                         
  -2  -8   7         23.31         22.14        23.13 o                         
  -1  -8   7         21.02         30.20        23.84 o                         
   0  -8   7        423.43        404.71        30.21 o                         
   1  -8   7       1192.69       1063.97        32.82 o                         
   2  -8   7       3846.14       3637.82        42.65 o                         
   3  -8   7       1802.69       1514.35        35.92 o                         
   4  -8   7        143.89        161.46        29.89 o                         
   5  -8   7       2945.23       3090.49        41.17 o                         
   6  -8   7       4222.63       4350.72        46.37 o                         
   7  -8   7       2187.75       2247.63        40.31 o                         
   8  -8   7        993.70       1097.91        38.64 o                         
   9  -8   7        179.51        164.31        34.99 o                         
  10  -8   7          1.36         17.92        34.58 o                         
  11  -8   7        369.15        298.32        32.27 o                         
  12  -8   7        316.14        180.01        30.89 o                         
  -9  -7   7         44.46         35.02        29.49 o                         
  -8  -7   7         48.10         54.04        29.05 o                         
  -7  -7   7         37.48         45.99        31.19 o                         
  -6  -7   7        289.65        261.13        30.34 o                         
  -5  -7   7          0.60          5.10        27.73 o                         
  -4  -7   7        198.79        183.16        29.73 o                         
  -3  -7   7        163.76        173.92        30.17 o                         
  -2  -7   7         33.63         52.84        28.72 o                         
  -1  -7   7        185.65        244.46        30.06 o                         
   0  -7   7        834.40        781.40        33.60 o                         
   1  -7   7       4189.06       3820.15        44.66 o                         
   2  -7   7       5988.70       5549.11        51.26 o                         
   3  -7   7       1054.63       1027.40        32.20 o                         
   4  -7   7        363.22        438.50        30.97 o                         
   5  -7   7       2726.48       2807.18        45.82 o                         
   6  -7   7       1274.72       1096.59        39.33 o                         
   7  -7   7        195.54        219.14        29.35 o                         
   8  -7   7        530.25        540.82        32.69 o                         
   9  -7   7          3.21        -16.39        34.74 o                         
  10  -7   7         24.90         -1.04        28.34 o                         
  11  -7   7        127.33         33.99        29.88 o                         
  12  -7   7          0.82        -13.76        29.87 o                         
 -10  -6   7        255.23        205.26        33.90 o                         
  -9  -6   7          3.60         11.29        29.76 o                         
  -8  -6   7        528.41        504.21        31.41 o                         
  -7  -6   7       1058.64       1159.10        36.99 o                         
  -6  -6   7        774.03        883.31        33.33 o                         
  -5  -6   7         59.10         56.68        30.70 o                         
  -4  -6   7          7.56         50.91        29.43 o                         
  -3  -6   7        275.56        283.77        32.55 o                         
  -2  -6   7        507.23        481.59        32.27 o                         
  -1  -6   7         45.60         38.26        25.71 o                         
   0  -6   7        607.15        575.29        33.67 o                         
   1  -6   7       1972.75       1709.86        39.08 o                         
   2  -6   7        407.38        349.19        33.02 o                         
   3  -6   7       3176.62       3176.63        46.06 o                         
   4  -6   7       3713.84       3548.73        46.10 o                         
   5  -6   7       2416.52       2171.86        46.66 o                         
   6  -6   7        598.35        612.42        33.37 o                         
   7  -6   7        219.92        216.59        39.83 o                         
   8  -6   7          0.75         -4.66        32.94 o                         
   9  -6   7        323.30        368.01        30.73 o                         
  10  -6   7         88.93        120.88        30.04 o                         
  11  -6   7         13.33        147.81        29.21 o                         
  12  -6   7        163.16        -15.52        29.72 o                         
 -10  -5   7        151.48        152.33        31.58 o                         
  -9  -5   7         80.07         79.32        28.51 o                         
  -8  -5   7        892.99        844.62        34.38 o                         
  -7  -5   7        642.85        613.77        32.32 o                         
  -6  -5   7        576.11        618.99        30.01 o                         
  -5  -5   7        565.96        599.86        33.15 o                         
  -4  -5   7        813.76        759.26        35.46 o                         
  -3  -5   7        711.57        679.46        29.12 o                         
  -2  -5   7         12.79         21.05        32.06 o                         
  -1  -5   7          2.26         34.31        33.27 o                         
   0  -5   7        302.36        276.91        34.49 o                         
   1  -5   7         84.70        121.24        32.96 o                         
   2  -5   7       5385.81       5225.68        52.22 o                         
   3  -5   7      12843.56      13337.67        78.03 o                         
   4  -5   7       9547.62       9213.34        74.54 o                         
   5  -5   7       2487.82       2471.04        50.80 o                         
   6  -5   7          8.41         49.05        41.38 o                         
   7  -5   7       1131.33       1184.63        41.22 o                         
   8  -5   7       1381.17       1393.67        36.12 o                         
   9  -5   7       2585.56       2682.44        41.39 o                         
  10  -5   7        500.10        475.42        29.82 o                         
  11  -5   7        137.92        -23.03        28.18 o                         
 -11  -4   7        162.79        167.03        34.33 o                         
 -10  -4   7         31.97         22.91        29.16 o                         
  -9  -4   7       1728.24       1717.55        38.14 o                         
  -8  -4   7       2591.45       2835.30        43.13 o                         
  -7  -4   7       1161.65       1209.95        37.70 o                         
  -6  -4   7        515.06        459.66        32.09 o                         
  -5  -4   7       1455.20       1442.25        39.18 o                         
  -4  -4   7       1879.02       1691.75        39.03 o                         
  -3  -4   7        692.47        662.97        34.63 o                         
  -2  -4   7          9.36         19.78        32.94 o                         
  -1  -4   7        233.72        214.44        34.37 o                         
   0  -4   7        280.52        201.01        35.59 o                         
   1  -4   7       3308.39       2894.09        47.41 o                         
   2  -4   7      16283.97      16247.81        87.99 o                         
   3  -4   7      16563.10      16859.37        95.10 o                         
   4  -4   7       3374.07       3165.69        53.21 o                         
   5  -4   7         13.41         12.44        36.12 o                         
   6  -4   7        627.62        545.50        41.68 o                         
   7  -4   7       3701.04       3610.42        63.09 o                         
   8  -4   7       2802.03       3110.05        48.28 o                         
   9  -4   7       1572.09       1509.53        38.01 o                         
  10  -4   7        224.59        165.54        29.56 o                         
  11  -4   7          2.32         39.68        28.44 o                         
 -12  -3   7         95.62         77.52        33.88 o                         
 -11  -3   7         81.64         55.70        34.21 o                         
 -10  -3   7        531.82        578.04        34.76 o                         
  -9  -3   7       1219.98       1368.97        37.52 o                         
  -8  -3   7          9.78         25.48        29.10 o                         
  -7  -3   7        166.29        178.31        35.32 o                         
  -6  -3   7        220.49        307.98        33.80 o                         
  -5  -3   7        897.54        883.00        37.86 o                         
  -4  -3   7        655.02        601.74        35.78 o                         
  -3  -3   7        692.60        570.80        36.13 o                         
  -2  -3   7       1629.95       1402.30        38.52 o                         
  -1  -3   7        537.75        464.50        38.86 o                         
   0  -3   7       2603.70       2462.75        48.07 o                         
   1  -3   7       7519.86       7122.33        64.93 o                         
   2  -3   7       8559.33       7803.37        67.15 o                         
   3  -3   7       6986.79       6671.12        68.90 o                         
   4  -3   7        981.29        953.40        45.93 o                         
   5  -3   7        153.91        144.15        35.27 o                         
   6  -3   7       2182.87       2000.08        55.53 o                         
   7  -3   7       2779.59       2153.90        53.09 o                         
   8  -3   7        925.79       1449.51        39.51 o                         
   9  -3   7        846.10        507.91        35.42 o                         
  10  -3   7        185.01         81.71        29.45 o                         
  11  -3   7         94.92        110.52        29.88 o                         
 -12  -2   7          8.41         28.72        30.80 o                         
 -11  -2   7        569.54        615.60        37.29 o                         
 -10  -2   7        933.02        968.54        36.26 o                         
  -9  -2   7        431.79        417.10        33.39 o                         
  -8  -2   7        301.94        343.19        34.85 o                         
  -7  -2   7        419.88        456.49        32.90 o                         
  -6  -2   7         86.53         99.90        33.78 o                         
  -5  -2   7        279.19        289.94        34.75 o                         
  -4  -2   7        684.14        642.74        37.72 o                         
  -3  -2   7        312.28        264.02        34.33 o                         
  -2  -2   7       1846.19       1686.82        41.89 o                         
  -1  -2   7        112.85        138.73        39.44 o                         
   0  -2   7       3312.40       3079.27        51.29 o                         
   1  -2   7       5891.56       5547.04        62.19 o                         
   2  -2   7       5711.46       5236.10        59.46 o                         
   3  -2   7       1189.86       1175.98        49.11 o                         
   4  -2   7         60.34         53.07        34.98 o                         
   5  -2   7        224.65        232.98        44.77 o                         
   6  -2   7       2230.41       2139.64        63.18 o                         
   7  -2   7       1329.63       1437.69        50.56 o                         
   8  -2   7       1088.66       1381.65        35.35 o                         
   9  -2   7        302.58        237.86        31.77 o                         
  10  -2   7         61.36         73.18        37.38 o                         
 -13  -1   7         11.37         29.92        26.14 o                         
 -12  -1   7        214.50        171.23        32.85 o                         
 -11  -1   7       1137.01       1109.20        40.63 o                         
 -10  -1   7        748.41        853.09        36.73 o                         
  -9  -1   7        138.84        150.75        30.54 o                         
  -8  -1   7        224.95        294.13        34.84 o                         
  -7  -1   7         96.14        101.77        31.97 o                         
  -6  -1   7          7.87         22.14        33.81 o                         
  -5  -1   7         10.41         18.96        34.20 o                         
  -4  -1   7       1311.74       1182.70        40.56 o                         
  -3  -1   7       1146.12       1052.98        40.54 o                         
  -2  -1   7         12.57         14.80        36.34 o                         
  -1  -1   7       3724.20       3386.70        53.63 o                         
   0  -1   7       4932.70       4620.67        57.78 o                         
   1  -1   7       3288.29       3016.90        48.70 o                         
   2  -1   7        434.88        488.08        44.64 o                         
   3  -1   7        318.85        404.99        41.74 o                         
   4  -1   7       1118.05       1127.47        49.64 o                         
   5  -1   7       2784.81       2701.14        66.34 o                         
   6  -1   7       1124.11       2903.12        58.24 o                         
   7  -1   7        821.15        869.56        35.48 o                         
   8  -1   7        470.78        391.34        33.11 o                         
   9  -1   7        142.58        131.71        30.60 o                         
  10  -1   7        338.32        489.66        32.10 o                         
 -13   0   7        506.04        445.98        37.11 o                         
 -12   0   7       1397.94       1427.11        39.78 o                         
 -11   0   7       1451.22       1506.86        38.48 o                         
 -10   0   7        540.28        528.04        32.36 o                         
  -9   0   7         60.90         89.35        27.96 o                         
  -8   0   7        388.23        405.55        35.09 o                         
  -7   0   7        543.99        513.75        35.24 o                         
  -6   0   7        972.85       1004.48        38.77 o                         
  -5   0   7         21.46         71.75        35.02 o                         
  -4   0   7          6.60         26.96        36.61 o                         
  -3   0   7       1491.56       1366.67        43.59 o                         
  -2   0   7       6178.09       5842.53        61.56 o                         
  -1   0   7       7384.01       6987.57        65.33 o                         
   0   0   7       1991.05       1801.05        48.92 o                         
   1   0   7          4.20         14.52        32.66 o                         
   2   0   7        705.82        617.33        41.74 o                         
   3   0   7       1946.17       1896.66        53.17 o                         
   4   0   7       4815.21       5063.45        68.74 o                         
   5   0   7       4369.46       4594.91        69.22 o                         
   6   0   7       1763.38       1434.22        51.44 o                         
   7   0   7        408.57        427.33        32.06 o                         
   8   0   7        467.03        446.21        33.82 o                         
   9   0   7        283.70        311.00        31.49 o                         
  10   0   7        279.90        271.59        39.00 o                         
 -13   1   7       1171.19       1209.16        38.91 o                         
 -12   1   7       1339.78       1544.23        38.18 o                         
 -11   1   7        686.94        736.77        32.37 o                         
 -10   1   7        117.80        109.01        31.31 o                         
  -9   1   7        122.87        117.68        33.23 o                         
  -8   1   7        386.11        435.10        33.83 o                         
  -7   1   7       1072.72       1065.20        38.22 o                         
  -6   1   7        460.09        523.26        36.39 o                         
  -5   1   7        562.97        594.46        39.23 o                         
  -4   1   7       3328.79       3237.67        47.84 o                         
  -3   1   7       7564.57       7399.84        64.08 o                         
  -2   1   7      10526.89      10439.98        78.86 o                         
  -1   1   7       2611.28       2549.53        52.59 o                         
   0   1   7        402.23        338.13        35.78 o                         
   1   1   7       6648.19       6518.58        73.46 o                         
   2   1   7       5639.33       5694.57        67.97 o                         
   3   1   7       8071.84       8101.87        80.97 o                         
   4   1   7       5991.94       6724.50        77.39 o                         
   5   1   7       2774.32       2877.79        58.97 o                         
   6   1   7         98.50         96.60        42.00 o                         
   7   1   7       1314.24       1327.34        40.22 o                         
   8   1   7       1008.20       1100.92        44.12 o                         
   9   1   7        238.97        265.03        39.22 o                         
 -14   2   7        401.87        391.68        34.19 o                         
 -13   2   7        693.08        682.21        34.40 o                         
 -12   2   7        415.62        444.97        35.08 o                         
 -11   2   7         22.39         39.30        29.21 o                         
 -10   2   7        154.03        142.75        32.03 o                         
  -9   2   7        145.45        150.76        33.84 o                         
  -8   2   7        975.57       1009.07        36.47 o                         
  -7   2   7        234.43        264.35        34.30 o                         
  -6   2   7          0.15         17.10        32.22 o                         
  -5   2   7        984.02       1122.32        40.49 o                         
  -4   2   7       5415.06       5344.78        57.51 o                         
  -3   2   7      10182.91       9711.35        74.12 o                         
  -2   2   7       5788.52       5324.76        59.00 o                         
  -1   2   7         39.66         90.28        34.97 o                         
   0   2   7         10.16         57.05        32.28 o                         
   1   2   7        876.76        700.53        39.73 o                         
   2   2   7       4362.49       4796.14        69.58 o                         
   3   2   7       6180.48       6291.50        74.05 o                         
   4   2   7       3883.44       4225.97        66.11 o                         
   5   2   7        151.39        162.65        37.24 o                         
   6   2   7       1604.23       1785.09        55.39 o                         
   7   2   7       1048.83       1201.55        57.12 o                         
 -14   3   7         64.42         62.98        30.64 o                         
 -13   3   7          0.38        -19.78        32.28 o                         
 -12   3   7          5.04         11.73        27.24 o                         
 -11   3   7        238.93        238.86        29.95 o                         
 -10   3   7         35.32         67.69        32.17 o                         
  -9   3   7         59.98         93.14        30.81 o                         
  -8   3   7         45.05        106.62        31.96 o                         
  -7   3   7       1104.19       1092.15        36.56 o                         
  -6   3   7        144.70         84.63        32.36 o                         
  -5   3   7         77.11        108.78        30.92 o                         
  -4   3   7       5814.07       5708.41        57.91 o                         
  -3   3   7       6413.73       6019.86        63.12 o                         
  -2   3   7       2808.84       3023.07        46.44 o                         
  -1   3   7        803.41        826.13        37.07 o                         
   0   3   7       1672.09       1665.83        38.75 o                         
   1   3   7       2775.63       1936.76        55.66 o                         
   2   3   7       3476.46       6659.85        62.94 o                         
   3   3   7       1379.95       1183.95        40.83 o                         
   4   3   7        352.68        379.73        39.25 o                         
   5   3   7        467.22        570.25        40.47 o                         
   6   3   7        796.66        974.57        48.65 o                         
   7   3   7        477.47        520.02        52.43 o                         
 -14   4   7          0.36         12.60        31.40 o                         
 -13   4   7        346.31        341.32        34.02 o                         
 -12   4   7        252.76        302.71        30.99 o                         
 -11   4   7         41.84         74.60        29.27 o                         
 -10   4   7        284.57        322.00        31.72 o                         
  -9   4   7         15.76         23.90        32.66 o                         
  -8   4   7         25.63         35.52        31.02 o                         
  -7   4   7       1073.38       1184.39        37.38 o                         
  -6   4   7        218.95        178.50        30.56 o                         
  -5   4   7       1594.25       1560.80        42.60 o                         
  -4   4   7       4337.30       4152.31        46.13 o                         
  -3   4   7        856.10        788.35        36.19 o                         
  -2   4   7         14.43         44.17        33.76 o                         
  -1   4   7       1417.23       1524.61        41.00 o                         
   0   4   7        915.80       1463.65        42.69 o                         
   1   4   7       1716.67       3546.82        58.11 o                         
   2   4   7       3926.88       2704.48        51.10 o                         
   3   4   7        182.66        163.17        38.17 o                         
   4   4   7        481.62        531.30        39.65 o                         
   5   4   7        445.25        524.30        39.64 o                         
   6   4   7        278.44        430.43        40.38 o                         
   7   4   7        140.68        188.29        47.87 o                         
 -14   5   7         38.46         55.08        32.17 o                         
 -13   5   7        405.36        416.43        33.15 o                         
 -12   5   7        484.71        515.27        32.18 o                         
 -11   5   7        643.88        741.21        32.86 o                         
 -10   5   7       1314.24       1519.12        36.77 o                         
  -9   5   7        538.49        594.49        35.99 o                         
  -8   5   7         43.57         63.80        30.48 o                         
  -7   5   7        101.17         69.69        31.09 o                         
  -6   5   7        166.60        151.50        32.69 o                         
  -5   5   7        763.56        710.04        32.47 o                         
  -4   5   7        421.18        430.57        36.04 o                         
  -3   5   7        515.27        469.92        32.65 o                         
  -2   5   7       1021.79       1137.90        37.03 o                         
  -1   5   7       3470.96       3556.65        46.20 o                         
   0   5   7       2587.24       3064.22        52.96 o                         
   1   5   7       1310.04       1595.06        44.01 o                         
   2   5   7        128.40        140.26        29.01 o                         
   3   5   7        990.81       1111.79        40.89 o                         
   4   5   7        675.04        775.36        33.96 o                         
   5   5   7        450.87        455.97        36.95 o                         
   6   5   7        229.76        287.73        39.38 o                         
 -14   6   7        183.02        172.36        33.23 o                         
 -13   6   7        500.16        553.84        34.59 o                         
 -12   6   7        886.57        932.95        34.54 o                         
 -11   6   7        776.70        847.59        33.59 o                         
 -10   6   7       1040.53       1068.27        34.90 o                         
  -9   6   7        419.89        453.49        31.85 o                         
  -8   6   7          2.91         29.81        30.47 o                         
  -7   6   7        417.90        445.43        34.21 o                         
  -6   6   7         72.42         19.46        31.47 o                         
  -5   6   7         13.69          1.59        32.34 o                         
  -4   6   7        844.62        837.88        36.71 o                         
  -3   6   7       2324.33       2279.58        39.65 o                         
  -2   6   7       4047.27       4156.63        45.40 o                         
  -1   6   7       4848.28       5153.58        48.96 o                         
   0   6   7       3612.48       3916.97        45.07 o                         
   1   6   7        208.56        240.64        30.77 o                         
   2   6   7       1738.15       1577.23        39.64 o                         
   3   6   7       1417.92       1574.50        38.58 o                         
   4   6   7        590.05        616.53        36.25 o                         
   5   6   7        391.33        366.65        38.75 o                         
 -14   7   7        359.30        285.45        31.44 o                         
 -13   7   7        209.74        225.85        32.58 o                         
 -12   7   7        189.91        187.62        32.03 o                         
 -11   7   7        140.80        190.66        29.77 o                         
 -10   7   7        127.16        110.32        32.73 o                         
  -9   7   7        221.90        290.08        29.84 o                         
  -8   7   7         17.95         37.10        29.54 o                         
  -7   7   7        402.69        384.07        33.27 o                         
  -6   7   7         60.27         61.51        26.92 o                         
  -5   7   7        125.74         67.78        34.55 o                         
  -4   7   7       3891.07       3899.90        55.93 o                         
  -3   7   7       4455.12       4582.83        48.96 o                         
  -2   7   7       3599.12       3774.93        45.40 o                         
  -1   7   7       1590.75       1645.80        41.78 o                         
   0   7   7        206.01        321.97        38.78 o                         
   1   7   7       1228.96       1186.35        37.45 o                         
   2   7   7       1392.12       1537.79        37.41 o                         
   3   7   7        808.64        818.16        33.31 o                         
   4   7   7        290.76        306.01        33.85 o                         
 -13   8   7         65.42         76.14        29.87 o                         
 -12   8   7          1.13         30.03        31.13 o                         
 -11   8   7         71.00        112.54        29.33 o                         
 -10   8   7         65.40         93.79        29.00 o                         
  -9   8   7        749.05        833.28        32.05 o                         
  -8   8   7        766.30        773.15        32.28 o                         
  -7   8   7        402.02        443.59        30.69 o                         
  -6   8   7         42.81          8.88        31.63 o                         
  -5   8   7         27.37        -24.66        32.28 o                         
  -4   8   7        142.19         25.99        31.48 o                         
  -3   8   7       2495.24       2624.66        39.06 o                         
  -2   8   7       2307.85       2563.01        38.35 o                         
  -1   8   7        701.48        566.38        32.32 o                         
   0   8   7        602.16        541.93        32.47 o                         
   1   8   7       1560.89       1467.06        42.40 o                         
   2   8   7        474.17        476.90        39.03 o                         
   3   8   7         36.95         49.38        28.77 o                         
 -13   9   7          4.48         -3.45        31.84 o                         
 -12   9   7        138.86        161.86        30.54 o                         
 -11   9   7        157.96        157.16        29.89 o                         
 -10   9   7         66.71         26.37        27.90 o                         
  -9   9   7         43.09         38.97        29.10 o                         
  -8   9   7        173.67        180.81        29.07 o                         
  -7   9   7        130.78        144.76        31.75 o                         
  -6   9   7         74.92         59.48        32.12 o                         
  -5   9   7        219.23        403.77        38.01 o                         
  -4   9   7        846.16        715.70        44.33 o                         
  -3   9   7       1476.35       1472.53        34.79 o                         
  -2   9   7        325.02        183.33        30.13 o                         
  -1   9   7         95.68        104.66        29.71 o                         
   0   9   7        529.03        600.89        33.06 o                         
   1   9   7        311.70        298.57        31.00 o                         
 -12  10   7        257.59        203.34        31.27 o                         
 -11  10   7         18.40         32.28        30.69 o                         
 -10  10   7        110.61        151.76        30.48 o                         
  -9  10   7         20.93         41.21        30.36 o                         
  -8  10   7        160.37        179.26        32.52 o                         
  -7  10   7        281.47        294.18        32.97 o                         
  -6  10   7        212.70        239.74        33.57 o                         
  -5  10   7         75.84         71.65        36.62 o                         
  -4  10   7        300.49        278.17        38.08 o                         
  -3  10   7        347.99        297.59        29.91 o                         
  -2  10   7        128.15        153.46        27.85 o                         
  -1  10   7        716.21        753.69        32.80 o                         
 -11  11   7         19.37          6.08        31.51 o                         
 -10  11   7          3.67         35.79        28.00 o                         
  -9  11   7         89.55         78.45        29.27 o                         
  -8  11   7        666.23        602.07        35.71 o                         
  -7  11   7        636.93        639.09        37.46 o                         
  -6  11   7        410.06        385.85        28.60 o                         
  -5  11   7        254.29        167.80        35.71 o                         
  -4  11   7          2.79          7.23        28.61 o                         
  -3  11   7        195.54        197.81        29.83 o                         
  -8  12   7        395.48        286.47        35.07 o                         
  -7  12   7        285.56        254.92        27.21 o                         
   1 -14   8        452.48        404.33        28.98 o                         
   2 -14   8       1698.18       1552.67        35.18 o                         
   3 -14   8       1665.19       1542.76        35.40 o                         
   4 -14   8        510.49        576.39        30.14 o                         
   5 -14   8          0.16         -7.12        19.84 o                         
   6 -14   8         94.87         80.31        28.45 o                         
   7 -14   8        233.88        208.81        29.01 o                         
   8 -14   8        519.16        500.11        31.84 o                         
  -1 -13   8        341.62        329.16        29.25 o                         
   0 -13   8         66.74         63.81        27.63 o                         
   1 -13   8        953.72        925.70        32.17 o                         
   2 -13   8       3492.10       3476.88        35.93 o                         
   3 -13   8       3394.43       3547.87        41.14 o                         
   4 -13   8       1222.54       1382.77        33.09 o                         
   5 -13   8         43.56         65.66        27.95 o                         
   6 -13   8        790.73        767.24        30.62 o                         
   7 -13   8       1796.68       1738.70        42.21 o                         
   8 -13   8       1416.42       1308.52        35.09 o                         
   9 -13   8        159.59        113.12        27.91 o                         
  -3 -12   8         80.03         51.91        28.29 o                         
  -2 -12   8        592.24        531.99        30.10 o                         
  -1 -12   8        399.10        474.93        29.80 o                         
   0 -12   8        106.57         94.02        27.47 o                         
   1 -12   8        472.29        493.66        29.16 o                         
   2 -12   8       2235.76       2407.61        36.94 o                         
   3 -12   8       2044.90       2286.98        35.75 o                         
   4 -12   8       2698.59       2768.61        38.12 o                         
   5 -12   8         75.39        115.83        27.52 o                         
   6 -12   8        399.03        425.94        29.86 o                         
   7 -12   8       1698.50       1748.86        35.64 o                         
   8 -12   8       1274.87       1346.89        35.19 o                         
   9 -12   8        122.41        137.23        32.95 o                         
  10 -12   8          1.70          2.63        35.90 o                         
  -5 -11   8        119.32        120.67        29.50 o                         
  -4 -11   8          6.38         29.76        27.18 o                         
  -3 -11   8          0.68         22.85        27.24 o                         
  -2 -11   8          3.61        107.03        28.11 o                         
  -1 -11   8        170.42        214.10        27.53 o                         
   0 -11   8        681.01        663.58        29.90 o                         
   1 -11   8        597.79        641.79        23.85 o                         
   2 -11   8        910.44       1005.36        24.70 o                         
   3 -11   8        186.88        171.34        28.96 o                         
   4 -11   8        321.50        421.03        28.65 o                         
   5 -11   8          1.05        -17.15        27.62 o                         
   6 -11   8        192.86        258.44        33.40 o                         
   7 -11   8        132.01        165.87        28.29 o                         
   8 -11   8        238.37        274.71        30.17 o                         
   9 -11   8        123.28        106.20        34.10 o                         
  10 -11   8        266.59        257.33        33.74 o                         
  -6 -10   8         58.69         57.17        29.54 o                         
  -5 -10   8        265.42        240.11        30.23 o                         
  -4 -10   8        294.36        278.39        29.63 o                         
  -3 -10   8          2.36         16.39        27.02 o                         
  -2 -10   8        892.08        991.77        26.95 o                         
  -1 -10   8       3014.43       2951.44        38.70 o                         
   0 -10   8       2584.47       2518.69        33.82 o                         
   1 -10   8        417.83        424.60        29.98 o                         
   2 -10   8         15.24         54.15        27.90 o                         
   3 -10   8        549.25        618.92        30.44 o                         
   4 -10   8       2623.81       2815.22        38.49 o                         
   5 -10   8       2654.03       2744.30        40.15 o                         
   6 -10   8        147.38        147.57        28.95 o                         
   7 -10   8        330.78        331.09        28.15 o                         
   8 -10   8         95.08        128.01        32.40 o                         
   9 -10   8        183.29        189.97        29.29 o                         
  10 -10   8        329.21        272.87        33.85 o                         
  11 -10   8        159.57        122.77        35.59 o                         
  -7  -9   8        200.66        183.83        30.22 o                         
  -6  -9   8         94.21         79.82        28.51 o                         
  -5  -9   8          0.68          5.21        28.50 o                         
  -4  -9   8         21.20         31.84        27.13 o                         
  -3  -9   8         73.15         58.77        27.74 o                         
  -2  -9   8       1231.65       1239.59        32.40 o                         
  -1  -9   8       3259.14       3154.81        36.50 o                         
   0  -9   8       2925.95       2985.69        38.96 o                         
   1  -9   8        633.87        685.53        32.16 o                         
   2  -9   8        736.94        707.29        31.68 o                         
   3  -9   8       4102.99       4078.43        42.94 o                         
   4  -9   8       6701.51       6788.41        51.65 o                         
   5  -9   8       7240.81       7399.46        53.66 o                         
   6  -9   8        174.78        184.83        33.29 o                         
   7  -9   8       1800.29       1839.77        37.78 o                         
   8  -9   8       2361.71       2519.83        45.49 o                         
   9  -9   8       1004.63        994.86        37.47 o                         
  10  -9   8         38.66         45.16        26.64 o                         
  11  -9   8          6.07         26.69        36.94 o                         
  -8  -8   8         63.43         79.26        28.94 o                         
  -7  -8   8        617.03        568.87        32.08 o                         
  -6  -8   8         81.08        117.64        28.78 o                         
  -5  -8   8        130.05        124.74        30.65 o                         
  -4  -8   8        479.87        508.45        29.05 o                         
  -3  -8   8       1155.32       1101.50        32.40 o                         
  -2  -8   8       1129.51       1134.21        34.22 o                         
  -1  -8   8         53.24         72.36        29.16 o                         
   0  -8   8         87.38         56.58        28.67 o                         
   1  -8   8         29.40         57.11        28.89 o                         
   2  -8   8        855.98        885.10        32.70 o                         
   3  -8   8       9600.07       9578.07        59.25 o                         
   4  -8   8       8132.24       8202.85        58.60 o                         
   5  -8   8       1671.11       1823.85        35.42 o                         
   6  -8   8        215.56        202.32        27.65 o                         
   7  -8   8        721.24        796.95        37.28 o                         
   8  -8   8        406.27        433.69        37.22 o                         
   9  -8   8        544.75        584.33        35.54 o                         
  10  -8   8        572.10        533.91        42.84 o                         
  11  -8   8         19.82          4.55        28.44 o                         
  -9  -7   8         32.83         44.34        28.83 o                         
  -8  -7   8        122.77        107.35        28.95 o                         
  -7  -7   8          6.27         41.32        30.64 o                         
  -6  -7   8         10.52          8.93        28.39 o                         
  -5  -7   8        420.97        464.89        28.17 o                         
  -4  -7   8       3482.21       3436.92        41.51 o                         
  -3  -7   8       4775.97       4620.09        45.01 o                         
  -2  -7   8        832.22        776.97        31.82 o                         
  -1  -7   8         95.16        103.96        29.99 o                         
   0  -7   8       1080.78       1048.76        34.24 o                         
   1  -7   8        839.91        912.64        34.53 o                         
   2  -7   8        792.35        771.93        34.30 o                         
   3  -7   8       1345.12       1300.92        34.84 o                         
   4  -7   8       1322.62       1208.96        34.33 o                         
   5  -7   8         12.49         10.41        30.86 o                         
   6  -7   8         62.79         86.34        25.87 o                         
   7  -7   8         23.67         58.48        32.56 o                         
   8  -7   8        127.95        117.67        32.79 o                         
   9  -7   8         12.68        -19.73        36.01 o                         
  10  -7   8        182.65        141.49        29.61 o                         
  11  -7   8        253.62        212.06        29.84 o                         
 -10  -6   8         25.40          7.62        30.86 o                         
  -9  -6   8          3.73         15.34        29.05 o                         
  -8  -6   8        423.96        440.59        31.40 o                         
  -7  -6   8       1247.22       1203.84        35.26 o                         
  -6  -6   8        177.42        185.05        30.60 o                         
  -5  -6   8       1528.53       1655.41        36.33 o                         
  -4  -6   8       6706.55       6757.02        50.84 o                         
  -3  -6   8       7800.20       7600.84        53.00 o                         
  -2  -6   8       2526.93       2423.07        38.75 o                         
  -1  -6   8         32.99         49.99        32.12 o                         
   0  -6   8       3399.72       3314.22        42.80 o                         
   1  -6   8       6952.10       6491.46        55.01 o                         
   2  -6   8       9938.03       9379.99        61.29 o                         
   3  -6   8       1320.79       1237.50        40.76 o                         
   4  -6   8        317.60        317.81        33.54 o                         
   5  -6   8       1253.65       1286.85        36.46 o                         
   6  -6   8        234.43        243.06        37.09 o                         
   7  -6   8        296.86        318.35        40.72 o                         
   8  -6   8         96.25        101.92        31.91 o                         
   9  -6   8        277.73        271.80        31.88 o                         
  10  -6   8          0.02         24.06        28.55 o                         
  11  -6   8        540.65        380.75        33.44 o                         
 -10  -5   8        612.65        540.60        35.21 o                         
  -9  -5   8        576.31        633.31        33.23 o                         
  -8  -5   8         14.13         19.02        28.88 o                         
  -7  -5   8        607.62        613.16        31.98 o                         
  -6  -5   8        214.59        210.00        31.05 o                         
  -5  -5   8       1304.12       1327.90        35.42 o                         
  -4  -5   8       2508.84       2437.89        39.12 o                         
  -3  -5   8       3453.79       3232.30        42.05 o                         
  -2  -5   8        395.21        379.46        33.46 o                         
  -1  -5   8        429.55        384.69        27.81 o                         
   0  -5   8       3821.15       3478.30        45.39 o                         
   1  -5   8      13216.12      12519.80        71.75 o                         
   2  -5   8       7556.64       7466.70        57.40 o                         
   3  -5   8       1123.13       1156.14        38.29 o                         
   4  -5   8        787.64        787.05        37.82 o                         
   5  -5   8       3585.32       3595.00        56.35 o                         
   6  -5   8       2167.44       2191.31        51.74 o                         
   7  -5   8        234.59        254.94        35.06 o                         
   8  -5   8         50.56         89.24        28.67 o                         
   9  -5   8        305.89        321.60        30.78 o                         
  10  -5   8         86.46         68.03        28.78 o                         
  11  -5   8        228.31        135.91        31.65 o                         
 -11  -4   8        210.54        238.63        32.80 o                         
 -10  -4   8        707.89        696.58        35.11 o                         
  -9  -4   8        511.88        498.22        31.80 o                         
  -8  -4   8        224.21        262.87        30.77 o                         
  -7  -4   8        129.62        172.90        30.71 o                         
  -6  -4   8        230.91        278.83        31.60 o                         
  -5  -4   8         16.19         79.63        32.17 o                         
  -4  -4   8        628.80        625.33        34.10 o                         
  -3  -4   8       2083.68       1965.16        35.32 o                         
  -2  -4   8       3156.47       3020.99        43.82 o                         
  -1  -4   8       3931.70       3759.39        46.66 o                         
   0  -4   8       8179.38       7909.21        61.11 o                         
   1  -4   8        771.10        705.74        34.87 o                         
   2  -4   8         54.61         87.17        31.63 o                         
   3  -4   8         33.97         26.15        38.86 o                         
   4  -4   8        183.72        123.38        38.90 o                         
   5  -4   8       1096.90        984.20        43.82 o                         
   6  -4   8       2113.41       2239.00        51.11 o                         
   7  -4   8        599.42        654.12        46.00 o                         
   8  -4   8          3.62        -17.26        28.44 o                         
   9  -4   8         19.13         15.40        36.99 o                         
  10  -4   8          5.56          2.36        28.55 o                         
  11  -4   8          5.95          3.95        28.83 o                         
 -12  -3   8         66.67         80.19        34.70 o                         
 -11  -3   8         36.77         43.52        32.12 o                         
 -10  -3   8        189.51        182.36        32.52 o                         
  -9  -3   8        199.51        229.49        32.14 o                         
  -8  -3   8        464.25        503.56        32.24 o                         
  -7  -3   8       1185.75       1244.68        36.22 o                         
  -6  -3   8       1846.87       1840.93        39.08 o                         
  -5  -3   8          5.01         24.77        32.61 o                         
  -4  -3   8       4209.08       3861.06        42.70 o                         
  -3  -3   8      11754.01      12049.33        68.53 o                         
  -2  -3   8      13088.87      12692.43        70.40 o                         
  -1  -3   8        306.82        201.14        34.88 o                         
   0  -3   8          8.95         42.53        33.43 o                         
   1  -3   8       3894.20       3596.80        50.15 o                         
   2  -3   8       9119.91       9117.62        70.64 o                         
   3  -3   8       3148.04       3011.32        52.57 o                         
   4  -3   8       1458.95       1449.70        43.82 o                         
   5  -3   8        772.84        809.33        45.51 o                         
   6  -3   8         25.56          4.66        38.04 o                         
   7  -3   8          5.04          1.32        27.79 o                         
   8  -3   8          0.56        -30.80        30.80 o                         
   9  -3   8         13.25          9.97        28.77 o                         
  10  -3   8         83.03         52.68        31.08 o                         
 -12  -2   8        178.47        134.63        34.88 o                         
 -11  -2   8          7.38         33.21        31.24 o                         
 -10  -2   8        149.53        133.91        31.81 o                         
  -9  -2   8         36.78         60.29        30.09 o                         
  -8  -2   8        642.02        637.96        33.64 o                         
  -7  -2   8        843.29        783.62        34.07 o                         
  -6  -2   8       2510.72       2531.85        43.24 o                         
  -5  -2   8        704.58        727.20        36.88 o                         
  -4  -2   8       2544.27       2660.31        44.02 o                         
  -3  -2   8       7075.09       6784.25        55.77 o                         
  -2  -2   8      45790.20      54745.54       149.88 o                         
  -1  -2   8      16215.84      16496.71        84.32 o                         
   0  -2   8          1.16          1.70        37.70 o                         
   1  -2   8       3568.65       3205.34        47.06 o                         
   2  -2   8      10807.44      11287.21        80.83 o                         
   3  -2   8       3088.09       2813.72        51.75 o                         
   4  -2   8        468.62        426.98        35.17 o                         
   5  -2   8         17.94         -3.40        35.19 o                         
   6  -2   8        545.64        589.99        46.98 o                         
   7  -2   8        465.59        474.35        31.25 o                         
   8  -2   8          5.06        -35.84        35.84 o                         
   9  -2   8        556.53        399.16        42.01 o                         
  10  -2   8        684.12        234.09        34.72 o                         
 -13  -1   8        107.37        112.94        30.26 o                         
 -12  -1   8         99.56        114.96        30.21 o                         
 -11  -1   8         93.77         76.09        28.95 o                         
 -10  -1   8          3.13         38.91        29.48 o                         
  -9  -1   8         21.03         53.16        29.38 o                         
  -8  -1   8        301.05        314.76        32.22 o                         
  -7  -1   8        561.61        563.50        36.55 o                         
  -6  -1   8       1481.28       1505.81        39.91 o                         
  -5  -1   8        285.80        274.51        35.52 o                         
  -4  -1   8       1383.18       1402.72        36.12 o                         
  -3  -1   8       7653.68       6862.71        56.84 o                         
  -2  -1   8      15863.88      15399.63        81.05 o                         
  -1  -1   8       4105.67       3765.72        46.35 o                         
   0  -1   8         10.22         29.49        33.38 o                         
   1  -1   8       1280.39       1458.35        44.11 o                         
   2  -1   8       3112.62       2719.80        49.50 o                         
   3  -1   8       4359.52       4531.89        61.19 o                         
   4  -1   8       3017.96       3096.51        55.91 o                         
   5  -1   8        206.79        230.13        35.27 o                         
   6  -1   8        357.60        328.36        45.62 o                         
   7  -1   8         86.64         35.91        35.85 o                         
   8  -1   8         10.52        146.98        34.97 o                         
   9  -1   8        356.16        222.35        32.10 o                         
 -13   0   8          6.45         31.57        33.59 o                         
 -12   0   8          0.64          7.78        29.54 o                         
 -11   0   8        349.15        334.94        31.72 o                         
 -10   0   8        718.74        743.22        34.85 o                         
  -9   0   8        239.99        242.01        31.11 o                         
  -8   0   8         36.03         90.49        31.46 o                         
  -7   0   8       1387.62       1459.00        38.93 o                         
  -6   0   8       1556.86       1593.37        41.15 o                         
  -5   0   8        962.22       1007.81        37.22 o                         
  -4   0   8       3680.53       3430.10        45.22 o                         
  -3   0   8       1072.54        931.83        40.04 o                         
  -2   0   8        299.80        284.05        36.19 o                         
  -1   0   8        667.07        594.69        36.18 o                         
   0   0   8       1581.89       1497.18        39.22 o                         
   1   0   8         66.80         15.95        37.88 o                         
   2   0   8        364.36        309.87        39.87 o                         
   3   0   8        673.09        676.75        41.20 o                         
   4   0   8        888.66        883.41        44.37 o                         
   5   0   8        992.11        915.21        48.18 o                         
   6   0   8         78.06        697.70        44.08 o                         
   7   0   8          3.16        455.90        33.54 o                         
   8   0   8          9.82         33.81        35.02 o                         
   9   0   8         43.71          9.26        30.80 o                         
 -13   1   8        164.44        122.94        34.60 o                         
 -12   1   8        319.35        293.56        32.21 o                         
 -11   1   8          0.84         26.20        30.52 o                         
 -10   1   8        520.65        524.09        32.13 o                         
  -9   1   8        145.29        183.11        31.64 o                         
  -8   1   8        423.38        312.40        36.91 o                         
  -7   1   8       3588.99       3599.35        46.62 o                         
  -6   1   8       4346.66       4431.92        51.28 o                         
  -5   1   8       5932.85       5942.70        55.72 o                         
  -4   1   8       5548.73       5730.81        54.15 o                         
  -3   1   8        107.95        101.79        31.53 o                         
  -2   1   8       7638.20       7791.16        66.74 o                         
  -1   1   8      16374.74      17358.21        97.40 o                         
   0   1   8       6419.91       6364.55        55.95 o                         
   1   1   8        361.99        339.58        39.27 o                         
   2   1   8        113.09         75.78        37.56 o                         
   3   1   8        854.57        926.55        45.74 o                         
   4   1   8        477.31        503.20        41.03 o                         
   5   1   8         50.71        302.47        41.44 o                         
   6   1   8        101.83        749.52        43.92 o                         
   7   1   8        288.27        299.67        47.57 o                         
   8   1   8         41.36         46.10        36.67 o                         
 -14   2   8         27.14         38.64        32.94 o                         
 -13   2   8        616.08        557.86        33.67 o                         
 -12   2   8        374.40        378.09        32.38 o                         
 -11   2   8        120.86        166.52        29.83 o                         
 -10   2   8        153.46        195.34        31.81 o                         
  -9   2   8          8.40         34.47        31.51 o                         
  -8   2   8        105.74        138.62        31.25 o                         
  -7   2   8        553.15        619.03        35.46 o                         
  -6   2   8       2508.57       2303.48        39.21 o                         
  -5   2   8       6817.28       6495.58        55.55 o                         
  -4   2   8       3135.46       3071.68        44.05 o                         
  -3   2   8        820.39        749.03        39.78 o                         
  -2   2   8      16416.72      17610.31        96.34 o                         
  -1   2   8      15629.13      15929.44        81.96 o                         
   0   2   8       9861.99      10274.48        68.04 o                         
   1   2   8        487.89        588.54        40.01 o                         
   2   2   8       1121.57       1058.02        48.29 o                         
   3   2   8       2408.66       2630.89        56.45 o                         
   4   2   8       2248.41       2531.39        51.66 o                         
   5   2   8         53.02         48.29        37.38 o                         
   6   2   8        436.03        325.76        42.77 o                         
   7   2   8        101.73         93.03        54.82 o                         
 -14   3   8          0.63          6.30        29.32 o                         
 -13   3   8         66.04         68.46        31.19 o                         
 -12   3   8         29.25         32.39        30.64 o                         
 -11   3   8          6.98         29.92        28.17 o                         
 -10   3   8        309.76        332.68        31.28 o                         
  -9   3   8       1112.43       1211.19        36.20 o                         
  -8   3   8        318.53        288.90        32.44 o                         
  -7   3   8        241.28        228.66        31.72 o                         
  -6   3   8        104.46         84.94        31.69 o                         
  -5   3   8          2.54         29.65        34.69 o                         
  -4   3   8         46.47         54.65        35.08 o                         
  -3   3   8        488.87        446.21        37.93 o                         
  -2   3   8       4546.06       4671.50        50.15 o                         
  -1   3   8       2283.20       2242.29        44.03 o                         
   0   3   8       1714.93       1740.04        39.11 o                         
   1   3   8        114.89         78.03        31.97 o                         
   2   3   8        658.61       1930.26        45.63 o                         
   3   3   8        521.04        741.60        40.87 o                         
   4   3   8        868.69        954.49        37.41 o                         
   5   3   8        673.32        488.25        42.86 o                         
   6   3   8         40.18         31.63        39.63 o                         
   7   3   8         31.49         40.23        50.09 o                         
 -14   4   8          1.04          8.88        29.05 o                         
 -13   4   8        239.49        215.90        31.59 o                         
 -12   4   8        347.55        337.45        32.32 o                         
 -11   4   8         47.00         39.25        31.02 o                         
 -10   4   8       1880.26       1980.92        38.57 o                         
  -9   4   8       4177.69       4677.22        49.29 o                         
  -8   4   8       2768.45       2864.22        40.73 o                         
  -7   4   8       1741.68       1776.24        38.66 o                         
  -6   4   8        258.92        255.79        32.98 o                         
  -5   4   8        157.64        124.95        34.28 o                         
  -4   4   8       3282.96       3269.20        42.31 o                         
  -3   4   8       1864.97       1722.42        38.49 o                         
  -2   4   8       1627.74       1634.00        38.71 o                         
  -1   4   8       1046.50       1041.16        37.03 o                         
   0   4   8        133.11        181.35        31.20 o                         
   1   4   8         87.50         52.08        37.77 o                         
   2   4   8          5.45        -40.39        40.39 o                         
   3   4   8         45.84         57.66        29.05 o                         
   4   4   8         82.05        135.90        37.88 o                         
   5   4   8        101.50         60.80        38.60 o                         
   6   4   8        202.40        162.66        38.55 o                         
 -14   5   8         23.10         32.94        27.51 o                         
 -13   5   8        132.56        132.52        30.21 o                         
 -12   5   8        627.20        631.35        34.45 o                         
 -11   5   8        172.67        168.47        32.47 o                         
 -10   5   8        440.89        507.41        32.67 o                         
  -9   5   8       3129.20       3400.29        45.25 o                         
  -8   5   8       4257.78       4322.50        48.54 o                         
  -7   5   8       1511.84       1574.22        39.15 o                         
  -6   5   8        245.65        279.19        34.90 o                         
  -5   5   8       5570.98       5837.42        54.42 o                         
  -4   5   8       8299.19       8839.94        56.93 o                         
  -3   5   8       3812.97       3862.98        44.93 o                         
  -2   5   8       1390.62       1574.69        35.54 o                         
  -1   5   8        293.82        313.43        30.68 o                         
   0   5   8       1637.14       1743.78        38.88 o                         
   1   5   8       2631.20       2990.27        47.91 o                         
   2   5   8        149.09        116.47        36.52 o                         
   3   5   8        736.91        482.93        35.01 o                         
   4   5   8        179.29        224.46        37.84 o                         
   5   5   8          2.92         11.12        29.21 o                         
 -14   6   8        225.06        184.12        33.24 o                         
 -13   6   8         10.12         34.69        29.37 o                         
 -12   6   8         14.86         53.60        29.65 o                         
 -11   6   8         48.14         44.95        28.94 o                         
 -10   6   8         35.66         72.40        28.72 o                         
  -9   6   8        523.22        545.40        31.26 o                         
  -8   6   8        203.85        175.59        30.83 o                         
  -7   6   8          7.52         24.39        32.06 o                         
  -6   6   8        784.39        813.07        36.42 o                         
  -5   6   8       2508.49       2517.04        43.66 o                         
  -4   6   8       4596.22       4873.26        47.01 o                         
  -3   6   8       2701.89       2956.56        41.19 o                         
  -2   6   8        419.28        384.65        31.41 o                         
  -1   6   8        746.76        800.03        33.43 o                         
   0   6   8       1740.74       1880.51        39.26 o                         
   1   6   8       2349.53       2584.54        40.95 o                         
   2   6   8        734.24        727.33        39.30 o                         
   3   6   8         59.63        103.27        30.37 o                         
   4   6   8        118.85         89.59        36.24 o                         
 -13   7   8        169.60        160.89        29.89 o                         
 -12   7   8        200.95        222.34        30.05 o                         
 -11   7   8          1.96         28.99        29.05 o                         
 -10   7   8        104.05        123.25        29.33 o                         
  -9   7   8          7.40         26.91        30.25 o                         
  -8   7   8       1437.74       1602.95        37.17 o                         
  -7   7   8       1792.75       1989.12        37.73 o                         
  -6   7   8       1289.55       1389.99        36.71 o                         
  -5   7   8        102.36         62.83        27.30 o                         
  -4   7   8         42.27         55.25        29.38 o                         
  -3   7   8          1.29         13.76        28.88 o                         
  -2   7   8          1.52          8.22        26.91 o                         
  -1   7   8        754.82        779.14        33.65 o                         
   0   7   8        818.00        890.93        33.43 o                         
   1   7   8        405.75        355.52        30.46 o                         
   2   7   8        142.92        108.57        30.05 o                         
   3   7   8         15.74         23.24        28.88 o                         
 -13   8   8         29.29         46.64        31.90 o                         
 -12   8   8        269.43        342.47        30.61 o                         
 -11   8   8        757.28        738.76        33.25 o                         
 -10   8   8          0.51         -8.28        27.62 o                         
  -9   8   8        175.48        167.54        31.59 o                         
  -8   8   8       3247.32       3352.27        44.83 o                         
  -7   8   8       5706.98       5932.36        56.41 o                         
  -6   8   8       1053.81       1141.69        37.65 o                         
  -5   8   8         62.69        125.91        27.63 o                         
  -4   8   8        268.59        283.43        30.18 o                         
  -3   8   8        936.73       1023.37        32.68 o                         
  -2   8   8        673.67        803.80        31.87 o                         
  -1   8   8        680.42        776.23        30.83 o                         
   0   8   8         20.55        -18.80        28.33 o                         
   1   8   8         83.48         70.28        29.27 o                         
   2   8   8         69.46         76.96        35.47 o                         
 -12   9   8        185.18        211.40        33.84 o                         
 -11   9   8       1155.61       1002.17        36.11 o                         
 -10   9   8        404.32        414.78        33.37 o                         
  -9   9   8        288.59        280.58        29.85 o                         
  -8   9   8       2277.30       2431.01        43.69 o                         
  -7   9   8       3689.18       3868.37        50.28 o                         
  -6   9   8       1521.34       1659.98        37.22 o                         
  -5   9   8         18.24        -30.86        34.69 o                         
  -4   9   8        717.71        703.53        31.00 o                         
  -3   9   8       1410.26       1438.85        35.38 o                         
  -2   9   8       1371.38       1287.46        35.59 o                         
  -1   9   8        495.97        364.83        31.62 o                         
   0   9   8         21.61          7.89        28.61 o                         
 -11  10   8         37.53         31.19        29.76 o                         
 -10  10   8          5.89          4.66        31.57 o                         
  -9  10   8        552.58        486.06        35.04 o                         
  -8  10   8       1314.11       1227.92        39.38 o                         
  -7  10   8        630.62        689.92        37.08 o                         
  -6  10   8        333.35        318.15        36.05 o                         
  -5  10   8         58.55         39.08        29.33 o                         
  -4  10   8        170.31        170.98        29.17 o                         
  -3  10   8        478.85        394.78        31.51 o                         
  -2  10   8        930.85        716.70        33.16 o                         
 -10  11   8        465.17        417.30        35.13 o                         
  -9  11   8        387.57        349.30        34.90 o                         
  -8  11   8         30.61         14.69        33.05 o                         
  -7  11   8        106.34         89.75        34.48 o                         
  -6  11   8        424.69        173.72        38.48 o                         
  -5  11   8        167.67        160.34        30.10 o                         
  -4  11   8        304.50        294.39        29.30 o                         
   1 -14   9        606.78        539.15        31.30 o                         
   2 -14   9        175.30        136.60        28.51 o                         
   3 -14   9          7.79         33.65        26.25 o                         
   4 -14   9        149.35        132.03        21.00 o                         
   5 -14   9        191.11        161.78        28.63 o                         
   6 -14   9        200.82        191.40        28.74 o                         
   7 -14   9        170.12        153.65        28.90 o                         
  -1 -13   9        760.02        797.52        31.21 o                         
   0 -13   9        781.05        755.09        24.02 o                         
   1 -13   9        185.74        164.14        27.91 o                         
   2 -13   9          0.51        -12.00        27.18 o                         
   3 -13   9        291.66        314.58        28.80 o                         
   4 -13   9        634.28        636.64        30.27 o                         
   5 -13   9        115.79        124.56        28.13 o                         
   6 -13   9         92.37        102.90        27.90 o                         
   7 -13   9         40.49         34.53        26.75 o                         
   8 -13   9         57.86         45.06        34.53 o                         
  -3 -12   9        254.50        220.73        28.85 o                         
  -2 -12   9        730.80        763.10        31.65 o                         
  -1 -12   9       1395.96       1457.17        34.10 o                         
   0 -12   9        684.09        727.08        31.21 o                         
   1 -12   9         26.54         58.42        27.46 o                         
   2 -12   9        356.40        353.87        27.82 o                         
   3 -12   9        166.04        177.68        28.74 o                         
   4 -12   9        408.18        438.15        29.64 o                         
   5 -12   9        180.33        218.60        27.09 o                         
   6 -12   9          6.88         48.61        27.35 o                         
   7 -12   9         26.17         25.32        28.23 o                         
   8 -12   9         79.81        118.57        28.23 o                         
   9 -12   9        190.91        167.48        35.43 o                         
  -4 -11   9        119.81        102.74        29.17 o                         
  -3 -11   9        990.09        879.10        32.90 o                         
  -2 -11   9       1646.71       1725.64        34.75 o                         
  -1 -11   9       1197.26       1220.58        32.77 o                         
   0 -11   9        125.32        140.42        28.02 o                         
   1 -11   9        175.47        169.24        20.29 o                         
   2 -11   9        536.02        546.80        29.72 o                         
   3 -11   9        574.28        630.89        29.78 o                         
   4 -11   9        562.75        623.87        29.17 o                         
   5 -11   9        246.27        282.52        27.65 o                         
   6 -11   9          9.68         49.87        28.11 o                         
   7 -11   9          5.76         74.42        33.38 o                         
   8 -11   9         87.39        122.47        28.07 o                         
   9 -11   9        595.71        631.19        34.00 o                         
  10 -11   9        294.35        253.29        34.29 o                         
  -6 -10   9         42.17         75.14        29.71 o                         
  -5 -10   9        236.10        227.19        29.29 o                         
  -4 -10   9       1264.99       1272.10        32.99 o                         
  -3 -10   9       2900.45       3033.95        39.36 o                         
  -2 -10   9       1664.03       1698.72        30.96 o                         
  -1 -10   9         56.84        101.63        28.18 o                         
   0 -10   9        227.55        229.30        23.37 o                         
   1 -10   9        799.49        791.11        30.91 o                         
   2 -10   9        536.25        521.34        30.05 o                         
   3 -10   9        708.74        728.12        31.45 o                         
   4 -10   9        783.99        877.26        32.72 o                         
   5 -10   9        198.05        240.57        34.61 o                         
   6 -10   9          2.55         15.18        26.20 o                         
   7 -10   9          1.27         38.96        26.91 o                         
   8 -10   9        170.93        195.89        35.32 o                         
   9 -10   9         92.44        126.53        32.40 o                         
  10 -10   9         40.71         26.42        31.84 o                         
  -7  -9   9          8.03          4.06        28.39 o                         
  -6  -9   9        227.63        209.47        29.73 o                         
  -5  -9   9        263.94        283.90        29.19 o                         
  -4  -9   9       1632.29       1676.93        34.21 o                         
  -3  -9   9       1465.61       1584.90        33.86 o                         
  -2  -9   9         13.59         40.56        19.46 o                         
  -1  -9   9       1213.34       1187.66        32.29 o                         
   0  -9   9       2266.87       2247.19        36.94 o                         
   1  -9   9        965.57       1008.47        32.65 o                         
   2  -9   9        622.69        612.05        31.66 o                         
   3  -9   9        265.44        305.47        29.69 o                         
   4  -9   9          1.82         73.93        30.74 o                         
   5  -9   9          1.46         29.43        28.17 o                         
   6  -9   9         36.49         86.38        28.45 o                         
   7  -9   9         18.48         17.43        26.58 o                         
   8  -9   9        371.68        440.56        36.72 o                         
   9  -9   9         41.65         60.02        29.71 o                         
  10  -9   9        280.97        229.75        35.44 o                         
  11  -9   9        619.65        453.11        46.08 o                         
  -8  -8   9        129.07        122.05        29.00 o                         
  -7  -8   9          0.54        -18.58        28.11 o                         
  -6  -8   9        567.73        485.82        31.58 o                         
  -5  -8   9        872.37        907.76        32.56 o                         
  -4  -8   9       1454.06       1525.41        33.31 o                         
  -3  -8   9        214.79        243.29        28.91 o                         
  -2  -8   9       2313.86       2392.95        37.96 o                         
  -1  -8   9       4112.24       4081.21        42.61 o                         
   0  -8   9       2904.85       2803.25        35.70 o                         
   1  -8   9       1214.91       1163.59        33.14 o                         
   2  -8   9        418.26        465.99        30.43 o                         
   3  -8   9          0.69         54.53        29.26 o                         
   4  -8   9        608.87        557.36        32.70 o                         
   5  -8   9        644.32        645.40        31.55 o                         
   6  -8   9        107.88        150.12        27.80 o                         
   7  -8   9         50.94         50.26        33.55 o                         
   8  -8   9         35.20         73.61        32.72 o                         
   9  -8   9        264.39        237.48        34.34 o                         
  10  -8   9        193.26        189.86        39.43 o                         
  11  -8   9        456.75        365.63        31.73 o                         
  -9  -7   9        100.00         87.28        30.15 o                         
  -8  -7   9        484.21        475.07        33.77 o                         
  -7  -7   9        177.30        195.84        29.12 o                         
  -6  -7   9       1059.41       1029.38        33.69 o                         
  -5  -7   9       1311.67       1417.30        32.80 o                         
  -4  -7   9        179.59        199.37        29.34 o                         
  -3  -7   9        102.19        140.80        30.16 o                         
  -2  -7   9       2810.50       2826.49        38.69 o                         
  -1  -7   9       2781.99       2739.77        38.54 o                         
   0  -7   9       1041.44        950.47        32.90 o                         
   1  -7   9          6.80         24.88        29.76 o                         
   2  -7   9         78.61         72.53        30.32 o                         
   3  -7   9        154.04        216.64        29.78 o                         
   4  -7   9         30.43         67.14        30.69 o                         
   5  -7   9        116.08         84.17        31.86 o                         
   6  -7   9        280.18        291.05        30.51 o                         
   7  -7   9        257.85        264.99        34.84 o                         
   8  -7   9         22.87         19.57        30.80 o                         
   9  -7   9        234.08        229.72        38.73 o                         
  10  -7   9        277.78        279.34        29.95 o                         
  11  -7   9        345.96        338.00        32.81 o                         
 -10  -6   9         39.98         67.31        29.76 o                         
  -9  -6   9        284.64        263.61        32.20 o                         
  -8  -6   9        538.82        520.80        33.28 o                         
  -7  -6   9        647.38        712.88        33.41 o                         
  -6  -6   9       1609.20       1651.78        37.20 o                         
  -5  -6   9       1207.05       1232.99        34.78 o                         
  -4  -6   9        684.27        643.17        32.72 o                         
  -3  -6   9       3081.77       3053.59        39.87 o                         
  -2  -6   9       4689.07       4567.88        44.35 o                         
  -1  -6   9       2619.81       2474.04        38.99 o                         
   0  -6   9       1239.98       1225.51        36.21 o                         
   1  -6   9         18.78         34.36        32.72 o                         
   2  -6   9        126.53        141.55        31.04 o                         
   3  -6   9        611.81        603.97        31.89 o                         
   4  -6   9         16.56         32.72        29.38 o                         
   5  -6   9        262.21        273.71        33.80 o                         
   6  -6   9          3.08         29.65        35.40 o                         
   7  -6   9        194.49        230.48        40.20 o                         
   8  -6   9        489.28        514.66        40.91 o                         
   9  -6   9        462.13        463.81        31.13 o                         
  10  -6   9        321.46        281.36        32.43 o                         
 -10  -5   9        127.74        110.64        32.29 o                         
  -9  -5   9        451.00        453.85        28.82 o                         
  -8  -5   9        869.57        882.81        32.67 o                         
  -7  -5   9       1159.51       1161.00        34.10 o                         
  -6  -5   9        457.98        635.54        32.35 o                         
  -5  -5   9          0.94          2.74        30.36 o                         
  -4  -5   9       3679.46       3743.81        42.30 o                         
  -3  -5   9       5166.41       4927.74        46.74 o                         
  -2  -5   9       3587.34       3333.97        42.75 o                         
  -1  -5   9       1738.55       1580.86        37.60 o                         
   0  -5   9        170.21        185.70        32.97 o                         
   1  -5   9        424.12        378.94        33.30 o                         
   2  -5   9        503.38        484.08        31.77 o                         
   3  -5   9         97.20         89.49        30.87 o                         
   4  -5   9        154.14        259.54        33.13 o                         
   5  -5   9          5.90          4.49        37.10 o                         
   6  -5   9        443.42        462.01        44.26 o                         
   7  -5   9        792.60        833.22        39.49 o                         
   8  -5   9        663.79        628.56        37.31 o                         
   9  -5   9        640.31        548.41        31.59 o                         
  10  -5   9        237.65        240.24        31.10 o                         
 -11  -4   9        182.46        152.62        30.82 o                         
 -10  -4   9        360.55        380.74        32.05 o                         
  -9  -4   9        733.26        643.16        35.29 o                         
  -8  -4   9        510.30        495.19        33.83 o                         
  -7  -4   9        274.25        266.29        27.93 o                         
  -6  -4   9        558.12        620.66        33.25 o                         
  -5  -4   9       1542.86       1542.49        37.07 o                         
  -4  -4   9       5038.39       4972.26        48.13 o                         
  -3  -4   9       6298.16       6281.94        51.50 o                         
  -2  -4   9       2132.95       2069.47        39.26 o                         
  -1  -4   9          4.70         34.69        32.61 o                         
   0  -4   9       2518.17       2442.11        42.87 o                         
   1  -4   9       2945.23       2832.67        42.08 o                         
   2  -4   9       1308.39       1251.58        35.40 o                         
   3  -4   9          2.83         24.39        34.42 o                         
   4  -4   9          1.09          8.38        32.44 o                         
   5  -4   9        327.63        353.29        39.41 o                         
   6  -4   9        600.78        654.80        38.91 o                         
   7  -4   9        229.98        228.81        36.43 o                         
   8  -4   9         98.76         86.29        28.56 o                         
   9  -4   9         66.79         77.40        28.50 o                         
  10  -4   9          3.19         21.54        29.05 o                         
 -12  -3   9         40.90         54.37        27.95 o                         
 -11  -3   9        261.08        265.12        32.58 o                         
 -10  -3   9        191.94        209.72        30.93 o                         
  -9  -3   9        265.74        276.40        32.42 o                         
  -8  -3   9         58.01         80.03        29.49 o                         
  -7  -3   9        445.22        433.93        32.68 o                         
  -6  -3   9       4578.86       4808.51        47.97 o                         
  -5  -3   9       3926.79       4125.29        46.65 o                         
  -4  -3   9       2685.31       2655.78        40.76 o                         
  -3  -3   9       2182.26       2140.72        40.61 o                         
  -2  -3   9         30.11         40.12        32.50 o                         
  -1  -3   9         26.72          3.89        33.49 o                         
   0  -3   9       4070.15       3856.85        48.76 o                         
   1  -3   9       3547.47       3197.02        44.93 o                         
   2  -3   9        140.38        224.06        35.05 o                         
   3  -3   9        129.06        117.31        34.33 o                         
   4  -3   9         23.16         31.35        37.65 o                         
   5  -3   9        591.32        602.60        37.37 o                         
   6  -3   9        587.70        561.98        40.22 o                         
   7  -3   9         58.08         56.19        28.94 o                         
   8  -3   9          6.87         31.68        28.72 o                         
   9  -3   9          7.25         31.62        34.80 o                         
  10  -3   9        155.08         98.59        35.92 o                         
 -12  -2   9          2.77         60.94        32.00 o                         
 -11  -2   9        210.95        188.40        28.52 o                         
 -10  -2   9        438.49        441.95        31.95 o                         
  -9  -2   9        181.78        220.86        30.49 o                         
  -8  -2   9        392.92        483.65        32.28 o                         
  -7  -2   9       2247.41       2316.16        39.74 o                         
  -6  -2   9       3701.06       3595.13        44.78 o                         
  -5  -2   9       1954.99       1824.49        40.85 o                         
  -4  -2   9        430.84        388.98        34.73 o                         
  -3  -2   9        549.78        582.75        30.14 o                         
  -2  -2   9       4565.40       4432.74        49.45 o                         
  -1  -2   9       6568.45       6529.69        56.19 o                         
   0  -2   9       5942.70       5861.73        53.83 o                         
   1  -2   9          0.52        341.14        37.81 o                         
   2  -2   9        665.05        672.21        38.84 o                         
   3  -2   9         13.54         44.50        30.69 o                         
   4  -2   9        412.24        441.88        40.31 o                         
   5  -2   9        841.48        913.56        43.03 o                         
   6  -2   9        383.26        373.62        41.06 o                         
   7  -2   9        286.66        282.40        36.38 o                         
   8  -2   9          2.92         18.41        33.43 o                         
   9  -2   9        229.12        189.83        36.97 o                         
 -12  -1   9         86.73         87.05        32.51 o                         
 -11  -1   9        393.70        345.41        31.67 o                         
 -10  -1   9        559.82        648.58        33.89 o                         
  -9  -1   9         19.69         46.64        29.92 o                         
  -8  -1   9       1538.86       1670.54        38.65 o                         
  -7  -1   9       3792.69       3938.40        45.43 o                         
  -6  -1   9       3223.18       3154.29        44.41 o                         
  -5  -1   9        670.07        669.83        36.15 o                         
  -4  -1   9         50.74         25.77        28.84 o                         
  -3  -1   9        115.84        125.48        34.22 o                         
  -2  -1   9        594.33        532.41        36.42 o                         
  -1  -1   9        570.95        442.27        38.01 o                         
   0  -1   9        523.12        646.14        34.53 o                         
   1  -1   9        283.12        272.18        31.62 o                         
   2  -1   9       1178.57       1218.70        41.60 o                         
   3  -1   9         84.27         96.55        37.89 o                         
   4  -1   9        754.55        789.97        43.29 o                         
   5  -1   9        633.94        627.13        41.83 o                         
   6  -1   9         91.14        100.93        40.13 o                         
   7  -1   9         46.37         73.23        34.81 o                         
   8  -1   9         76.40         76.64        35.91 o                         
   9  -1   9        430.57        385.03        39.19 o                         
 -13   0   9         57.90         78.22        30.64 o                         
 -12   0   9         68.03         55.31        29.98 o                         
 -11   0   9        208.31        205.46        32.47 o                         
 -10   0   9         10.91         35.07        30.47 o                         
  -9   0   9       2085.41       2250.49        40.34 o                         
  -8   0   9       4502.08       4718.42        49.52 o                         
  -7   0   9       2940.99       2955.59        43.13 o                         
  -6   0   9       1089.99       1065.15        37.11 o                         
  -5   0   9         47.65         54.38        31.63 o                         
  -4   0   9        436.21        452.97        37.31 o                         
  -3   0   9       2568.95       2473.73        46.18 o                         
  -2   0   9       8097.97       8270.99        61.36 o                         
  -1   0   9       2851.10       2879.98        46.31 o                         
   0   0   9         14.69         59.03        34.20 o                         
   1   0   9         69.09         84.43        31.41 o                         
   2   0   9         11.50         20.44        33.92 o                         
   3   0   9        449.12        500.72        40.43 o                         
   4   0   9        268.91        284.68        38.47 o                         
   5   0   9        617.86        681.97        43.25 o                         
   6   0   9          2.90         26.14        39.40 o                         
   7   0   9        118.75        122.70        34.71 o                         
   8   0   9        408.67        347.97        38.53 o                         
 -13   1   9         55.47         42.70        32.45 o                         
 -12   1   9         92.71        105.86        30.48 o                         
 -11   1   9         25.50         28.34        31.40 o                         
 -10   1   9       1203.22       1469.01        38.78 o                         
  -9   1   9       5330.65       5784.78        52.79 o                         
  -8   1   9       4987.92       5287.70        50.26 o                         
  -7   1   9        942.64       1018.22        36.46 o                         
  -6   1   9          2.06         11.95        26.69 o                         
  -5   1   9       1183.17       1199.65        35.26 o                         
  -4   1   9       2929.88       2921.93        45.24 o                         
  -3   1   9       6153.14       6016.07        57.21 o                         
  -2   1   9       4559.22       4327.99        51.44 o                         
  -1   1   9        336.22        336.68        39.54 o                         
   0   1   9         50.85         98.84        33.38 o                         
   1   1   9         55.31         41.55        33.38 o                         
   2   1   9         21.05         14.74        36.83 o                         
   3   1   9         49.96         46.76        37.82 o                         
   4   1   9         12.05         42.86        38.58 o                         
   5   1   9         51.38         53.17        38.53 o                         
   6   1   9        250.70        233.97        40.70 o                         
   7   1   9       1096.69       1092.28        64.60 o                         
   8   1   9        606.51        432.28        40.48 o                         
 -13   2   9         39.69         37.98        30.47 o                         
 -12   2   9         10.35         35.40        28.99 o                         
 -11   2   9        234.45        220.52        30.66 o                         
 -10   2   9       1210.70       1313.85        35.59 o                         
  -9   2   9       2981.47       3207.76        43.34 o                         
  -8   2   9        864.99        844.62        35.66 o                         
  -7   2   9         20.36         47.19        31.08 o                         
  -6   2   9       1308.08       1349.46        36.87 o                         
  -5   2   9       5376.04       5508.09        53.66 o                         
  -4   2   9       3651.33       3448.81        47.97 o                         
  -3   2   9       1547.41       1528.83        42.20 o                         
  -2   2   9        209.62        224.03        38.35 o                         
  -1   2   9         54.90         69.62        36.07 o                         
   0   2   9        506.77        502.33        32.53 o                         
   1   2   9        131.06        161.72        34.22 o                         
   2   2   9          2.46         27.57        31.79 o                         
   3   2   9         51.16         44.35        38.37 o                         
   4   2   9         52.92         87.98        39.14 o                         
   5   2   9        384.64        358.47        45.50 o                         
   6   2   9        616.44        661.16        52.08 o                         
   7   2   9        676.42        596.51        65.43 o                         
 -13   3   9          6.13         30.14        29.16 o                         
 -12   3   9         41.31         95.04        29.38 o                         
 -11   3   9       1003.06       1104.85        36.32 o                         
 -10   3   9       1955.35       2167.68        43.33 o                         
  -9   3   9        732.28        859.48        34.48 o                         
  -8   3   9         30.48         43.79        31.19 o                         
  -7   3   9       1208.92       1271.05        34.80 o                         
  -6   3   9       1671.13       1697.43        39.48 o                         
  -5   3   9       3034.69       3134.58        45.02 o                         
  -4   3   9       2794.30       2999.12        46.14 o                         
  -3   3   9         15.65         40.17        34.53 o                         
  -2   3   9        328.59        342.91        33.76 o                         
  -1   3   9        101.53         86.52        31.58 o                         
   0   3   9          0.21         -2.19        31.13 o                         
   1   3   9        478.41        512.49        34.39 o                         
   2   3   9         10.39         47.24        37.38 o                         
   3   3   9         21.97         26.03        35.46 o                         
   4   3   9         21.17         80.13        36.78 o                         
   5   3   9        261.09        326.95        41.09 o                         
   6   3   9        848.73        819.49        52.66 o                         
 -14   4   9          9.99         18.63        31.07 o                         
 -13   4   9        126.86        101.98        31.80 o                         
 -12   4   9        362.83        400.40        33.59 o                         
 -11   4   9        585.42        610.16        33.13 o                         
 -10   4   9        450.89        469.37        33.33 o                         
  -9   4   9        217.68        259.69        32.75 o                         
  -8   4   9        313.07        355.21        32.99 o                         
  -7   4   9       2426.77       2551.54        42.82 o                         
  -6   4   9       3619.01       3544.97        47.33 o                         
  -5   4   9       1021.33        952.65        37.46 o                         
  -4   4   9         60.93        117.37        31.14 o                         
  -3   4   9        248.37        301.58        31.44 o                         
  -2   4   9         91.64        132.46        30.32 o                         
  -1   4   9         43.98         54.54        30.42 o                         
   0   4   9        312.69        317.99        31.17 o                         
   1   4   9         41.33         29.16        29.11 o                         
   2   4   9        493.53        562.04        32.62 o                         
   3   4   9          0.92        -15.34        29.98 o                         
   4   4   9        173.40        252.75        33.23 o                         
   5   4   9       1112.82        760.26        45.34 o                         
 -13   5   9        506.23        511.72        32.67 o                         
 -12   5   9       1129.37       1120.89        36.60 o                         
 -11   5   9       1114.94       1218.77        35.84 o                         
 -10   5   9        157.97        189.14        29.78 o                         
  -9   5   9         15.42         25.81        30.14 o                         
  -8   5   9       1886.05       2105.25        39.03 o                         
  -7   5   9       3325.42       3537.37        46.09 o                         
  -6   5   9       2796.04       2983.85        44.10 o                         
  -5   5   9         35.67         53.72        31.35 o                         
  -4   5   9        689.69        700.55        34.04 o                         
  -3   5   9        383.66        450.99        32.50 o                         
  -2   5   9         38.28         81.12        30.04 o                         
  -1   5   9          4.33         -4.60        29.92 o                         
   0   5   9          9.49         36.06        35.02 o                         
   1   5   9        298.05        290.82        30.56 o                         
   2   5   9         16.29         58.86        30.36 o                         
   3   5   9        111.15         97.92        30.76 o                         
   4   5   9       1069.47        702.20        37.14 o                         
 -13   6   9        383.24        351.28        33.97 o                         
 -12   6   9         78.49         72.09        29.49 o                         
 -11   6   9          0.58         33.81        28.99 o                         
 -10   6   9        464.70        514.65        31.13 o
[truncated: 176,257 more chars]
